# Supplementary material for: Translating Proteomic Into Functional Data: An High Mobility Group A1 (HMGA1) Proteomic Signature Has Prognostic Value in Breast Cancer
Source: Mol Cell Proteomics. 2015 Nov 2;15(1):109–23. doi: 10.1074/mcp.M115.050401 (PMC4762532; doi:10.1074/mcp.M115.050401)
Supplement: Supplemental Data [file 10.1074_M115.050401_mcp.M115.050401-2.xlsx]

## Sheet: proteinGroups after P
Protein IDs	Majority protein IDs	Protein names	Gene names	Fasta headers	Proteins	Peptides	Razor + unique peptides	Unique peptides	Intensity A1	Intensity A2	Intensity A3	Intensity A4	Intensity A5	Intensity A6	Intensity C1	Intensity C2	Intensity C3	Intensity C4	Intensity C5	Intensity C6	LFQ intensity A1	LFQ intensity A2	LFQ intensity A3	LFQ intensity A4	LFQ intensity A5	LFQ intensity A6	LFQ intensity C1	LFQ intensity C2	LFQ intensity C3	LFQ intensity C4	LFQ intensity C5	LFQ intensity C6	Peptides A1	Peptides A2	Peptides A3	Peptides A4	Peptides A5	Peptides A6	Peptides C1	Peptides C2	Peptides C3	Peptides C4	Peptides C5	Peptides C6	Razor + unique peptides A1	Razor + unique peptides A2	Razor + unique peptides A3	Razor + unique peptides A4	Razor + unique peptides A5
Q9NRG9;Q5JB47;F8VZ44;F8VUB6;F8VVJ5	Q9NRG9;Q5JB47;F8VZ44;F8VUB6	Aladin	AAAS	>sp|Q9NRG9|AAAS_HUMAN Aladin OS=Homo sapiens GN=AAAS PE=1 SV=1;>tr|Q5JB47|Q5JB47_HUMAN Achalasia variant OS=Homo sapiens GN=AAAS PE=2 SV=1;>tr|F8VZ44|F8VZ44_HUMAN Achalasia, adrenocortical insufficiency, alacrimia OS=Homo sapiens GN=AAAS PE=4 SV=1;>tr|F8VU	5	5	5	5	29358000	20215000	29854000	16647000	17342000	29854000	44028000	58602000	22637000	18142000	36076000	30956000	175390000	182560000	203550000	166950000	197620000	202710000	327630000	305480000	221450000	183110000	239360000	272970000	5	4	5	4	4	5	2	4	5	4	4	4	5	4	5	4	4
Q86V21;Q86V21-2;Q86V21-3;F8W8B5;E7EW25;F5H790;F6UZ17;F5GWW7;F5H3E3;F5H4V2	Q86V21;Q86V21-2	Acetoacetyl-CoA synthetase	AACS	>sp|Q86V21|AACS_HUMAN Acetoacetyl-CoA synthetase OS=Homo sapiens GN=AACS PE=1 SV=1;>sp|Q86V21-2|AACS_HUMAN Isoform 2 of Acetoacetyl-CoA synthetase OS=Homo sapiens GN=AACS	10	6	6	6	1564700	8363500	14728000	1297400	7896200	23686000	8039000	29318000	7682600	13493000	22953000	10986000	22759000	0	43559000	19315000	38960000	85903000	107730000	52146000	37557000	83492000	36154000	46070000	3	1	4	3	2	4	3	5	3	4	4	2	3	1	4	3	2
Q2M2I8;Q2M2I8-2;E9PG46	Q2M2I8;Q2M2I8-2;E9PG46	AP2-associated protein kinase 1	AAK1	>sp|Q2M2I8|AAK1_HUMAN AP2-associated protein kinase 1 OS=Homo sapiens GN=AAK1 PE=1 SV=3;>sp|Q2M2I8-2|AAK1_HUMAN Isoform 2 of AP2-associated protein kinase 1 OS=Homo sapiens GN=AAK1;>tr|E9PG46|E9PG46_HUMAN AP2-associated kinase 1 OS=Homo sapiens GN=AAK1 PE=	3	6	6	6	9501400	7765400	2770500	9196100	7784600	7210300	12899000	23047000	3900400	17982000	16762000	6936200	58993000	30267000	24897000	43139000	45756000	43888000	62258000	39831000	28340000	92151000	34782000	52031000	3	4	2	5	3	3	4	6	4	5	6	2	3	4	2	5	3
C9JG97;C9JEH3;Q13685;C9JTS3	C9JG97;C9JEH3;Q13685	Angio-associated migratory cell protein	AAMP	>tr|C9JG97|C9JG97_HUMAN Angio-associated, migratory cell protein OS=Homo sapiens GN=AAMP PE=4 SV=1;>tr|C9JEH3|C9JEH3_HUMAN Angio-associated, migratory cell protein OS=Homo sapiens GN=AAMP PE=4 SV=1;>sp|Q13685|AAMP_HUMAN Angio-associated migratory cell prot	4	4	4	4	10281000	12286000	11325000	8928600	13066000	11325000	8092800	18591000	13623000	12643000	23543000	15890000	68662000	0	0	105180000	80920000	0	0	0	0	74439000	83394000	89058000	2	2	2	3	2	2	2	1	1	3	3	3	2	2	2	3	2
P49588;E7ETK8	P49588;E7ETK8	Alanine--tRNA ligase, cytoplasmic	AARS	>sp|P49588|SYAC_HUMAN Alanine--tRNA ligase, cytoplasmic OS=Homo sapiens GN=AARS PE=1 SV=2;>tr|E7ETK8|E7ETK8_HUMAN Uncharacterized protein OS=Homo sapiens GN=AARS PE=3 SV=1	2	37	37	37	631340000	1130500000	1013700000	870100000	830000000	788960000	780790000	1198600000	867840000	446600000	921320000	629700000	2005200000	1975800000	1676400000	2095900000	1756300000	1560700000	1799900000	1529100000	1626800000	1530500000	1762800000	1604900000	25	26	24	26	26	25	26	31	27	23	25	27	25	26	24	26	26
Q5JTZ9	Q5JTZ9	Alanine--tRNA ligase, mitochondrial	AARS2	>sp|Q5JTZ9|SYAM_HUMAN Alanine--tRNA ligase, mitochondrial OS=Homo sapiens GN=AARS2 PE=1 SV=1	1	4	4	4	8636200	1555200	19878000	716570	4657800	19878000	4530000	26071000	388550	1950500	581640	20074000	0	27468000	0	0	0	0	57201000	72089000	0	0	0	154870000	3	2	2	2	2	2	3	2	1	3	1	2	3	2	2	2	2
B4DI73;Q9BTE6-2;C9J5N1;Q9BTE6;C9JUA3	B4DI73;Q9BTE6-2;C9J5N1;Q9BTE6	Alanyl-tRNA editing protein Aarsd1	AARSD1	>tr|B4DI73|B4DI73_HUMAN Alanyl-tRNA synthetase domain containing 1 OS=Homo sapiens GN=AARSD1 PE=2 SV=1;>sp|Q9BTE6-2|AASD1_HUMAN Isoform 2 of Alanyl-tRNA editing protein Aarsd1 OS=Homo sapiens GN=AARSD1;>tr|C9J5N1|C9J5N1_HUMAN Alanyl-tRNA synthetase domain-	5	7	7	7	10499000	19584000	24064000	10711000	20276000	19836000	26354000	28326000	20346000	15931000	27597000	14732000	83905000	60156000	80316000	59885000	65945000	68160000	96758000	79293000	75637000	66965000	76940000	62582000	3	5	6	4	5	6	5	5	6	5	5	5	3	5	6	4	5
Q9NRN7;E9PLW6;E9PNF3;B4DDW7	Q9NRN7;E9PLW6;E9PNF3;B4DDW7	L-aminoadipate-semialdehyde dehydrogenase-phosphopantetheinyl transferase	AASDHPPT	>sp|Q9NRN7|ADPPT_HUMAN L-aminoadipate-semialdehyde dehydrogenase-phosphopantetheinyl transferase OS=Homo sapiens GN=AASDHPPT PE=1 SV=2;>tr|E9PLW6|E9PLW6_HUMAN Aminoadipate-semialdehyde dehydrogenase-phosphopantetheinyl transferase (Fragment) OS=Homo sapien	4	4	4	4	2672700	15530000	13876000	2882200	14423000	8320100	12631000	20033000	16310000	7825900	20258000	1838700	30051000	31688000	29022000	34645000	44345000	21599000	17262000	23265000	0	18621000	38215000	0	2	3	3	2	3	3	2	2	1	3	2	1	2	3	3	2	3
Q9UDR5;F8WAH1;F8WE53	Q9UDR5;F8WAH1	Alpha-aminoadipic semialdehyde synthase, mitochondrial;Lysine ketoglutarate reductase;Saccharopine dehydrogenase	AASS	>sp|Q9UDR5|AASS_HUMAN Alpha-aminoadipic semialdehyde synthase, mitochondrial OS=Homo sapiens GN=AASS PE=1 SV=1;>tr|F8WAH1|F8WAH1_HUMAN Aminoadipate-semialdehyde synthase OS=Homo sapiens GN=AASS PE=4 SV=1	3	21	21	21	95431000	121970000	112580000	109030000	62757000	100720000	76921000	108280000	98532000	64401000	113940000	110720000	264930000	229590000	237580000	288640000	298150000	240140000	355540000	245210000	321860000	260090000	254270000	288250000	14	13	16	14	9	14	10	10	11	11	10	13	14	13	16	14	9
Q9NY61	Q9NY61	Protein AATF	AATF	>sp|Q9NY61|AATF_HUMAN Protein AATF OS=Homo sapiens GN=AATF PE=1 SV=1	1	4	4	4	6397200	15111000	8749400	11410000	14747000	13954000	0	17423000	8897400	18564000	23760000	8636100	7002800	11403000	14223000	8516600	14883000	9732000	0	10537000	8876800	27378000	24107000	6728400	2	2	2	4	3	3	0	2	2	3	2	3	2	2	2	4	3
Q86UQ4;Q86UQ4-3	Q86UQ4;Q86UQ4-3	ATP-binding cassette sub-family A member 13	ABCA13	>sp|Q86UQ4|ABCAD_HUMAN ATP-binding cassette sub-family A member 13 OS=Homo sapiens GN=ABCA13 PE=2 SV=3;>sp|Q86UQ4-3|ABCAD_HUMAN Isoform 3 of ATP-binding cassette sub-family A member 13 OS=Homo sapiens GN=ABCA13	2	2	2	2	3631100	0	0	11600000	10525000	0	15153000	0	0	4637700	2799800	34472000	0	0	0	0	0	0	0	0	0	37571000	0	0	1	0	0	2	1	0	1	0	0	1	1	1	1	0	0	2	1
Q9NRK6	Q9NRK6	ATP-binding cassette sub-family B member 10, mitochondrial	ABCB10	>sp|Q9NRK6|ABCBA_HUMAN ATP-binding cassette sub-family B member 10, mitochondrial OS=Homo sapiens GN=ABCB10 PE=1 SV=2	1	5	5	5	5192600	4133500	5472500	2853000	3350000	5472500	8704700	12904000	4592300	2822400	5409000	7495500	48500000	42634000	36790000	65699000	42015000	36638000	35571000	39268000	49402000	39700000	40035000	36333000	4	4	4	3	3	4	5	5	4	2	3	5	4	4	4	3	3
O75027-2;O75027;G3V1J3;G3XAC4;B4DGL8;E9PJR8	O75027-2;O75027;G3V1J3;G3XAC4;B4DGL8	ATP-binding cassette sub-family B member 7, mitochondrial	ABCB7	>sp|O75027-2|ABCB7_HUMAN Isoform 2 of ATP-binding cassette sub-family B member 7, mitochondrial OS=Homo sapiens GN=ABCB7;>sp|O75027|ABCB7_HUMAN ATP-binding cassette sub-family B member 7, mitochondrial OS=Homo sapiens GN=ABCB7 PE=1 SV=2;>tr|G3V1J3|G3V1J3_H	6	5	5	5	21741000	9572500	7397200	4351700	24594000	10067000	4948800	15396000	12741000	11465000	4723100	18366000	65791000	0	58703000	47639000	64013000	55461000	0	41542000	48700000	40661000	0	61029000	4	2	2	2	4	3	2	3	4	2	3	3	4	2	2	2	4
P33527-9;P33527;P33527-2;P33527-4;P33527-6;P33527-3;P33527-5;P33527-7;P33527-8;F5GXL7;O15438;H0Y2L3;O15438-4	P33527-9;P33527;P33527-2;P33527-4;P33527-6;P33527-3;P33527-5;P33527-7;P33527-8;F5GXL7	Multidrug resistance-associated protein 1	ABCC1	>sp|P33527-9|MRP1_HUMAN Isoform 9 of Multidrug resistance-associated protein 1 OS=Homo sapiens GN=ABCC1;>sp|P33527|MRP1_HUMAN Multidrug resistance-associated protein 1 OS=Homo sapiens GN=ABCC1 PE=1 SV=3;>sp|P33527-2|MRP1_HUMAN Isoform 2 of Multidrug resist	13	9	9	8	10349000	7500100	12551000	11003000	5223300	14214000	11001000	17132000	5031200	6754000	10960000	10902000	80812000	83418000	82300000	92690000	77640000	82563000	81682000	77650000	52419000	63260000	67824000	75211000	6	5	7	6	5	7	3	6	5	4	6	5	6	5	7	6	5
P33897;H0Y7L9	P33897	ATP-binding cassette sub-family D member 1	ABCD1	>sp|P33897|ABCD1_HUMAN ATP-binding cassette sub-family D member 1 OS=Homo sapiens GN=ABCD1 PE=1 SV=2	2	4	4	4	4049200	3474800	4066900	3304500	1928600	4066900	8867200	8288500	2270000	2334400	6484300	9483000	39144000	32847000	28647000	34814000	23726000	28545000	57935000	29293000	29664000	28329000	41087000	35441000	3	2	3	3	2	3	3	3	2	2	3	4	3	2	3	3	2
E7EUE1;P28288;F5GYC1;P28288-2;P28288-3	E7EUE1;P28288;F5GYC1;P28288-2	ATP-binding cassette sub-family D member 3	ABCD3	>tr|E7EUE1|E7EUE1_HUMAN ATP-binding cassette, sub-family D (ALD), member 3 OS=Homo sapiens GN=ABCD3 PE=3 SV=1;>sp|P28288|ABCD3_HUMAN ATP-binding cassette sub-family D member 3 OS=Homo sapiens GN=ABCD3 PE=1 SV=1;>tr|F5GYC1|F5GYC1_HUMAN ATP-binding cassette,	5	10	10	10	47470000	18040000	49288000	51146000	37347000	49288000	68073000	82701000	25157000	39897000	39803000	47368000	329900000	361510000	401130000	344160000	496600000	399430000	339100000	380450000	307800000	232930000	265580000	328910000	9	4	7	9	6	7	7	8	5	7	7	9	9	4	7	9	6
P61221;D6R9I9;D6RGF4;H0Y990	P61221;D6R9I9	ATP-binding cassette sub-family E member 1	ABCE1	>sp|P61221|ABCE1_HUMAN ATP-binding cassette sub-family E member 1 OS=Homo sapiens GN=ABCE1 PE=1 SV=1;>tr|D6R9I9|D6R9I9_HUMAN ATP-binding cassette, sub-family E (OABP), member 1 OS=Homo sapiens GN=ABCE1 PE=4 SV=1	4	25	25	25	147430000	185330000	231600000	112360000	136700000	148090000	330890000	418240000	173870000	261140000	273110000	158510000	911750000	911440000	1050200000	966590000	947640000	992270000	1430700000	1182700000	1273900000	1057900000	1022500000	970120000	15	14	18	12	14	16	14	14	15	16	16	15	15	14	18	12	14
Q8NE71;Q8NE71-2;H0YGW7;E9PC67;F8VQZ0;Q5STZ8;Q5STZ7;F5GYK6	Q8NE71;Q8NE71-2;H0YGW7	ATP-binding cassette sub-family F member 1	ABCF1	>sp|Q8NE71|ABCF1_HUMAN ATP-binding cassette sub-family F member 1 OS=Homo sapiens GN=ABCF1 PE=1 SV=2;>sp|Q8NE71-2|ABCF1_HUMAN Isoform 2 of ATP-binding cassette sub-family F member 1 OS=Homo sapiens GN=ABCF1;>tr|H0YGW7|H0YGW7_HUMAN ATP-binding cassette, sub	8	21	21	21	94701000	133400000	123700000	106510000	76131000	65843000	151870000	273030000	138650000	124970000	158820000	143370000	282960000	284420000	296560000	322640000	302900000	271950000	413480000	359490000	329670000	418950000	316240000	280670000	14	16	14	15	13	14	12	17	12	17	16	16	14	16	14	15	13
Q9UG63;C9JZV3;C9JHK9	Q9UG63	ATP-binding cassette sub-family F member 2	ABCF2	>sp|Q9UG63|ABCF2_HUMAN ATP-binding cassette sub-family F member 2 OS=Homo sapiens GN=ABCF2 PE=1 SV=2	3	12	12	12	44827000	37667000	35479000	35835000	35065000	41394000	38996000	79104000	40331000	39758000	50285000	36380000	56856000	49943000	59396000	53294000	63455000	68846000	81458000	77604000	60148000	83383000	57878000	78683000	10	5	5	8	6	7	6	7	5	6	5	6	10	5	5	8	6
Q9NUQ8;Q9NUQ8-2;F8WCU6	Q9NUQ8;Q9NUQ8-2	ATP-binding cassette sub-family F member 3	ABCF3	>sp|Q9NUQ8|ABCF3_HUMAN ATP-binding cassette sub-family F member 3 OS=Homo sapiens GN=ABCF3 PE=1 SV=2;>sp|Q9NUQ8-2|ABCF3_HUMAN Isoform 2 of ATP-binding cassette sub-family F member 3 OS=Homo sapiens GN=ABCF3	3	11	11	11	23209000	29587000	27873000	20973000	20633000	27873000	34951000	46030000	18600000	23230000	26291000	22536000	189070000	188820000	194450000	234100000	202050000	199300000	227380000	177340000	202130000	194570000	203240000	151000000	9	9	8	6	7	8	7	6	4	7	6	7	9	9	8	6	7
Q9NUJ1;B7Z6A8;C9IZX5	Q9NUJ1;B7Z6A8	Abhydrolase domain-containing protein 10, mitochondrial	ABHD10	>sp|Q9NUJ1|ABHDA_HUMAN Abhydrolase domain-containing protein 10, mitochondrial OS=Homo sapiens GN=ABHD10 PE=1 SV=1;>tr|B7Z6A8|B7Z6A8_HUMAN Uncharacterized protein OS=Homo sapiens GN=ABHD10 PE=2 SV=1	3	3	3	3	27602000	53667000	62061000	34574000	45911000	56693000	13004000	76058000	77294000	18834000	75564000	42938000	45248000	0	53306000	55435000	63058000	59385000	52390000	51028000	60998000	0	60449000	45962000	2	1	2	2	3	3	2	3	3	1	3	3	2	1	2	2	3
Q8NFV4;Q8NFV4-4;C9J7Q4;Q8NFV4-5;Q8NFV4-2;Q8NFV4-3;H0YC52	Q8NFV4;Q8NFV4-4	Abhydrolase domain-containing protein 11	ABHD11	>sp|Q8NFV4|ABHDB_HUMAN Abhydrolase domain-containing protein 11 OS=Homo sapiens GN=ABHD11 PE=1 SV=1;>sp|Q8NFV4-4|ABHDB_HUMAN Isoform 4 of Abhydrolase domain-containing protein 11 OS=Homo sapiens GN=ABHD11	7	4	4	4	0	0	1812800	1758700	3031900	1812800	4704300	3617100	2373700	3087800	0	1574000	0	0	0	0	0	0	0	0	0	29846000	0	0	0	0	1	1	3	1	2	2	1	1	0	1	0	0	1	1	3
Q8N2K0-2;Q8N2K0;Q8N2K0-3;Q5T712	Q8N2K0-2;Q8N2K0;Q8N2K0-3;Q5T712	Monoacylglycerol lipase ABHD12	ABHD12	>sp|Q8N2K0-2|ABD12_HUMAN Isoform 2 of Monoacylglycerol lipase ABHD12 OS=Homo sapiens GN=ABHD12;>sp|Q8N2K0|ABD12_HUMAN Monoacylglycerol lipase ABHD12 OS=Homo sapiens GN=ABHD12 PE=2 SV=2;>sp|Q8N2K0-3|ABD12_HUMAN Isoform 3 of Monoacylglycerol lipase ABHD12 OS	4	4	4	4	1701500	3947100	7107000	3766400	4610400	5261100	9198500	13413000	4038600	3630200	7381200	7110700	35038000	34380000	38925000	48626000	50476000	37958000	49302000	48354000	34461000	44852000	41147000	44918000	2	3	3	3	3	3	4	3	3	3	3	4	2	3	3	3	3
Q96IU4;B4DNR3;F8W9U3;B4DQI4;Q96IU4-2	Q96IU4;B4DNR3;F8W9U3;B4DQI4	Abhydrolase domain-containing protein 14B	ABHD14B	>sp|Q96IU4|ABHEB_HUMAN Abhydrolase domain-containing protein 14B OS=Homo sapiens GN=ABHD14B PE=1 SV=1;>tr|B4DNR3|B4DNR3_HUMAN Uncharacterized protein OS=Homo sapiens GN=ABHD14B PE=2 SV=1;>tr|F8W9U3|F8W9U3_HUMAN Abhydrolase domain-containing 14B OS=Homo sap	5	5	5	5	53493000	28845000	72702000	54362000	11912000	72603000	49172000	71402000	30405000	18656000	32469000	51688000	474560000	157030000	368220000	386130000	97272000	310910000	272440000	323170000	159820000	112290000	128910000	248770000	4	5	4	5	2	5	4	4	4	5	4	5	4	5	4	5	2
O95870;B7Z4R6;F6WSP1	O95870;B7Z4R6;F6WSP1	Abhydrolase domain-containing protein 16A	ABHD16A	>sp|O95870|ABHGA_HUMAN Abhydrolase domain-containing protein 16A OS=Homo sapiens GN=ABHD16A PE=1 SV=3;>tr|B7Z4R6|B7Z4R6_HUMAN Uncharacterized protein OS=Homo sapiens GN=ABHD16A PE=2 SV=1;>tr|F6WSP1|F6WSP1_HUMAN Abhydrolase domain containing 16A (Fragment)	3	5	5	5	13704000	5602600	5405200	5788200	7843200	5405200	12083000	9081500	5824500	7544700	18509000	17322000	101540000	68967000	46972000	90600000	66439000	46797000	51895000	61029000	120120000	63417000	84924000	103240000	4	4	3	3	4	3	4	3	2	5	5	5	4	4	3	3	4
Q8WTS1	Q8WTS1	1-acylglycerol-3-phosphate O-acyltransferase ABHD5	ABHD5	>sp|Q8WTS1|ABHD5_HUMAN 1-acylglycerol-3-phosphate O-acyltransferase ABHD5 OS=Homo sapiens GN=ABHD5 PE=1 SV=1	1	2	2	2	609390	1497000	2114000	1233400	1367300	2114000	1057400	2427900	835410	313850	731710	1788300	0	0	0	0	0	0	0	0	0	0	0	13812000	1	2	2	2	2	2	2	2	1	1	1	2	1	2	2	2	2
Q12979;Q12979-2;F5H8B3;E9PFN9;B7Z683;F5H3S2	Q12979;Q12979-2;F5H8B3;E9PFN9;B7Z683	Active breakpoint cluster region-related protein	ABR	>sp|Q12979|ABR_HUMAN Active breakpoint cluster region-related protein OS=Homo sapiens GN=ABR PE=2 SV=2;>sp|Q12979-2|ABR_HUMAN Isoform Short of Active breakpoint cluster region-related protein OS=Homo sapiens GN=ABR;>tr|F5H8B3|F5H8B3_HUMAN Active BCR-relate	6	6	6	6	6070100	10558000	13599000	3275300	8773000	9085100	0	15772000	17236000	3121700	7650900	3192600	0	0	11753000	0	0	0	0	0	16775000	0	0	0	2	2	2	1	2	2	0	2	2	1	2	2	2	2	2	1	2
Q9ULW3	Q9ULW3	Activator of basal transcription 1	ABT1	>sp|Q9ULW3|ABT1_HUMAN Activator of basal transcription 1 OS=Homo sapiens GN=ABT1 PE=1 SV=1	1	3	3	3	2093300	0	0	3226400	4411100	2015100	3255200	5589100	0	1506300	3522900	0	0	0	0	0	49598000	0	0	0	0	0	0	0	1	0	0	1	2	1	1	1	0	1	1	0	1	0	0	1	2
P09110;C9JDE9;F5GXL8;G5E935;H0Y4D4;B4DVF4;B4E072;F2Z3P7;F2Z2Q6	P09110;C9JDE9;F5GXL8;G5E935	3-ketoacyl-CoA thiolase, peroxisomal	ACAA1	>sp|P09110|THIK_HUMAN 3-ketoacyl-CoA thiolase, peroxisomal OS=Homo sapiens GN=ACAA1 PE=1 SV=2;>tr|C9JDE9|C9JDE9_HUMAN Acetyl-CoA acyltransferase 1 OS=Homo sapiens GN=ACAA1 PE=3 SV=1;>tr|F5GXL8|F5GXL8_HUMAN Acetyl-CoA acyltransferase 1 OS=Homo sapiens GN=AC	9	7	7	7	30736000	55121000	76905000	38333000	45809000	69051000	75815000	212470000	59782000	47646000	111750000	56252000	95917000	126860000	146070000	109870000	157910000	150270000	185860000	324360000	158120000	167240000	202220000	174560000	7	5	5	6	5	5	5	6	6	5	5	7	7	5	5	6	5
P42765	P42765	3-ketoacyl-CoA thiolase, mitochondrial	ACAA2	>sp|P42765|THIM_HUMAN 3-ketoacyl-CoA thiolase, mitochondrial OS=Homo sapiens GN=ACAA2 PE=1 SV=2	1	11	11	11	46199000	108010000	252830000	31236000	60087000	131110000	88873000	181540000	228540000	78426000	115950000	51628000	298150000	331390000	341480000	232820000	308590000	297670000	413710000	391100000	223090000	337180000	262510000	248980000	9	8	8	8	9	9	7	9	10	10	7	8	9	8	8	8	9
Q13085-4;Q13085;Q13085-2;Q13085-3;F8W6G0;O00763;F8W8T8;O00763-2;H0YGH5;F6QQI9	Q13085-4;Q13085;Q13085-2;Q13085-3	Acetyl-CoA carboxylase 1;Biotin carboxylase	ACACA	>sp|Q13085-4|ACACA_HUMAN Isoform 4 of Acetyl-CoA carboxylase 1 OS=Homo sapiens GN=ACACA;>sp|Q13085|ACACA_HUMAN Acetyl-CoA carboxylase 1 OS=Homo sapiens GN=ACACA PE=1 SV=2;>sp|Q13085-2|ACACA_HUMAN Isoform 2 of Acetyl-CoA carboxylase 1 OS=Homo sapiens GN=ACA	10	28	28	28	47065000	91674000	83373000	33452000	66595000	71661000	68635000	140900000	82327000	60961000	102600000	63485000	377790000	378170000	401970000	338300000	450070000	366780000	387960000	401980000	474790000	365100000	431810000	373750000	17	20	18	15	18	18	18	19	19	20	21	17	17	20	18	15	18
Q9UKU7;Q6ZWP6;B7Z5W4;F5H2N4;B7Z7F1;H0YDR9	Q9UKU7;Q6ZWP6;B7Z5W4;F5H2N4;B7Z7F1	Isobutyryl-CoA dehydrogenase, mitochondrial	ACAD8	>sp|Q9UKU7|ACAD8_HUMAN Isobutyryl-CoA dehydrogenase, mitochondrial OS=Homo sapiens GN=ACAD8 PE=1 SV=1;>tr|Q6ZWP6|Q6ZWP6_HUMAN Acyl-CoA dehydrogenase family, member 8 OS=Homo sapiens GN=ACAD8 PE=2 SV=1;>tr|B7Z5W4|B7Z5W4_HUMAN Acyl-CoA dehydrogenase family,	6	6	6	6	9361500	10983000	14297000	8606300	14309000	14297000	13671000	11637000	8850000	5805900	16138000	15434000	107720000	86581000	133430000	118410000	162910000	132880000	61833000	64821000	127560000	29968000	64058000	64685000	3	3	4	3	3	4	4	3	2	4	3	5	3	3	4	3	3
Q9H845;F8WAN8;H0Y8Z9;D6RCD8;E7EPE0	Q9H845;F8WAN8;H0Y8Z9	Acyl-CoA dehydrogenase family member 9, mitochondrial	ACAD9	>sp|Q9H845|ACAD9_HUMAN Acyl-CoA dehydrogenase family member 9, mitochondrial OS=Homo sapiens GN=ACAD9 PE=1 SV=1;>tr|F8WAN8|F8WAN8_HUMAN Acyl-CoA dehydrogenase family, member 9 OS=Homo sapiens GN=ACAD9 PE=3 SV=1;>tr|H0Y8Z9|H0Y8Z9_HUMAN Acyl-CoA dehydrogenas	5	9	9	9	19729000	45962000	31311000	18323000	33317000	34701000	28588000	59053000	31363000	19148000	44604000	19275000	61861000	108210000	100670000	75942000	102780000	124220000	70257000	91199000	86109000	84567000	90767000	87996000	5	6	6	5	5	6	4	6	6	3	6	6	5	6	6	5	5
Q5T4U5;P11310-2;P11310;B7Z9I1;B4DJE7;E9PJM9;E9PRX4;H0YDT5	Q5T4U5;P11310-2;P11310;B7Z9I1;B4DJE7	Medium-chain specific acyl-CoA dehydrogenase, mitochondrial	ACADM	>tr|Q5T4U5|Q5T4U5_HUMAN Acyl-CoA dehydrogenase, C-4 to C-12 straight chain OS=Homo sapiens GN=ACADM PE=2 SV=1;>sp|P11310-2|ACADM_HUMAN Isoform 2 of Medium-chain specific acyl-CoA dehydrogenase, mitochondrial OS=Homo sapiens GN=ACADM;>sp|P11310|ACADM_HUMAN	8	10	10	10	53507000	56010000	116330000	53384000	80676000	51269000	109810000	168370000	50687000	29014000	85620000	41274000	137210000	129890000	111290000	100840000	102330000	91395000	322370000	208440000	164240000	163420000	152330000	130240000	8	6	8	8	6	8	4	6	7	6	6	7	8	6	8	8	6
P16219;E9PE82	P16219;E9PE82	Short-chain specific acyl-CoA dehydrogenase, mitochondrial	ACADS	>sp|P16219|ACADS_HUMAN Short-chain specific acyl-CoA dehydrogenase, mitochondrial OS=Homo sapiens GN=ACADS PE=1 SV=1;>tr|E9PE82|E9PE82_HUMAN Acyl-CoA dehydrogenase, C-2 to C-3 short chain OS=Homo sapiens GN=ACADS PE=4 SV=1	2	3	3	3	1870700	7268500	4540800	1354300	3901000	2613300	1880900	8113100	5183300	2778600	6006500	1390000	0	0	0	0	14691000	0	0	15525000	0	10967000	0	0	1	2	1	1	2	1	1	2	1	2	1	1	1	2	1	1	2
P45954;B4DQ51	P45954;B4DQ51	Short/branched chain specific acyl-CoA dehydrogenase, mitochondrial	ACADSB	>sp|P45954|ACDSB_HUMAN Short/branched chain specific acyl-CoA dehydrogenase, mitochondrial OS=Homo sapiens GN=ACADSB PE=1 SV=1;>tr|B4DQ51|B4DQ51_HUMAN Acyl-CoA dehydrogenase, short/branched chain OS=Homo sapiens GN=ACADSB PE=2 SV=1	2	8	8	7	28071000	54354000	74186000	17816000	47102000	50420000	26536000	32951000	24423000	25118000	48115000	28207000	69431000	92981000	100560000	87711000	89970000	77815000	152090000	66839000	71814000	110290000	77834000	76165000	6	6	6	5	6	6	3	4	5	5	6	5	6	6	6	5	6
G3V1M7;F5H2A9;P49748;P49748-2;F5GYP4	G3V1M7;F5H2A9;P49748;P49748-2;F5GYP4	Very long-chain specific acyl-CoA dehydrogenase, mitochondrial	ACADVL	>tr|G3V1M7|G3V1M7_HUMAN Acyl-CoA dehydrogenase, very long chain OS=Homo sapiens GN=ACADVL PE=3 SV=1;>tr|F5H2A9|F5H2A9_HUMAN Acyl-CoA dehydrogenase, very long chain OS=Homo sapiens GN=ACADVL PE=3 SV=1;>sp|P49748|ACADV_HUMAN Very long-chain specific acyl-CoA	5	26	26	26	270780000	563410000	354400000	273210000	387240000	366380000	465290000	674130000	317430000	264590000	611760000	267560000	1272200000	1676400000	1434200000	1406600000	1610500000	1463400000	1477500000	1793800000	1570100000	1443200000	1727100000	1238100000	24	23	21	22	22	22	22	18	18	19	22	21	24	23	21	22	22
Q15057	Q15057	Arf-GAP with coiled-coil, ANK repeat and PH domain-containing protein 2	ACAP2	>sp|Q15057|ACAP2_HUMAN Arf-GAP with coiled-coil, ANK repeat and PH domain-containing protein 2 OS=Homo sapiens GN=ACAP2 PE=1 SV=3	1	2	2	2	1475700	1342900	1278900	1480800	1202100	1278900	3352100	2246200	1080200	199120	1700400	1334900	0	0	0	0	0	0	6839900	0	0	0	0	0	1	1	1	1	1	1	2	1	1	1	1	1	1	1	1	1	1
P24752;E9PRQ6;H0YEL7	P24752	Acetyl-CoA acetyltransferase, mitochondrial	ACAT1	>sp|P24752|THIL_HUMAN Acetyl-CoA acetyltransferase, mitochondrial OS=Homo sapiens GN=ACAT1 PE=1 SV=1	3	11	11	7	32478000	123470000	158500000	82308000	153030000	79856000	167590000	250370000	116390000	173000000	138510000	78550000	238420000	234490000	370810000	271580000	323740000	285630000	457520000	303250000	246780000	660580000	256180000	261780000	9	8	6	9	9	7	8	9	8	10	8	8	9	8	6	9	9
Q9BWD1;B7Z233	Q9BWD1;B7Z233	Acetyl-CoA acetyltransferase, cytosolic	ACAT2	>sp|Q9BWD1|THIC_HUMAN Acetyl-CoA acetyltransferase, cytosolic OS=Homo sapiens GN=ACAT2 PE=1 SV=2;>tr|B7Z233|B7Z233_HUMAN Acetyl-CoA acetyltransferase 2 OS=Homo sapiens GN=ACAT2 PE=2 SV=1	2	17	17	17	298350000	326990000	281730000	193060000	173810000	235880000	121060000	258090000	297830000	221920000	218400000	171530000	914630000	1082900000	865870000	665710000	684480000	697000000	301880000	580180000	650440000	685090000	471020000	533370000	15	14	13	15	13	14	11	11	14	14	16	14	15	14	13	15	13
Q9H3P7	Q9H3P7	Golgi resident protein GCP60	ACBD3	>sp|Q9H3P7|GCP60_HUMAN Golgi resident protein GCP60 OS=Homo sapiens GN=ACBD3 PE=1 SV=4	1	10	10	10	35662000	44375000	44521000	22825000	29758000	37251000	42166000	87574000	57134000	43037000	73233000	38955000	223780000	180940000	176880000	203520000	182880000	185240000	197060000	233650000	330650000	278770000	257760000	196260000	8	8	7	7	8	7	8	8	7	7	7	7	8	8	7	7	8
Q5T8D3;Q5T8D3-3;Q5T8D3-2;Q5T8D3-4;B7Z2A7	Q5T8D3;Q5T8D3-3;Q5T8D3-2;Q5T8D3-4;B7Z2A7	Acyl-CoA-binding domain-containing protein 5	ACBD5	>sp|Q5T8D3|ACBD5_HUMAN Acyl-CoA-binding domain-containing protein 5 OS=Homo sapiens GN=ACBD5 PE=1 SV=1;>sp|Q5T8D3-3|ACBD5_HUMAN Isoform 3 of Acyl-CoA-binding domain-containing protein 5 OS=Homo sapiens GN=ACBD5;>sp|Q5T8D3-2|ACBD5_HUMAN Isoform 2 of Acyl-Co	5	2	2	2	4578900	7717500	3537800	5302300	0	3537800	6149400	5590300	7794200	0	5209700	4942500	0	0	0	0	0	0	0	0	0	0	0	38174000	1	1	1	1	0	1	1	1	2	0	1	1	1	1	1	1	0
Q96AP0;Q96AP0-2	Q96AP0;Q96AP0-2	Adrenocortical dysplasia protein homolog	ACD	>sp|Q96AP0|ACD_HUMAN Adrenocortical dysplasia protein homolog OS=Homo sapiens GN=ACD PE=1 SV=3;>sp|Q96AP0-2|ACD_HUMAN Isoform 2 of Adrenocortical dysplasia protein homolog OS=Homo sapiens GN=ACD	2	2	2	2	0	534410	541560	0	730960	541560	3488800	2349600	973160	1432000	1650600	1514800	0	0	0	0	0	0	22058000	0	0	0	0	0	0	1	1	0	2	1	2	1	1	1	1	1	0	1	1	0	2
Q9UKV3-5;Q9UKV3;E7EQT4;G3V3B0;Q9UKV3-2;Q9UKV3-3;G3V3T3	Q9UKV3-5;Q9UKV3;E7EQT4;G3V3B0;Q9UKV3-2;Q9UKV3-3	Apoptotic chromatin condensation inducer in the nucleus	ACIN1	>sp|Q9UKV3-5|ACINU_HUMAN Isoform 4 of Apoptotic chromatin condensation inducer in the nucleus OS=Homo sapiens GN=ACIN1;>sp|Q9UKV3|ACINU_HUMAN Apoptotic chromatin condensation inducer in the nucleus OS=Homo sapiens GN=ACIN1 PE=1 SV=2;>tr|E7EQT4|E7EQT4_HUMAN	7	16	16	16	57473000	173880000	89316000	49315000	124510000	109130000	101570000	271920000	124450000	92791000	520930000	115050000	122390000	169170000	167110000	91421000	179410000	213180000	190890000	219260000	173430000	259530000	223300000	179770000	10	9	7	12	11	11	6	10	8	11	10	11	10	9	7	12	11
E7ENH9;P53396;P53396-2;B4E3P0	E7ENH9;P53396;P53396-2;B4E3P0	ATP-citrate synthase	ACLY	>tr|E7ENH9|E7ENH9_HUMAN ATP citrate lyase OS=Homo sapiens GN=ACLY PE=4 SV=2;>sp|P53396|ACLY_HUMAN ATP-citrate synthase OS=Homo sapiens GN=ACLY PE=1 SV=3;>sp|P53396-2|ACLY_HUMAN Isoform 2 of ATP-citrate synthase OS=Homo sapiens GN=ACLY;>tr|B4E3P0|B4E3P0_HUM	4	52	52	52	1050400000	1878500000	1717200000	1098200000	1277100000	1211900000	1028700000	2141000000	1814900000	762810000	1703900000	1312400000	2993000000	3374500000	3153200000	2906900000	2987000000	3015200000	3436100000	3194900000	3247300000	3131900000	3364000000	3221300000	37	41	39	38	34	40	31	39	42	35	39	43	37	41	39	38	34
P21399;Q9HBB2;Q59FI0;Q5VZA6	P21399;Q9HBB2;Q59FI0	Cytoplasmic aconitate hydratase	ACO1;IRP1	>sp|P21399|ACOC_HUMAN Cytoplasmic aconitate hydratase OS=Homo sapiens GN=ACO1 PE=1 SV=3;>tr|Q9HBB2|Q9HBB2_HUMAN Iron regulatory protein 1 OS=Homo sapiens GN=IRP1 PE=2 SV=1;>tr|Q59FI0|Q59FI0_HUMAN Aconitase 1 variant (Fragment) OS=Homo sapiens GN=ACO1 PE=2	4	23	23	23	99170000	371210000	359180000	109800000	236610000	254210000	90913000	371140000	416240000	138570000	171120000	114850000	382360000	494720000	495930000	400410000	498200000	470060000	396220000	534230000	559530000	518160000	438420000	520840000	16	15	15	18	16	14	11	18	14	16	16	13	16	15	15	18	16
A2A274;Q99798;F5H2A5;B4DEC3;B4DW08	A2A274;Q99798;F5H2A5;B4DEC3;B4DW08	Aconitate hydratase, mitochondrial	ACO2	>tr|A2A274|A2A274_HUMAN Aconitase 2, mitochondrial OS=Homo sapiens GN=ACO2 PE=4 SV=1;>sp|Q99798|ACON_HUMAN Aconitate hydratase, mitochondrial OS=Homo sapiens GN=ACO2 PE=1 SV=2;>tr|F5H2A5|F5H2A5_HUMAN Aconitase 2, mitochondrial OS=Homo sapiens GN=ACO2 PE=4	5	21	21	21	179880000	326370000	193770000	177310000	201990000	204960000	186160000	475920000	199850000	192200000	391160000	173640000	352870000	496520000	370900000	393720000	397100000	374440000	519660000	455640000	376940000	545410000	475990000	403630000	16	17	16	18	19	18	13	18	16	17	19	17	16	17	16	18	19
Q9NPJ3;F5H2L4	Q9NPJ3;F5H2L4	Acyl-coenzyme A thioesterase 13	ACOT13	>sp|Q9NPJ3|ACO13_HUMAN Acyl-coenzyme A thioesterase 13 OS=Homo sapiens GN=ACOT13 PE=1 SV=1;>tr|F5H2L4|F5H2L4_HUMAN Acyl-CoA thioesterase 13 OS=Homo sapiens GN=ACOT13 PE=4 SV=1	2	5	5	5	12375000	30553000	21090000	17195000	22930000	18536000	19216000	28086000	18759000	18021000	31861000	21735000	20388000	0	27598000	19458000	25307000	30855000	27419000	28556000	25815000	32066000	27136000	32490000	3	2	4	3	3	4	3	2	4	3	4	4	3	2	4	3	3
O00154-4;O00154;O00154-5;O00154-6;O00154-3;B4DUX0;O00154-2;F5GWE2;Q6ZUV0	O00154-4;O00154;O00154-5;O00154-6;O00154-3;B4DUX0;O00154-2	Cytosolic acyl coenzyme A thioester hydrolase	ACOT7	>sp|O00154-4|BACH_HUMAN Isoform 4 of Cytosolic acyl coenzyme A thioester hydrolase OS=Homo sapiens GN=ACOT7;>sp|O00154|BACH_HUMAN Cytosolic acyl coenzyme A thioester hydrolase OS=Homo sapiens GN=ACOT7 PE=1 SV=3;>sp|O00154-5|BACH_HUMAN Isoform 5 of Cytosoli	9	14	14	14	193710000	318280000	205950000	191580000	189410000	181240000	255050000	456640000	267090000	219060000	324190000	310180000	748230000	780890000	725270000	870260000	695420000	618810000	741740000	887910000	785760000	832410000	865560000	797790000	13	11	10	11	13	11	10	9	10	12	10	13	13	11	10	11	13
O14734;A6NDT2;E9PJN0;E9PIS4;G5E995;E9PMC4;Q9BR14;H0Y698	O14734;A6NDT2;E9PJN0;E9PIS4;G5E995;E9PMC4;Q9BR14;H0Y698	Acyl-coenzyme A thioesterase 8	ACOT8	>sp|O14734|ACOT8_HUMAN Acyl-coenzyme A thioesterase 8 OS=Homo sapiens GN=ACOT8 PE=1 SV=1;>tr|A6NDT2|A6NDT2_HUMAN Acyl-CoA thioesterase 8, isoform CRA_c OS=Homo sapiens GN=ACOT8 PE=4 SV=1;>tr|E9PJN0|E9PJN0_HUMAN Acyl-CoA thioesterase 8 OS=Homo sapiens GN=AC	8	2	2	2	1197500	0	0	1995500	1248600	0	6882500	6975500	0	4966800	0	0	0	0	0	0	0	0	0	30488000	0	0	0	0	1	0	0	1	1	0	1	1	0	2	0	0	1	0	0	1	1
Q9Y305-4;Q9Y305;Q9Y305-2;Q9Y305-3;C9J7L8	Q9Y305-4;Q9Y305;Q9Y305-2;Q9Y305-3;C9J7L8	Acyl-coenzyme A thioesterase 9, mitochondrial	ACOT9	>sp|Q9Y305-4|ACOT9_HUMAN Isoform 4 of Acyl-coenzyme A thioesterase 9, mitochondrial OS=Homo sapiens GN=ACOT9;>sp|Q9Y305|ACOT9_HUMAN Acyl-coenzyme A thioesterase 9, mitochondrial OS=Homo sapiens GN=ACOT9 PE=1 SV=2;>sp|Q9Y305-2|ACOT9_HUMAN Isoform 2 of Acyl-	5	10	10	10	60991000	82639000	71351000	47986000	51571000	52897000	89253000	128860000	64534000	76823000	106620000	65946000	225910000	180200000	188060000	237140000	215280000	167410000	295800000	219650000	164040000	324780000	219570000	182980000	8	9	8	8	6	8	7	8	9	9	10	9	8	9	8	8	6
Q15067;Q15067-2;F5GYQ8;F5H0M0	Q15067;Q15067-2;F5GYQ8;F5H0M0	Peroxisomal acyl-coenzyme A oxidase 1;Acyl-coenzyme A oxidase	ACOX1	>sp|Q15067|ACOX1_HUMAN Peroxisomal acyl-coenzyme A oxidase 1 OS=Homo sapiens GN=ACOX1 PE=1 SV=3;>sp|Q15067-2|ACOX1_HUMAN Isoform 2 of Peroxisomal acyl-coenzyme A oxidase 1 OS=Homo sapiens GN=ACOX1;>tr|F5GYQ8|F5GYQ8_HUMAN Acyl-coenzyme A oxidase OS=Homo sap	4	4	4	4	8208300	25866000	12954000	9216900	10095000	12119000	3673100	18661000	8486400	8600300	21965000	5025400	44604000	82238000	50595000	52389000	50342000	51544000	20952000	36549000	42906000	29574000	57883000	52779000	4	4	4	4	4	4	2	4	4	3	4	3	4	4	4	4	4
P24666;B5MCC7;G5E9R5;P24666-2;P24666-3;C9JNS5;F2Z2Q9;D3YTI2	P24666;B5MCC7;G5E9R5;P24666-2;P24666-3;C9JNS5;F2Z2Q9	Low molecular weight phosphotyrosine protein phosphatase	ACP1	>sp|P24666|PPAC_HUMAN Low molecular weight phosphotyrosine protein phosphatase OS=Homo sapiens GN=ACP1 PE=1 SV=3;>tr|B5MCC7|B5MCC7_HUMAN Acid phosphatase 1, soluble OS=Homo sapiens GN=ACP1 PE=4 SV=1;>tr|G5E9R5|G5E9R5_HUMAN Acid phosphatase 1, soluble, isof	8	5	5	5	38793000	70418000	31261000	33742000	48151000	42257000	75968000	64792000	35438000	54190000	111250000	58647000	237430000	158850000	107270000	258860000	280870000	119510000	393020000	295400000	170560000	303800000	262970000	289800000	3	5	5	2	2	5	5	3	4	5	5	5	3	5	5	2	2
P11117;E9PQY3;B7Z7D2;F5H1S6;E9PHY0;E9PP23;F5GWV7;B7Z6U3;E9PCI1;E9PQW9;E9PKW9;G5EA28	P11117;E9PQY3;B7Z7D2;F5H1S6;E9PHY0;E9PP23;F5GWV7	Lysosomal acid phosphatase	ACP2	>sp|P11117|PPAL_HUMAN Lysosomal acid phosphatase OS=Homo sapiens GN=ACP2 PE=1 SV=3;>tr|E9PQY3|E9PQY3_HUMAN Acid phosphatase 2, lysosomal OS=Homo sapiens GN=ACP2 PE=4 SV=1;>tr|B7Z7D2|B7Z7D2_HUMAN Uncharacterized protein OS=Homo sapiens GN=ACP2 PE=2 SV=1;>tr	12	6	6	6	8171000	11454000	10070000	7721000	6868800	10070000	8434200	24383000	8740500	5693400	8578900	11312000	81097000	94348000	63395000	73012000	124280000	63164000	0	82320000	87285000	48358000	74027000	0	4	5	4	5	4	4	2	5	5	3	3	4	4	5	4	5	4
Q9NPH0;Q9NPH0-2	Q9NPH0;Q9NPH0-2	Lysophosphatidic acid phosphatase type 6	ACP6	>sp|Q9NPH0|PPA6_HUMAN Lysophosphatidic acid phosphatase type 6 OS=Homo sapiens GN=ACP6 PE=1 SV=2;>sp|Q9NPH0-2|PPA6_HUMAN Isoform 2 of Lysophosphatidic acid phosphatase type 6 OS=Homo sapiens GN=ACP6	2	3	3	3	5258300	3045700	9788300	9736300	7622400	9788300	15504000	5503200	2958900	10269000	13393000	6754700	47292000	0	49979000	87211000	91826000	49803000	89092000	54229000	54425000	115800000	80103000	49375000	3	1	3	2	2	3	2	2	2	3	2	2	3	1	3	2	2
B7Z3R9;Q8TE99;E9PDB7;Q8TE99-2;B7Z4T2	B7Z3R9;Q8TE99;E9PDB7;Q8TE99-2;B7Z4T2	Acid phosphatase-like protein 2	ACPL2	>tr|B7Z3R9|B7Z3R9_HUMAN Uncharacterized protein OS=Homo sapiens GN=ACPL2 PE=2 SV=1;>sp|Q8TE99|ACPL2_HUMAN Acid phosphatase-like protein 2 OS=Homo sapiens GN=ACPL2 PE=2 SV=1;>tr|E9PDB7|E9PDB7_HUMAN Acid phosphatase-like 2 OS=Homo sapiens GN=ACPL2 PE=4 SV=1;	5	2	2	2	0	0	0	0	0	0	0	0	0	0	0	0	0	0	0	0	0	0	0	0	0	0	0	0	0	1	1	0	2	1	0	1	1	1	0	1	0	1	1	0	2
B4DFQ6;Q96CM8;B4DHT5;E9PF16;B4DUF5	B4DFQ6;Q96CM8;B4DHT5;E9PF16;B4DUF5	Acyl-CoA synthetase family member 2, mitochondrial	ACSF2	>tr|B4DFQ6|B4DFQ6_HUMAN Uncharacterized protein OS=Homo sapiens GN=ACSF2 PE=2 SV=1;>sp|Q96CM8|ACSF2_HUMAN Acyl-CoA synthetase family member 2, mitochondrial OS=Homo sapiens GN=ACSF2 PE=1 SV=2;>tr|B4DHT5|B4DHT5_HUMAN Uncharacterized protein OS=Homo sapiens	5	3	3	3	1634800	3468400	0	1217400	2429700	7947000	3288900	4257100	2538700	4659700	3403600	3136200	0	0	0	0	0	0	0	0	0	0	0	4031800	1	2	1	1	1	3	1	2	1	2	2	3	1	2	1	1	1
Q4G176;F5H2G6;F5H5A1;F5GX20;F5H755;F5H362;H0YGC7	Q4G176;F5H2G6;F5H5A1;F5GX20;F5H755;F5H362;H0YGC7	Acyl-CoA synthetase family member 3, mitochondrial	ACSF3	>sp|Q4G176|ACSF3_HUMAN Acyl-CoA synthetase family member 3, mitochondrial OS=Homo sapiens GN=ACSF3 PE=1 SV=3;>tr|F5H2G6|F5H2G6_HUMAN Acyl-CoA synthetase family member 3 OS=Homo sapiens GN=ACSF3 PE=4 SV=1;>tr|F5H5A1|F5H5A1_HUMAN Acyl-CoA synthetase family m	7	2	2	2	6529000	927060	1214400	784310	1950300	1214400	2824000	3675700	886580	2089200	1921900	1140800	0	0	0	0	21929000	0	0	0	0	0	0	0	2	1	1	1	2	1	1	1	1	1	1	1	2	1	1	1	2
B7Z452;P33121;P33121-2;E7EPM6;B7Z3Z9;D6RER0;H0Y9U7;D6RG07;H0Y9Z9	B7Z452;P33121;P33121-2;E7EPM6;B7Z3Z9;D6RER0	Long-chain-fatty-acid--CoA ligase 1	ACSL1	>tr|B7Z452|B7Z452_HUMAN Uncharacterized protein OS=Homo sapiens GN=ACSL1 PE=2 SV=1;>sp|P33121|ACSL1_HUMAN Long-chain-fatty-acid--CoA ligase 1 OS=Homo sapiens GN=ACSL1 PE=1 SV=1;>sp|P33121-2|ACSL1_HUMAN Isoform 2 of Long-chain-fatty-acid--CoA ligase 1 OS=Ho	9	7	6	6	27667000	26278000	22968000	13087000	20174000	24505000	31482000	48256000	19488000	13949000	24847000	24243000	133030000	170980000	150350000	99484000	196020000	149190000	166590000	159460000	149120000	143920000	146880000	161380000	6	6	5	6	5	6	6	6	6	5	5	5	5	5	5	5	5
O95573;F5GWH2;F5H062;C9JC11	O95573	Long-chain-fatty-acid--CoA ligase 3	ACSL3	>sp|O95573|ACSL3_HUMAN Long-chain-fatty-acid--CoA ligase 3 OS=Homo sapiens GN=ACSL3 PE=1 SV=3	4	20	17	17	107060000	139700000	185320000	114070000	113990000	200360000	122980000	156760000	112600000	91854000	134630000	124580000	549730000	514280000	542110000	521760000	504050000	556050000	576250000	484520000	391850000	450780000	509270000	385960000	16	15	16	17	15	18	13	13	14	17	15	15	13	12	13	14	13
O60488;O60488-2;D6RF95;H0Y9A0;D6RD96;D6RDA8;D6RFW9	O60488;O60488-2	Long-chain-fatty-acid--CoA ligase 4	ACSL4	>sp|O60488|ACSL4_HUMAN Long-chain-fatty-acid--CoA ligase 4 OS=Homo sapiens GN=ACSL4 PE=1 SV=2;>sp|O60488-2|ACSL4_HUMAN Isoform Short of Long-chain-fatty-acid--CoA ligase 4 OS=Homo sapiens GN=ACSL4	7	24	24	21	198880000	232820000	387530000	248400000	260710000	319710000	212780000	364530000	231550000	266480000	370140000	242790000	812680000	904000000	1195700000	951330000	1029500000	1098600000	925360000	960980000	969150000	1119200000	1104200000	1061800000	21	19	18	22	15	21	13	15	16	17	18	18	21	19	18	22	15
Q9ULC5-3;Q9ULC5;Q9ULC5-4;B4DX30	Q9ULC5-3;Q9ULC5;Q9ULC5-4;B4DX30	Long-chain-fatty-acid--CoA ligase 5	ACSL5	>sp|Q9ULC5-3|ACSL5_HUMAN Isoform 2 of Long-chain-fatty-acid--CoA ligase 5 OS=Homo sapiens GN=ACSL5;>sp|Q9ULC5|ACSL5_HUMAN Long-chain-fatty-acid--CoA ligase 5 OS=Homo sapiens GN=ACSL5 PE=1 SV=1;>sp|Q9ULC5-4|ACSL5_HUMAN Isoform 3 of Long-chain-fatty-acid--Co	4	9	9	8	24817000	45894000	37011000	34780000	26279000	42449000	29339000	62339000	65460000	32274000	56677000	25711000	38839000	56098000	56624000	60416000	45680000	47144000	81314000	82547000	62878000	71910000	74331000	49379000	8	7	6	7	7	8	4	6	8	8	8	7	8	7	6	7	7
Q5QPH3;Q9NR19;F6WZD5;E7EWU3;B3KUV2;C9JY31;B4DEH9;C9IYL0;C9J7L5;C9JXD9;F8WCJ4;F8WDJ9	Q5QPH3;Q9NR19;F6WZD5;E7EWU3;B3KUV2	Acetyl-coenzyme A synthetase, cytoplasmic	ACSS2	>tr|Q5QPH3|Q5QPH3_HUMAN Acyl-CoA synthetase short-chain family member 2 OS=Homo sapiens GN=ACSS2 PE=2 SV=1;>sp|Q9NR19|ACSA_HUMAN Acetyl-coenzyme A synthetase, cytoplasmic OS=Homo sapiens GN=ACSS2 PE=1 SV=1;>tr|F6WZD5|F6WZD5_HUMAN Acyl-CoA synthetase short-	12	4	4	4	3299700	6450800	5447400	0	422400	2361200	5724700	10836000	10338000	3422000	2890000	2006700	10253000	14456000	10321000	0	0	7924600	0	19781000	17047000	11992000	0	0	2	2	2	0	1	2	2	2	2	3	1	2	2	2	2	0	1
Q9H6R3;Q9H6R3-2	Q9H6R3;Q9H6R3-2	Acyl-CoA synthetase short-chain family member 3, mitochondrial	ACSS3	>sp|Q9H6R3|ACSS3_HUMAN Acyl-CoA synthetase short-chain family member 3, mitochondrial OS=Homo sapiens GN=ACSS3 PE=2 SV=1;>sp|Q9H6R3-2|ACSS3_HUMAN Isoform 2 of Acyl-CoA synthetase short-chain family member 3, mitochondrial OS=Homo sapiens GN=ACSS3	2	2	2	2	2765900	2764500	1644000	2783500	1080600	1644000	2780500	4312000	2444200	1597400	4327900	1069300	27983000	21966000	0	25489000	0	0	18160000	19082000	24452000	16377000	28627000	0	2	2	1	2	1	1	2	2	2	2	2	1	2	2	1	2	1
Q562R1	Q562R1	Beta-actin-like protein 2	ACTBL2	>sp|Q562R1|ACTBL_HUMAN Beta-actin-like protein 2 OS=Homo sapiens GN=ACTBL2 PE=1 SV=2	1	9	2	2	360300000	0	584440000	0	432590000	334810000	538920000	434780000	579860000	499840000	388530000	0	0	0	2864000000	0	0	0	0	0	3294300000	0	0	0	8	7	9	7	8	8	6	8	9	8	8	6	1	0	2	0	1
O96019;O96019-2;O94805	O96019;O96019-2	Actin-like protein 6A	ACTL6A	>sp|O96019|ACL6A_HUMAN Actin-like protein 6A OS=Homo sapiens GN=ACTL6A PE=1 SV=1;>sp|O96019-2|ACL6A_HUMAN Isoform 2 of Actin-like protein 6A OS=Homo sapiens GN=ACTL6A	3	9	9	9	58197000	47613000	93969000	25268000	71000000	76189000	51421000	193510000	78965000	67234000	109080000	71606000	167910000	147530000	199500000	172660000	147450000	183210000	155670000	255780000	164730000	197690000	170280000	203470000	8	5	7	4	5	7	6	7	6	6	5	6	8	5	7	4	5
Q1HE25;P12814;B7TY16;P12814-2;G3V2N5;H0YJW3;H0YJ11;G3V2X9;G3V5M4;G3V2E8;G3V380	Q1HE25;P12814;B7TY16;P12814-2	Alpha-actinin-1	ACTN1	>tr|Q1HE25|Q1HE25_HUMAN Actinin alpha 1 isoform b OS=Homo sapiens GN=ACTN1 PE=2 SV=1;>sp|P12814|ACTN1_HUMAN Alpha-actinin-1 OS=Homo sapiens GN=ACTN1 PE=1 SV=2;>tr|B7TY16|B7TY16_HUMAN Actinin alpha 1 isoform 3 OS=Homo sapiens GN=ACTN1 PE=2 SV=1;>sp|P12814-2	11	56	38	30	1530200000	3234700000	1989300000	1495000000	1789000000	1907500000	2345800000	3638300000	1750700000	1810200000	2837300000	1306700000	3960000000	4788100000	3780900000	3967600000	3868600000	3953000000	4964600000	4119300000	3504100000	4478100000	4097200000	3680300000	47	48	45	49	46	46	43	48	48	46	49	48	31	30	28	32	29
O43707;D6PXK4;F5GXS2;E7EV83;Q08043;B7Z4P8;D6RH00	O43707;D6PXK4;F5GXS2;E7EV83	Alpha-actinin-4	ACTN4	>sp|O43707|ACTN4_HUMAN Alpha-actinin-4 OS=Homo sapiens GN=ACTN4 PE=1 SV=2;>tr|D6PXK4|D6PXK4_HUMAN Actinin, alpha 4 OS=Homo sapiens GN=ACTN4 PE=2 SV=1;>tr|F5GXS2|F5GXS2_HUMAN Actinin, alpha 4 OS=Homo sapiens GN=ACTN4 PE=4 SV=1;>tr|E7EV83|E7EV83_HUMAN Actini	7	66	66	45	5066700000	7598400000	6808900000	5336500000	5818800000	5755700000	6086700000	10302000000	6207600000	5331800000	7118900000	4553700000	17536000000	15954000000	16935000000	17363000000	17818000000	15991000000	14001000000	15804000000	16682000000	15512000000	16025000000	15686000000	57	59	58	59	57	60	58	58	59	56	58	57	57	59	58	59	57
Q9NZ32;F5H5L9;F6S9Y6;G3V5Y4;H0YJR3;G3V2Q5;H0YJD9;G3V524;G3V4K6	Q9NZ32;F5H5L9;F6S9Y6;G3V5Y4;H0YJR3;G3V2Q5	Actin-related protein 10	ACTR10	>sp|Q9NZ32|ARP10_HUMAN Actin-related protein 10 OS=Homo sapiens GN=ACTR10 PE=1 SV=1;>tr|F5H5L9|F5H5L9_HUMAN Actin-related protein 10 homolog (S. cerevisiae) OS=Homo sapiens GN=ACTR10 PE=4 SV=1;>tr|F6S9Y6|F6S9Y6_HUMAN Actin-related protein 10 homolog (S. ce	9	6	6	6	19074000	16740000	22369000	13948000	12501000	20765000	20334000	31935000	9579400	13126000	16679000	15296000	124450000	114670000	103290000	98474000	82287000	96605000	39685000	154920000	84389000	50518000	100890000	105920000	4	5	3	4	5	3	4	3	4	3	4	3	4	5	3	4	5
P61163;B4DXP9;F5H3I4	P61163;B4DXP9;F5H3I4	Alpha-centractin	ACTR1A	>sp|P61163|ACTZ_HUMAN Alpha-centractin OS=Homo sapiens GN=ACTR1A PE=1 SV=1;>tr|B4DXP9|B4DXP9_HUMAN ARP1 actin-related protein 1 homolog A, centractin alpha (yeast) OS=Homo sapiens GN=ACTR1A PE=2 SV=1;>tr|F5H3I4|F5H3I4_HUMAN ARP1 actin-related protein 1 hom	3	15	15	8	250850000	534500000	323160000	292160000	403900000	261860000	430410000	314190000	250460000	333570000	518900000	244020000	621910000	633760000	568840000	487420000	487070000	504360000	610830000	441950000	496000000	616880000	531260000	429950000	12	11	14	13	11	14	11	11	11	11	11	12	12	11	14	13	11
P42025;G5E9Q5	P42025	Beta-centractin	ACTR1B	>sp|P42025|ACTY_HUMAN Beta-centractin OS=Homo sapiens GN=ACTR1B PE=1 SV=1	2	11	4	4	39336000	90533000	54583000	30677000	60568000	37361000	16789000	65479000	63538000	15586000	65132000	43040000	65519000	66700000	67057000	55650000	72769000	59105000	51164000	56074000	57095000	29270000	59539000	64734000	9	7	10	10	9	10	8	9	8	8	8	9	3	3	3	3	3
E9PF41;P61160;G3V1L8	E9PF41;P61160;G3V1L8	Actin-related protein 2	ACTR2	>tr|E9PF41|E9PF41_HUMAN ARP2 actin-related protein 2 homolog (yeast) OS=Homo sapiens GN=ACTR2 PE=3 SV=1;>sp|P61160|ARP2_HUMAN Actin-related protein 2 OS=Homo sapiens GN=ACTR2 PE=1 SV=1;>tr|G3V1L8|G3V1L8_HUMAN ARP2 actin-related protein 2 homolog (Yeast), i	3	19	19	9	433080000	614120000	565920000	516430000	368110000	541630000	427900000	940860000	557100000	450770000	748760000	476110000	1320300000	1109600000	1428900000	1494400000	855280000	1282700000	1229200000	1373600000	1618400000	1297100000	1147300000	1272400000	15	14	15	14	17	16	10	15	16	17	15	15	15	14	15	14	17
P61158;B4DXW1;F5H3P5;B4DTI0;Q9P1U1;Q9P1U1-3;C9IZN3;Q9C0K3;F8WE84;F8WEW2	P61158;B4DXW1;F5H3P5;B4DTI0	Actin-related protein 3	ACTR3	>sp|P61158|ARP3_HUMAN Actin-related protein 3 OS=Homo sapiens GN=ACTR3 PE=1 SV=3;>tr|B4DXW1|B4DXW1_HUMAN ARP3 actin-related protein 3 homolog (yeast) OS=Homo sapiens GN=ACTR3 PE=2 SV=1;>tr|F5H3P5|F5H3P5_HUMAN ARP3 actin-related protein 3 homolog (yeast) OS	10	18	18	15	360730000	569700000	569130000	302780000	370550000	434390000	274690000	565150000	458070000	247580000	487150000	443620000	2208700000	2037700000	2098600000	1850600000	1851500000	2018700000	2030700000	1556700000	2094600000	1409000000	1857100000	1749400000	15	16	16	14	15	16	11	14	16	15	16	15	15	16	16	14	15
Q9H9F9	Q9H9F9	Actin-related protein 5	ACTR5	>sp|Q9H9F9|ARP5_HUMAN Actin-related protein 5 OS=Homo sapiens GN=ACTR5 PE=1 SV=2	1	5	5	5	2739600	4294700	27984000	2499600	1857900	27984000	4761000	9302300	3642500	1986500	7153000	4000400	50270000	65810000	69649000	45370000	35621000	69343000	67135000	91612000	55899000	61219000	73450000	55271000	3	3	4	3	3	4	3	3	4	2	4	3	3	3	4	3	3
Q03154;C9J6I6;C9JMV9;C9JWD4;C9J9D8;C9JYZ0;F8WC59	Q03154;C9J6I6;C9JMV9;C9JWD4;C9J9D8	Aminoacylase-1	ACY1	>sp|Q03154|ACY1_HUMAN Aminoacylase-1 OS=Homo sapiens GN=ACY1 PE=1 SV=1;>tr|C9J6I6|C9J6I6_HUMAN Aminoacylase 1 OS=Homo sapiens GN=ACY1 PE=4 SV=1;>tr|C9JMV9|C9JMV9_HUMAN Uncharacterized protein OS=Homo sapiens PE=4 SV=1;>tr|C9JWD4|C9JWD4_HUMAN Aminoacylase 1	7	11	11	11	21945000	39488000	33001000	24280000	36653000	38428000	43915000	49260000	25488000	34121000	27833000	24218000	180120000	189070000	181890000	185110000	218270000	173720000	287450000	179520000	221750000	218120000	175870000	147050000	7	7	7	9	8	8	5	7	6	8	6	7	7	7	7	9	8
P14621;F8WA34;E9PF46	P14621;F8WA34;E9PF46	Acylphosphatase-2;Acylphosphatase	ACYP2	>sp|P14621|ACYP2_HUMAN Acylphosphatase-2 OS=Homo sapiens GN=ACYP2 PE=1 SV=2;>tr|F8WA34|F8WA34_HUMAN Acylphosphatase OS=Homo sapiens GN=ACYP2 PE=3 SV=1;>tr|E9PF46|E9PF46_HUMAN Acylphosphatase OS=Homo sapiens GN=ACYP2 PE=3 SV=1	3	3	3	3	2184500	11357000	2388000	1273400	0	0	3314800	7526900	0	1360800	6536300	0	0	15146000	0	0	0	0	0	0	0	0	0	0	2	3	1	1	0	0	2	1	0	1	2	0	2	3	1	1	0
O14672;A8MY20;B4DU28	O14672;A8MY20;B4DU28	Disintegrin and metalloproteinase domain-containing protein 10	ADAM10	>sp|O14672|ADA10_HUMAN Disintegrin and metalloproteinase domain-containing protein 10 OS=Homo sapiens GN=ADAM10 PE=1 SV=1;>tr|A8MY20|A8MY20_HUMAN ADAM metallopeptidase domain 10, isoform CRA_a OS=Homo sapiens GN=ADAM10 PE=4 SV=1;>tr|B4DU28|B4DU28_HUMAN ADA	3	7	7	7	15392000	14695000	19462000	26137000	1605300	19462000	31300000	53901000	10956000	18884000	16444000	14956000	159560000	165940000	224820000	148990000	0	223850000	169150000	72353000	91261000	119830000	79817000	80686000	4	3	3	5	1	3	5	4	3	4	3	4	4	3	3	5	1
Q13444;Q13444-3;Q13444-4;Q13444-5;E9PN65;Q13444-6;Q13444-7;Q13444-2;Q13444-8;Q13444-9;Q13444-10;A6NG98;Q13444-11	Q13444;Q13444-3;Q13444-4;Q13444-5;E9PN65;Q13444-6;Q13444-7;Q13444-2;Q13444-8;Q13444-9;Q13444-10;A6NG98;Q13444-11	Disintegrin and metalloproteinase domain-containing protein 15	ADAM15	>sp|Q13444|ADA15_HUMAN Disintegrin and metalloproteinase domain-containing protein 15 OS=Homo sapiens GN=ADAM15 PE=1 SV=4;>sp|Q13444-3|ADA15_HUMAN Isoform 3 of Disintegrin and metalloproteinase domain-containing protein 15 OS=Homo sapiens GN=ADAM15;>sp|Q13	13	4	4	4	1145900	708650	2075600	1248900	1720000	2075600	3418400	5526600	5802100	1750600	1198300	1305700	0	0	0	0	0	0	0	0	12685000	16704000	0	0	1	1	3	1	2	3	2	2	2	2	1	1	1	1	3	1	2
E9PBH5;Q9P0K1;Q9P0K1-2;Q9P0K1-5;Q9P0K1-3;Q9P0K1-4;F8WAD8;G5E951;E7EPF1	E9PBH5;Q9P0K1;Q9P0K1-2;Q9P0K1-5;Q9P0K1-3;Q9P0K1-4;F8WAD8;G5E951;E7EPF1	Disintegrin and metalloproteinase domain-containing protein 22	ADAM22	>tr|E9PBH5|E9PBH5_HUMAN Uncharacterized protein OS=Homo sapiens GN=ADAM22 PE=4 SV=1;>sp|Q9P0K1|ADA22_HUMAN Disintegrin and metalloproteinase domain-containing protein 22 OS=Homo sapiens GN=ADAM22 PE=1 SV=1;>sp|Q9P0K1-2|ADA22_HUMAN Isoform 2 of Disintegrin	9	2	2	2	0	0	0	0	0	0	0	0	0	0	0	0	0	0	0	0	0	0	0	0	0	0	0	0	0	1	0	0	1	0	1	1	1	0	1	0	0	1	0	0	1
E7ENU4;P55265-4;P55265;P55265-5;P55265-2;H0YCK3;P55265-3	E7ENU4;P55265-4;P55265;P55265-5;P55265-2;H0YCK3;P55265-3	Double-stranded RNA-specific adenosine deaminase	ADAR	>tr|E7ENU4|E7ENU4_HUMAN Adenosine deaminase, RNA-specific OS=Homo sapiens GN=ADAR PE=4 SV=1;>sp|P55265-4|DSRAD_HUMAN Isoform 4 of Double-stranded RNA-specific adenosine deaminase OS=Homo sapiens GN=ADAR;>sp|P55265|DSRAD_HUMAN Double-stranded RNA-specific a	7	18	18	18	40599000	81759000	65939000	51343000	54433000	71688000	79957000	111170000	63707000	36133000	73149000	66173000	339430000	369040000	299170000	267240000	317440000	322280000	300320000	370400000	285350000	267270000	328390000	297430000	9	11	13	13	11	12	11	11	12	9	9	12	9	11	13	13	11
P35611-3;P35611;E7ENY0;A2A3N8;Q86XM2;E7EV99;P35611-2;Q96D30;H0Y9H2;P35612;P35612-3;P35612-4;B4DM17;P35612-2;D6RF25	P35611-3;P35611;E7ENY0;A2A3N8;Q86XM2;E7EV99;P35611-2;Q96D30;H0Y9H2	Alpha-adducin	ADD1	>sp|P35611-3|ADDA_HUMAN Isoform 3 of Alpha-adducin OS=Homo sapiens GN=ADD1;>sp|P35611|ADDA_HUMAN Alpha-adducin OS=Homo sapiens GN=ADD1 PE=1 SV=2;>tr|E7ENY0|E7ENY0_HUMAN Adducin 1 (alpha) OS=Homo sapiens GN=ADD1 PE=4 SV=1;>tr|A2A3N8|A2A3N8_HUMAN Adducin 1 (	15	5	4	4	9570300	13272000	15982000	9747000	8822500	15982000	25381000	17464000	15648000	11753000	21337000	18706000	96374000	115630000	108510000	88529000	123920000	108050000	152650000	118740000	144880000	137880000	111970000	127870000	4	5	4	4	4	5	3	5	4	4	5	5	4	4	4	4	3
Q9UEY8-2;Q9UEY8;C9JTM0;E9PAV0	Q9UEY8-2;Q9UEY8	Gamma-adducin	ADD3	>sp|Q9UEY8-2|ADDG_HUMAN Isoform 1 of Gamma-adducin OS=Homo sapiens GN=ADD3;>sp|Q9UEY8|ADDG_HUMAN Gamma-adducin OS=Homo sapiens GN=ADD3 PE=1 SV=1	4	6	6	5	6211100	7291500	1950300	5244600	5183000	5886800	5908400	18203000	1173300	9024500	7661100	6419800	18206000	20312000	0	15508000	27057000	20350000	28466000	28151000	0	20712000	19015000	24306000	3	2	1	3	2	3	2	4	1	4	3	3	3	2	1	3	2
P11766;H0YAG8;D6RFE4;D6R9G2;D6RAY0	P11766	Alcohol dehydrogenase class-3	ADH5	>sp|P11766|ADHX_HUMAN Alcohol dehydrogenase class-3 OS=Homo sapiens GN=ADH5 PE=1 SV=4	5	9	9	9	60422000	77321000	89200000	35578000	23481000	35690000	7765600	53475000	71702000	43650000	74759000	74884000	132730000	97456000	113300000	110150000	81614000	96471000	66957000	78829000	100310000	86583000	120950000	99008000	7	7	8	5	4	6	3	5	8	7	4	8	7	7	8	5	4
Q9BV57;Q9BV57-2	Q9BV57;Q9BV57-2	1,2-dihydroxy-3-keto-5-methylthiopentene dioxygenase	ADI1	>sp|Q9BV57|MTND_HUMAN 1,2-dihydroxy-3-keto-5-methylthiopentene dioxygenase OS=Homo sapiens GN=ADI1 PE=1 SV=1;>sp|Q9BV57-2|MTND_HUMAN Isoform 2 of 1,2-dihydroxy-3-keto-5-methylthiopentene dioxygenase OS=Homo sapiens GN=ADI1	2	5	5	5	18900000	25018000	21949000	10183000	8525300	15502000	19571000	40929000	24375000	28897000	22403000	21556000	45525000	57170000	47383000	59159000	30766000	41584000	0	93869000	53707000	117220000	39627000	54865000	3	3	3	3	2	3	2	2	2	3	3	3	3	3	3	3	2
P55263-2;P55263;B7Z800;B7Z783	P55263-2;P55263;B7Z800;B7Z783	Adenosine kinase	ADK	>sp|P55263-2|ADK_HUMAN Isoform Short of Adenosine kinase OS=Homo sapiens GN=ADK;>sp|P55263|ADK_HUMAN Adenosine kinase OS=Homo sapiens GN=ADK PE=1 SV=2;>tr|B7Z800|B7Z800_HUMAN Uncharacterized protein OS=Homo sapiens GN=ADK PE=2 SV=1;>tr|B7Z783|B7Z783_HUMAN	4	12	12	12	87825000	215320000	138420000	110960000	158460000	151030000	40934000	269810000	178100000	134950000	232030000	139710000	255060000	306210000	264030000	285260000	246560000	279780000	240610000	264930000	270280000	271570000	244660000	251790000	8	9	8	9	10	10	6	7	7	10	9	9	8	9	8	9	10
Q9H2P0;E9PQK8	Q9H2P0;E9PQK8	Activity-dependent neuroprotector homeobox protein	ADNP	>sp|Q9H2P0|ADNP_HUMAN Activity-dependent neuroprotector homeobox protein OS=Homo sapiens GN=ADNP PE=1 SV=1;>tr|E9PQK8|E9PQK8_HUMAN Activity-dependent neuroprotector homeobox (Fragment) OS=Homo sapiens GN=ADNP PE=4 SV=1	2	6	6	6	4166000	42575000	2624500	5434400	12325000	4470800	7127300	15661000	9040200	22474000	18485000	3521800	0	14749000	0	12056000	12244000	13074000	18544000	16048000	16931000	21441000	19262000	0	2	4	1	2	3	2	2	2	2	6	3	2	2	4	1	2	3
Q96SZ5	Q96SZ5	2-aminoethanethiol dioxygenase	ADO	>sp|Q96SZ5|AEDO_HUMAN 2-aminoethanethiol dioxygenase OS=Homo sapiens GN=ADO PE=1 SV=2	1	2	2	2	1544900	1727400	2221200	2195400	0	2221200	6990100	0	2989800	3720900	6129100	2949900	0	0	0	24082000	0	0	51846000	0	0	32094000	32209000	0	1	1	1	2	0	1	2	0	1	2	2	1	1	1	1	2	0
Q9BRR6;Q9BRR6-2;E7EQY8;Q9BRR6-5;Q9BRR6-3;Q9BRR6-4	Q9BRR6;Q9BRR6-2;E7EQY8;Q9BRR6-5;Q9BRR6-3;Q9BRR6-4	ADP-dependent glucokinase	ADPGK	>sp|Q9BRR6|ADPGK_HUMAN ADP-dependent glucokinase OS=Homo sapiens GN=ADPGK PE=1 SV=1;>sp|Q9BRR6-2|ADPGK_HUMAN Isoform 2 of ADP-dependent glucokinase OS=Homo sapiens GN=ADPGK;>tr|E7EQY8|E7EQY8_HUMAN ADP-dependent glucokinase OS=Homo sapiens GN=ADPGK PE=4 SV=	6	2	2	2	868570	731760	2344300	764220	0	0	5083600	3106300	3522200	2082000	1832400	0	0	0	0	0	0	0	0	0	8678000	0	0	0	1	1	1	1	0	0	1	1	2	1	1	0	1	1	1	1	0
Q9NX46;B4DHV5;B7ZAN4	Q9NX46;B4DHV5	Poly(ADP-ribose) glycohydrolase ARH3	ADPRHL2	>sp|Q9NX46|ARHL2_HUMAN Poly(ADP-ribose) glycohydrolase ARH3 OS=Homo sapiens GN=ADPRHL2 PE=1 SV=1;>tr|B4DHV5|B4DHV5_HUMAN Uncharacterized protein OS=Homo sapiens GN=ADPRHL2 PE=2 SV=1	3	5	5	5	15324000	22649000	14391000	18481000	18403000	14579000	34223000	43155000	24150000	35078000	33562000	12931000	121650000	109490000	83746000	135080000	146840000	83403000	173870000	183570000	166190000	214870000	163600000	91375000	4	4	4	4	4	4	4	4	4	5	4	4	4	4	4	4	4
Q16186;E9PEC0	Q16186;E9PEC0	Proteasomal ubiquitin receptor ADRM1	ADRM1	>sp|Q16186|ADRM1_HUMAN Proteasomal ubiquitin receptor ADRM1 OS=Homo sapiens GN=ADRM1 PE=1 SV=2;>tr|E9PEC0|E9PEC0_HUMAN Adhesion-regulating molecule 1 OS=Homo sapiens GN=ADRM1 PE=4 SV=2	2	8	8	8	102720000	109610000	116670000	73883000	74425000	102080000	93585000	236300000	117650000	74881000	165040000	140360000	370870000	263730000	354800000	279560000	281070000	363220000	273670000	344560000	334340000	344830000	314390000	420050000	7	6	6	7	6	6	4	5	6	3	5	6	7	6	6	7	6
P30566;E7ERF4;P30566-2;B4DUM2;B0QY75;B4DEP1	P30566;E7ERF4;P30566-2;B4DUM2	Adenylosuccinate lyase	ADSL	>sp|P30566|PUR8_HUMAN Adenylosuccinate lyase OS=Homo sapiens GN=ADSL PE=1 SV=2;>tr|E7ERF4|E7ERF4_HUMAN Adenylosuccinate lyase OS=Homo sapiens GN=ADSL PE=4 SV=1;>sp|P30566-2|PUR8_HUMAN Isoform 2 of Adenylosuccinate lyase OS=Homo sapiens GN=ADSL;>tr|B4DUM2|B	6	17	17	17	77720000	139640000	118940000	86853000	93308000	107890000	155240000	222050000	139920000	128750000	190310000	99556000	297680000	356670000	347550000	372670000	326220000	335180000	522410000	404190000	413720000	502800000	475680000	333160000	14	13	12	15	10	14	12	11	12	15	12	13	14	13	12	15	10
P30520;F8W9D6;Q5SY84	P30520;F8W9D6	Adenylosuccinate synthetase isozyme 2;Adenylosuccinate synthetase	ADSS	>sp|P30520|PURA2_HUMAN Adenylosuccinate synthetase isozyme 2 OS=Homo sapiens GN=ADSS PE=1 SV=3;>tr|F8W9D6|F8W9D6_HUMAN Adenylosuccinate synthetase OS=Homo sapiens GN=ADSS PE=3 SV=1	3	9	9	9	89776000	167250000	122500000	93196000	121250000	112900000	48075000	229390000	118590000	104970000	172500000	87654000	259940000	312850000	262760000	260550000	287420000	281230000	170200000	300920000	266860000	143820000	245240000	272630000	8	7	6	9	7	7	5	7	6	7	7	8	8	7	6	9	7
Q5NDL2;Q5NDL2-3;A8K2U1;B4E243;Q5NDL2-2;F5H225;C9JQM7;C9J4G5	Q5NDL2;Q5NDL2-3;A8K2U1;B4E243;Q5NDL2-2;F5H225	Uncharacterized glycosyltransferase AER61	AER61;C3orf64	>sp|Q5NDL2|AER61_HUMAN Uncharacterized glycosyltransferase AER61 OS=Homo sapiens GN=AER61 PE=2 SV=1;>sp|Q5NDL2-3|AER61_HUMAN Isoform 3 of Uncharacterized glycosyltransferase AER61 OS=Homo sapiens GN=AER61;>tr|A8K2U1|A8K2U1_HUMAN Uncharacterized protein OS=	8	6	6	6	3150600	10491000	10150000	3078900	7606500	9773600	5229200	17970000	5289700	8116400	12955000	9771200	45702000	61238000	54293000	39383000	74266000	54093000	39085000	51809000	48392000	44031000	55463000	41003000	5	6	6	5	5	6	5	5	6	4	6	6	5	6	6	5	5
E9PDT7;Q8N556	E9PDT7;Q8N556	Actin filament-associated protein 1	AFAP1	>tr|E9PDT7|E9PDT7_HUMAN Actin filament associated protein 1 OS=Homo sapiens GN=AFAP1 PE=4 SV=1;>sp|Q8N556|AFAP1_HUMAN Actin filament-associated protein 1 OS=Homo sapiens GN=AFAP1 PE=1 SV=2	2	2	2	2	6164900	12286000	9247600	4167000	1907200	9529600	12292000	21866000	15637000	10119000	17621000	11233000	35165000	41803000	36415000	0	0	40675000	49795000	56449000	71857000	55478000	53166000	58087000	2	2	2	1	1	2	2	2	2	2	2	2	2	2	2	1	1
Q8TA92;Q9Y4W6;B7Z651	Q8TA92;Q9Y4W6	AFG3-like protein 2	AFG3L2	>tr|Q8TA92|Q8TA92_HUMAN AFG3 ATPase family gene 3-like 2 (S. cerevisiae) (Fragment) OS=Homo sapiens GN=AFG3L2 PE=2 SV=1;>sp|Q9Y4W6|AFG32_HUMAN AFG3-like protein 2 OS=Homo sapiens GN=AFG3L2 PE=1 SV=2	3	12	12	11	49024000	84996000	54267000	43236000	46904000	56215000	46905000	100760000	50233000	51660000	70480000	62501000	304010000	287810000	266200000	239470000	335470000	282570000	268610000	240720000	282590000	230140000	274870000	237090000	9	10	8	9	7	9	6	9	8	11	7	11	9	10	8	9	7
P20933;H0Y9C7;H0Y8L9	P20933;H0Y9C7;H0Y8L9	N(4)-(beta-N-acetylglucosaminyl)-L-asparaginase;Glycosylasparaginase alpha chain;Glycosylasparaginase beta chain	AGA	>sp|P20933|ASPG_HUMAN N(4)-(beta-N-acetylglucosaminyl)-L-asparaginase OS=Homo sapiens GN=AGA PE=1 SV=2;>tr|H0Y9C7|H0Y9C7_HUMAN Aspartylglucosaminidase (Fragment) OS=Homo sapiens GN=AGA PE=4 SV=1;>tr|H0Y8L9|H0Y8L9_HUMAN Aspartylglucosaminidase (Fragment) OS	3	2	2	2	1062200	1860900	4949600	1074700	805860	1141800	2076700	6863500	779810	1626500	3187900	3113800	0	0	12372000	0	0	0	0	0	0	0	0	0	1	1	2	1	1	1	1	1	1	1	1	1	1	1	2	1	1
Q96P47-4;Q96P47-2;Q96P47;B3KNZ8;E7ETI2;H0Y873;E9PAL8;Q96P47-3;C9J975	Q96P47-4;Q96P47-2;Q96P47;B3KNZ8;E7ETI2;H0Y873	Arf-GAP with GTPase, ANK repeat and PH domain-containing protein 3	AGAP3	>sp|Q96P47-4|AGAP3_HUMAN Isoform 4 of Arf-GAP with GTPase, ANK repeat and PH domain-containing protein 3 OS=Homo sapiens GN=AGAP3;>sp|Q96P47-2|AGAP3_HUMAN Isoform 2 of Arf-GAP with GTPase, ANK repeat and PH domain-containing protein 3 OS=Homo sapiens GN=AG	9	5	5	5	1821100	1782400	3151800	5563700	1094000	3151800	8116800	0	1358200	0	0	5819800	0	0	0	51267000	0	0	0	0	0	0	0	49103000	3	1	2	2	1	2	2	0	1	0	0	2	3	1	2	2	1
E9PHX7;F5GYJ2;P52594;P52594-3;P52594-2;B8ZZY2;C9J2I0	E9PHX7;F5GYJ2;P52594;P52594-3;P52594-2;B8ZZY2;C9J2I0	Arf-GAP domain and FG repeat-containing protein 1	AGFG1	>tr|E9PHX7|E9PHX7_HUMAN ArfGAP with FG repeats 1 OS=Homo sapiens GN=AGFG1 PE=4 SV=1;>tr|F5GYJ2|F5GYJ2_HUMAN ArfGAP with FG repeats 1 OS=Homo sapiens GN=AGFG1 PE=4 SV=1;>sp|P52594|AGFG1_HUMAN Arf-GAP domain and FG repeat-containing protein 1 OS=Homo sapiens	7	2	2	2	10048000	25308000	21901000	0	25152000	16043000	9220000	43903000	16364000	19625000	42599000	12481000	9259100	21269000	23344000	0	20665000	23599000	10140000	28719000	15751000	18681000	33507000	13601000	2	2	2	0	2	2	2	2	2	2	2	2	2	2	2	0	2
Q53H12;E9PC15;E9PG39;Q53H12-2	Q53H12;E9PC15;E9PG39	Acylglycerol kinase, mitochondrial	AGK	>sp|Q53H12|AGK_HUMAN Acylglycerol kinase, mitochondrial OS=Homo sapiens GN=AGK PE=1 SV=2;>tr|E9PC15|E9PC15_HUMAN Acylglycerol kinase OS=Homo sapiens GN=AGK PE=4 SV=1;>tr|E9PG39|E9PG39_HUMAN Uncharacterized protein OS=Homo sapiens GN=AGK PE=4 SV=1	4	10	10	10	29428000	80837000	40604000	32983000	131910000	36931000	41116000	107670000	30970000	14718000	59076000	102740000	143270000	241020000	300650000	254200000	312120000	267470000	269530000	257220000	268340000	188490000	231030000	134410000	6	6	4	4	8	5	4	7	4	4	5	5	6	6	4	4	8
P35573;P35573-3;P35573-2	P35573;P35573-3;P35573-2	Glycogen debranching enzyme;4-alpha-glucanotransferase;Amylo-alpha-1,6-glucosidase	AGL	>sp|P35573|GDE_HUMAN Glycogen debranching enzyme OS=Homo sapiens GN=AGL PE=1 SV=3;>sp|P35573-3|GDE_HUMAN Isoform 6 of Glycogen debranching enzyme OS=Homo sapiens GN=AGL;>sp|P35573-2|GDE_HUMAN Isoform 5 of Glycogen debranching enzyme OS=Homo sapiens GN=AGL	3	20	20	20	40184000	57303000	45490000	24536000	45443000	37281000	46413000	80160000	66202000	26883000	78296000	48661000	232040000	222900000	226500000	190110000	204120000	207330000	223170000	242540000	283630000	171540000	274030000	226460000	13	12	9	11	10	9	10	11	14	11	14	14	13	12	9	11	10
Q99943;Q9HBM8	Q99943;Q9HBM8	1-acyl-sn-glycerol-3-phosphate acyltransferase alpha	AGPAT1	>sp|Q99943|PLCA_HUMAN 1-acyl-sn-glycerol-3-phosphate acyltransferase alpha OS=Homo sapiens GN=AGPAT1 PE=2 SV=2;>tr|Q9HBM8|Q9HBM8_HUMAN Uncharacterized protein OS=Homo sapiens GN=AGPAT1 PE=2 SV=1	2	3	3	3	4815700	3425100	6104600	3822100	4426300	5812800	2581100	25089000	7962200	5363100	2198400	9648400	50726000	25259000	41343000	29784000	37358000	39490000	0	99071000	73576000	58221000	0	43893000	2	2	2	2	2	2	1	2	2	2	1	3	2	2	2	2	2
Q53EU6	Q53EU6	Glycerol-3-phosphate acyltransferase 3	AGPAT9	>sp|Q53EU6|GPAT3_HUMAN Glycerol-3-phosphate acyltransferase 3 OS=Homo sapiens GN=AGPAT9 PE=1 SV=2	1	8	8	8	18221000	21011000	22387000	23017000	10434000	21947000	29910000	35638000	16356000	20235000	35034000	12380000	118790000	119940000	134320000	154040000	103900000	126960000	174980000	112800000	117200000	135720000	146560000	125660000	6	7	6	7	5	7	6	5	6	7	7	4	6	7	6	7	5
O00116;F5H632;B8ZZ81	O00116	Alkyldihydroxyacetonephosphate synthase, peroxisomal	AGPS	>sp|O00116|ADAS_HUMAN Alkyldihydroxyacetonephosphate synthase, peroxisomal OS=Homo sapiens GN=AGPS PE=1 SV=1	3	14	14	14	113960000	179070000	107410000	95837000	120940000	107960000	133760000	209290000	104040000	113640000	189010000	113630000	286790000	281690000	243990000	310830000	301620000	248620000	305140000	350020000	222790000	329090000	299760000	265550000	12	12	10	10	12	12	9	10	11	10	12	13	12	12	10	10	12
O95994;B5MC07;Q8TD06;B5MC62	O95994;B5MC07;Q8TD06;B5MC62	Anterior gradient protein 2 homolog;Anterior gradient protein 3 homolog	AGR2;AGR3	>sp|O95994|AGR2_HUMAN Anterior gradient protein 2 homolog OS=Homo sapiens GN=AGR2 PE=1 SV=1;>tr|B5MC07|B5MC07_HUMAN Anterior gradient 2 homolog (Xenopus laevis) OS=Homo sapiens GN=AGR2 PE=4 SV=1;>sp|Q8TD06|AGR3_HUMAN Anterior gradient protein 3 homolog OS=	4	2	2	2	817770	1626700	2329400	1473200	638490	2329400	2118900	5962100	838420	1806400	3466600	931080	0	12922000	15056000	0	0	15008000	0	31528000	0	0	23462000	0	1	2	2	1	1	2	1	2	1	1	2	1	1	2	2	1	1
O00468	O00468	Agrin	AGRN	>sp|O00468|AGRIN_HUMAN Agrin OS=Homo sapiens GN=AGRN PE=1 SV=4	1	4	4	4	1689000	5087800	3537900	4099700	1627100	3537900	6567900	8123000	4207200	3911400	6222200	3803600	34243000	35423000	33678000	35173000	36623000	33571000	25551000	37823000	41604000	25345000	34519000	26418000	2	4	2	3	2	2	4	3	3	3	3	3	2	4	2	3	2
Q8WYP5-2;Q8WYP5	Q8WYP5-2;Q8WYP5	Protein ELYS	AHCTF1	>sp|Q8WYP5-2|ELYS_HUMAN Isoform 2 of Protein ELYS OS=Homo sapiens GN=AHCTF1;>sp|Q8WYP5|ELYS_HUMAN Protein ELYS OS=Homo sapiens GN=AHCTF1 PE=1 SV=3	2	13	13	13	15364000	11801000	9541300	14682000	7276000	14555000	22845000	23842000	20380000	9757400	15416000	15526000	61818000	64641000	64814000	59163000	77419000	70524000	99423000	87406000	74726000	68269000	80598000	78954000	6	6	6	6	5	6	8	7	7	6	7	8	6	6	6	6	5
P23526;F5H737	P23526;F5H737	Adenosylhomocysteinase	AHCY	>sp|P23526|SAHH_HUMAN Adenosylhomocysteinase OS=Homo sapiens GN=AHCY PE=1 SV=4;>tr|F5H737|F5H737_HUMAN Adenosylhomocysteinase OS=Homo sapiens GN=AHCY PE=3 SV=1	2	22	22	21	964280000	1473300000	1204300000	771220000	984910000	1188200000	869310000	2113200000	1597200000	1018000000	1922700000	1016300000	2312200000	2384400000	2720200000	2089300000	2491000000	2696300000	2027700000	2296700000	2532000000	2497600000	2650200000	2421700000	22	19	20	20	17	19	16	19	20	19	19	19	22	19	20	20	17
O43865;O43865-2;Q96HN2;Q96HN2-2;F8W7N8;H0Y8B3;D7UEQ7;B4DIZ5;D9N155	O43865;O43865-2	Putative adenosylhomocysteinase 2	AHCYL1	>sp|O43865|SAHH2_HUMAN Putative adenosylhomocysteinase 2 OS=Homo sapiens GN=AHCYL1 PE=1 SV=2;>sp|O43865-2|SAHH2_HUMAN Isoform 2 of Putative adenosylhomocysteinase 2 OS=Homo sapiens GN=AHCYL1	9	12	11	11	91083000	161210000	59470000	73428000	48742000	51504000	28235000	182550000	57296000	41028000	62052000	30044000	297760000	373960000	353150000	230700000	335450000	371320000	314130000	331120000	307160000	406670000	373370000	252250000	10	7	8	10	7	7	5	9	9	7	7	7	9	6	8	9	7
Q09666;Q8N274;A1A586;E9PLK4;E9PJC6;E9PKR9;E9PJZ0;E9PLZ1;E9PQE3;P48552	Q09666	Neuroblast differentiation-associated protein AHNAK	AHNAK	>sp|Q09666|AHNK_HUMAN Neuroblast differentiation-associated protein AHNAK OS=Homo sapiens GN=AHNAK PE=1 SV=2	10	228	228	227	12365000000	20746000000	14899000000	11569000000	14849000000	13064000000	12113000000	29124000000	13749000000	12680000000	21425000000	9399800000	15605000000	16643000000	14927000000	16204000000	16833000000	16101000000	16364000000	18440000000	14275000000	18648000000	17243000000	15275000000	205	201	197	200	202	200	191	199	197	207	203	199	205	201	197	200	202
Q8IVF2;Q8IVF2-3;Q8IVF2-2	Q8IVF2;Q8IVF2-3	Protein AHNAK2	AHNAK2	>sp|Q8IVF2|AHNK2_HUMAN Protein AHNAK2 OS=Homo sapiens GN=AHNAK2 PE=1 SV=2;>sp|Q8IVF2-3|AHNK2_HUMAN Isoform 3 of Protein AHNAK2 OS=Homo sapiens GN=AHNAK2	3	21	20	20	71220000	99046000	83395000	81687000	96265000	58314000	19762000	96204000	52074000	25483000	75915000	17699000	72190000	102770000	81773000	81301000	104900000	87471000	55958000	94046000	51095000	77168000	69107000	54373000	15	8	8	15	13	10	6	11	8	7	10	7	14	7	7	14	12
P35869	P35869	Aryl hydrocarbon receptor	AHR	>sp|P35869|AHR_HUMAN Aryl hydrocarbon receptor OS=Homo sapiens GN=AHR PE=1 SV=2	1	2	2	2	918180	2395000	1620700	2346000	981990	1620700	1915800	3320100	3344700	828120	1963500	1277000	0	0	0	23368000	0	0	0	0	0	0	0	0	1	1	1	1	1	1	1	1	2	1	1	1	1	1	1	1	1
O95433;G3V438;B4DUR9;H0YJG7;H0YJU2;H0YJG6;H0YJ63;G3V3W9	O95433;G3V438;B4DUR9;H0YJG7;H0YJU2	Activator of 90 kDa heat shock protein ATPase homolog 1	AHSA1	>sp|O95433|AHSA1_HUMAN Activator of 90 kDa heat shock protein ATPase homolog 1 OS=Homo sapiens GN=AHSA1 PE=1 SV=1;>tr|G3V438|G3V438_HUMAN AHA1, activator of heat shock 90kDa protein ATPase homolog 1 (yeast) (Fragment) OS=Homo sapiens GN=AHSA1 PE=4 SV=1;>tr	8	12	12	12	434670000	135840000	426360000	401000000	421580000	359450000	145030000	170720000	111310000	247270000	525790000	393190000	575320000	351970000	438130000	548610000	343620000	432470000	319450000	424460000	361940000	396890000	459860000	430580000	8	9	7	6	9	8	10	8	7	9	9	8	8	9	7	6	9
Q96BJ3;F5H715	Q96BJ3;F5H715	Axin interactor, dorsalization-associated protein	AIDA	>sp|Q96BJ3|AIDA_HUMAN Axin interactor, dorsalization-associated protein OS=Homo sapiens GN=AIDA PE=1 SV=1;>tr|F5H715|F5H715_HUMAN Axin interactor, dorsalization-associated OS=Homo sapiens GN=AIDA PE=4 SV=1	2	2	2	2	0	1569800	4525500	0	4066000	4525500	10518000	17541000	9236100	2426200	7866800	2738200	0	0	35630000	0	43984000	35518000	80503000	65845000	87435000	0	49888000	0	0	1	2	0	2	2	2	2	2	1	2	1	0	1	2	0	2
O95831;O95831-3;O95831-2;Q1L6K6;Q1L6K4;E9PMA0;Q2QKE4	O95831;O95831-3;O95831-2;Q1L6K6;Q1L6K4	Apoptosis-inducing factor 1, mitochondrial	AIFM1;PDCD8	>sp|O95831|AIFM1_HUMAN Apoptosis-inducing factor 1, mitochondrial OS=Homo sapiens GN=AIFM1 PE=1 SV=1;>sp|O95831-3|AIFM1_HUMAN Isoform 3 of Apoptosis-inducing factor 1, mitochondrial OS=Homo sapiens GN=AIFM1;>sp|O95831-2|AIFM1_HUMAN Isoform 2 of Apoptosis-i	7	14	14	14	45772000	96381000	49515000	38535000	62582000	79434000	71821000	107010000	47074000	47542000	128750000	43830000	171060000	188760000	194520000	182950000	185330000	203010000	160220000	171780000	200910000	155730000	214840000	141330000	10	11	7	8	10	9	9	10	7	9	12	9	10	11	7	8	10
Q9BRQ8;C9JI05;Q9BRQ8-2	Q9BRQ8;C9JI05;Q9BRQ8-2	Apoptosis-inducing factor 2	AIFM2	>sp|Q9BRQ8|AIFM2_HUMAN Apoptosis-inducing factor 2 OS=Homo sapiens GN=AIFM2 PE=1 SV=1;>tr|C9JI05|C9JI05_HUMAN Apoptosis-inducing factor, mitochondrion-associated, 2 OS=Homo sapiens GN=AIFM2 PE=4 SV=1;>sp|Q9BRQ8-2|AIFM2_HUMAN Isoform 2 of Apoptosis-inducing	3	2	2	2	5822700	7020100	11429000	6072000	4702300	8378900	6475400	13407000	6876100	2649100	11136000	7140200	18683000	15722000	20164000	19070000	15139000	18934000	17198000	16567000	0	11424000	19498000	19880000	2	2	2	2	2	2	2	2	1	2	2	2	2	2	2	2	2
Q9Y4K1;B4DU04	Q9Y4K1;B4DU04	Absent in melanoma 1 protein	AIM1	>sp|Q9Y4K1|AIM1_HUMAN Absent in melanoma 1 protein OS=Homo sapiens GN=AIM1 PE=1 SV=3;>tr|B4DU04|B4DU04_HUMAN Absent in melanoma 1 OS=Homo sapiens GN=AIM1 PE=2 SV=1	2	2	2	2	1931400	3450200	5694800	2363900	2801200	3583800	4018500	3697100	1628200	3170500	2884500	3386500	0	38859000	17091000	0	0	0	0	0	0	35255000	0	0	1	2	2	1	1	1	1	1	1	2	1	1	1	2	2	1	1
Q12904-2;Q12904;B4DNK3;D6R937	Q12904-2;Q12904;B4DNK3;D6R937	Aminoacyl tRNA synthase complex-interacting multifunctional protein 1;Endothelial monocyte-activating polypeptide 2	AIMP1	>sp|Q12904-2|AIMP1_HUMAN Isoform 2 of Aminoacyl tRNA synthase complex-interacting multifunctional protein 1 OS=Homo sapiens GN=AIMP1;>sp|Q12904|AIMP1_HUMAN Aminoacyl tRNA synthase complex-interacting multifunctional protein 1 OS=Homo sapiens GN=AIMP1 PE=1	4	11	11	11	105280000	141000000	90207000	92286000	150880000	118080000	115020000	226130000	74132000	124850000	176410000	87779000	378000000	329860000	249660000	367370000	334520000	277610000	339420000	375330000	229030000	485290000	455040000	367650000	10	8	9	9	9	9	6	9	9	9	9	7	10	8	9	9	9
Q13155;F8W950;A8MU58;F8WCL2	Q13155;F8W950;A8MU58	Aminoacyl tRNA synthase complex-interacting multifunctional protein 2	AIMP2	>sp|Q13155|AIMP2_HUMAN Aminoacyl tRNA synthase complex-interacting multifunctional protein 2 OS=Homo sapiens GN=AIMP2 PE=1 SV=2;>tr|F8W950|F8W950_HUMAN Aminoacyl tRNA synthetase complex-interacting multifunctional protein 2 OS=Homo sapiens GN=AIMP2 PE=4 SV	4	12	12	12	65585000	47392000	72767000	59176000	42806000	75276000	27125000	94856000	34469000	38684000	46505000	52349000	460800000	542690000	654490000	476110000	534440000	654270000	176670000	248630000	371250000	165260000	297240000	297480000	10	5	5	8	6	5	5	7	7	10	6	9	10	5	5	8	6
O00170;E9PPD7;E9PMH2	O00170;E9PPD7;E9PMH2	AH receptor-interacting protein;Peptidyl-prolyl cis-trans isomerase	AIP	>sp|O00170|AIP_HUMAN AH receptor-interacting protein OS=Homo sapiens GN=AIP PE=1 SV=2;>tr|E9PPD7|E9PPD7_HUMAN Peptidyl-prolyl cis-trans isomerase (Fragment) OS=Homo sapiens GN=AIP PE=4 SV=1;>tr|E9PMH2|E9PMH2_HUMAN Peptidyl-prolyl cis-trans isomerase (Fragm	3	8	8	8	40274000	75484000	65724000	40948000	57694000	54068000	28592000	106940000	69428000	13857000	72081000	31332000	67471000	99710000	79730000	67709000	61505000	64538000	104350000	73115000	78575000	55421000	74587000	37657000	7	6	5	7	5	6	3	6	5	4	4	6	7	6	5	7	5
Q96IF1;H0YJL9	Q96IF1	LIM domain-containing protein ajuba	AJUBA	>sp|Q96IF1|AJUBA_HUMAN LIM domain-containing protein ajuba OS=Homo sapiens GN=AJUBA PE=1 SV=1	2	5	5	5	9581600	7444900	13619000	8539800	5937200	8762100	10775000	12438000	13584000	8115400	11517000	10752000	90976000	72921000	70139000	72593000	77062000	70227000	75652000	41403000	79502000	86383000	75852000	81634000	4	3	4	4	2	3	3	3	5	3	3	4	4	3	4	4	2
Q5T9B7;P00568;H0Y4J6;H0YID2;Q9Y6K8;Q9Y6K8-3;Q9Y6K8-2	Q5T9B7;P00568;H0Y4J6	Adenylate kinase isoenzyme 1	AK1	>tr|Q5T9B7|Q5T9B7_HUMAN Adenylate kinase 1 OS=Homo sapiens GN=AK1 PE=2 SV=1;>sp|P00568|KAD1_HUMAN Adenylate kinase isoenzyme 1 OS=Homo sapiens GN=AK1 PE=1 SV=3;>tr|H0Y4J6|H0Y4J6_HUMAN Adenylate kinase 1 (Fragment) OS=Homo sapiens GN=AK1 PE=3 SV=1	7	8	8	8	169000000	505000000	460780000	59336000	383770000	327240000	122040000	328480000	464170000	117360000	122230000	244030000	204330000	293150000	349850000	246770000	417540000	359080000	255900000	290450000	307330000	286020000	359070000	317310000	5	7	6	4	6	8	7	6	6	7	4	7	5	7	6	4	6
P54819;F8W1A4;P54819-2;P54819-5;F8VY04;P54819-6;E7EWH4;P54819-3;F8VZG5;G3V213;P54819-4;F8VPP1	P54819;F8W1A4;P54819-2;P54819-5;F8VY04;P54819-6;E7EWH4;P54819-3;F8VZG5	Adenylate kinase 2, mitochondrial	AK2	>sp|P54819|KAD2_HUMAN Adenylate kinase 2, mitochondrial OS=Homo sapiens GN=AK2 PE=1 SV=2;>tr|F8W1A4|F8W1A4_HUMAN Adenylate kinase 2 OS=Homo sapiens GN=AK2 PE=3 SV=1;>sp|P54819-2|KAD2_HUMAN Isoform 2 of Adenylate kinase 2, mitochondrial OS=Homo sapiens GN=A	12	13	13	13	86367000	111670000	159380000	72618000	111260000	165820000	65726000	91674000	169480000	105150000	285340000	80784000	313560000	236670000	267820000	301740000	227760000	226940000	364680000	181560000	199580000	346830000	292940000	273370000	9	9	9	8	11	7	6	8	10	10	10	9	9	9	9	8	11
Q9UIJ7;E7ET30;Q9HC01	Q9UIJ7;E7ET30;Q9HC01	GTP:AMP phosphotransferase, mitochondrial	AK3	>sp|Q9UIJ7|KAD3_HUMAN GTP:AMP phosphotransferase, mitochondrial OS=Homo sapiens GN=AK3 PE=1 SV=4;>tr|E7ET30|E7ET30_HUMAN Adenylate kinase 3 OS=Homo sapiens GN=AK3 PE=3 SV=1;>tr|Q9HC01|Q9HC01_HUMAN Adenylate kinase 3 OS=Homo sapiens GN=AK3 PE=2 SV=1	3	5	5	5	25357000	27855000	10255000	22989000	9645800	10255000	33442000	14155000	11865000	10285000	10456000	11315000	71003000	50969000	0	99537000	77588000	0	84394000	0	76893000	87482000	0	76040000	4	3	1	3	3	1	3	1	2	2	1	2	4	3	1	3	3
P27144;D3DQ64	P27144;D3DQ64	Adenylate kinase isoenzyme 4, mitochondrial	AK4	>sp|P27144|KAD4_HUMAN Adenylate kinase isoenzyme 4, mitochondrial OS=Homo sapiens GN=AK4 PE=1 SV=1;>tr|D3DQ64|D3DQ64_HUMAN Adenylate kinase 4 OS=Homo sapiens GN=AK4 PE=3 SV=1	2	8	8	8	34126000	23543000	28434000	42018000	14793000	8508400	42710000	98717000	52692000	24761000	22680000	41642000	201390000	98381000	224600000	217190000	73308000	169240000	194980000	220040000	217840000	221660000	149800000	215720000	6	6	6	8	7	3	5	7	8	4	5	7	6	6	6	8	7
Q12802-2;Q12802;Q12802-4;H0Y4V5;H0YMW2;A8MYJ1;F5H8M3	Q12802-2;Q12802;Q12802-4;H0Y4V5;H0YMW2	A-kinase anchor protein 13	AKAP13	>sp|Q12802-2|AKP13_HUMAN Isoform 2 of A-kinase anchor protein 13 OS=Homo sapiens GN=AKAP13;>sp|Q12802|AKP13_HUMAN A-kinase anchor protein 13 OS=Homo sapiens GN=AKAP13 PE=1 SV=2;>sp|Q12802-4|AKP13_HUMAN Isoform 3 of A-kinase anchor protein 13 OS=Homo sapien	7	4	4	4	1771000	32228000	14527000	4350700	983740	0	1472700	11080000	13674000	6064300	10681000	1400700	0	36735000	0	0	0	0	0	0	19099000	0	15952000	0	2	2	1	3	1	0	1	2	2	2	2	1	2	2	1	3	1
Q02040-3;Q02040;Q02040-2	Q02040-3;Q02040;Q02040-2	A-kinase anchor protein 17A	AKAP17A	>sp|Q02040-3|AK17A_HUMAN Isoform 3 of A-kinase anchor protein 17A OS=Homo sapiens GN=AKAP17A;>sp|Q02040|AK17A_HUMAN A-kinase anchor protein 17A OS=Homo sapiens GN=AKAP17A PE=1 SV=2;>sp|Q02040-2|AK17A_HUMAN Isoform 2 of A-kinase anchor protein 17A OS=Homo s	3	2	2	2	1459100	0	1033400	1350200	1414400	1033400	1321700	2370500	0	0	2006100	1372800	0	0	0	0	0	0	0	0	0	0	0	10603000	2	0	1	1	1	1	1	1	0	0	1	1	2	0	1	1	1
Q9Y2D5-6;Q9Y2D5-5;Q9Y2D5;Q9Y2D5-4;Q9Y2D5-7;C9JVY5	Q9Y2D5-6;Q9Y2D5-5;Q9Y2D5;Q9Y2D5-4;Q9Y2D5-7;C9JVY5	A-kinase anchor protein 2	AKAP2	>sp|Q9Y2D5-6|AKAP2_HUMAN Isoform 4 of A-kinase anchor protein 2 OS=Homo sapiens GN=AKAP2;>sp|Q9Y2D5-5|AKAP2_HUMAN Isoform 3 of A-kinase anchor protein 2 OS=Homo sapiens GN=AKAP2;>sp|Q9Y2D5|AKAP2_HUMAN A-kinase anchor protein 2 OS=Homo sapiens GN=AKAP2 PE=1	6	12	12	12	10714000	22391000	15608000	16229000	18758000	26873000	39401000	95047000	34570000	46928000	89348000	35078000	65448000	49861000	80070000	73065000	66117000	77825000	229250000	151150000	318590000	323590000	214540000	212290000	6	7	5	7	8	8	7	9	5	8	10	7	6	7	5	7	8
O43823;B7Z8L8	O43823	A-kinase anchor protein 8	AKAP8	>sp|O43823|AKAP8_HUMAN A-kinase anchor protein 8 OS=Homo sapiens GN=AKAP8 PE=1 SV=1	2	8	8	8	68293000	85022000	88291000	63974000	70224000	98758000	60190000	91129000	23795000	43781000	83791000	101540000	465680000	569910000	654300000	441660000	594230000	552400000	325440000	399010000	254390000	612440000	619510000	508190000	6	6	4	7	5	6	6	4	4	6	5	6	6	6	4	7	5
Q9ULX6	Q9ULX6	A-kinase anchor protein 8-like	AKAP8L	>sp|Q9ULX6|AKP8L_HUMAN A-kinase anchor protein 8-like OS=Homo sapiens GN=AKAP8L PE=1 SV=3	1	10	10	10	17894000	46585000	31360000	25196000	29909000	41323000	31854000	71741000	35871000	15802000	55130000	39484000	101820000	165000000	166130000	115310000	175070000	171430000	164150000	150630000	209730000	127990000	177470000	172210000	6	9	7	7	7	8	6	8	6	6	7	9	6	9	7	7	7
P14550;Q5T621;Q96JD6;Q96JD6-4;G3V1C1	P14550	Alcohol dehydrogenase [NADP(+)]	AKR1A1	>sp|P14550|AK1A1_HUMAN Alcohol dehydrogenase [NADP(+)] OS=Homo sapiens GN=AKR1A1 PE=1 SV=3	5	9	8	8	30090000	30333000	39905000	27132000	35789000	40787000	41980000	75333000	37087000	66502000	47714000	44889000	193670000	201500000	210650000	208990000	221730000	218560000	265370000	254980000	276210000	298160000	258140000	267220000	7	6	9	7	8	8	6	7	8	7	7	8	6	5	8	6	7
P15121;E9PCX2;E9PEF9;C9JRZ8;C9JRZ8-2	P15121;E9PCX2	Aldose reductase	AKR1B1	>sp|P15121|ALDR_HUMAN Aldose reductase OS=Homo sapiens GN=AKR1B1 PE=1 SV=3;>tr|E9PCX2|E9PCX2_HUMAN Aldo-keto reductase family 1, member B1 (aldose reductase) OS=Homo sapiens GN=AKR1B1 PE=4 SV=1	5	19	19	18	474650000	955570000	743420000	595790000	743530000	574710000	536920000	1308500000	644590000	467710000	1035600000	514220000	1602400000	1729400000	1684000000	1681800000	1925600000	1658800000	1027100000	1324600000	1501700000	959330000	1244100000	1329500000	17	17	19	18	17	19	15	16	14	18	15	16	17	17	19	18	17
P42330	P42330	Aldo-keto reductase family 1 member C3	AKR1C3	>sp|P42330|AK1C3_HUMAN Aldo-keto reductase family 1 member C3 OS=Homo sapiens GN=AKR1C3 PE=1 SV=4	1	12	12	6	107250000	271840000	209720000	158070000	157560000	181930000	164760000	304400000	140090000	181410000	219260000	167790000	514970000	610650000	563670000	564470000	439290000	558670000	493080000	395990000	397930000	577920000	396680000	487580000	9	11	11	9	9	11	8	11	9	8	9	9	9	11	11	9	9
O43488;Q8NHP1;F8W7D9;C9JSL3;O95154	O43488	Aflatoxin B1 aldehyde reductase member 2	AKR7A2	>sp|O43488|ARK72_HUMAN Aflatoxin B1 aldehyde reductase member 2 OS=Homo sapiens GN=AKR7A2 PE=1 SV=3	5	9	9	9	49780000	71519000	65797000	54930000	45956000	53615000	72704000	106470000	60844000	40008000	82642000	41723000	274020000	481010000	399090000	295970000	507000000	437710000	544860000	380890000	364800000	228880000	426730000	337970000	8	8	8	8	7	7	6	8	8	8	8	7	8	8	8	8	7
P31749;B7Z5R1;G3V2I6;G3V3X1;G3V3K5	P31749;B7Z5R1	RAC-alpha serine/threonine-protein kinase	AKT1	>sp|P31749|AKT1_HUMAN RAC-alpha serine/threonine-protein kinase OS=Homo sapiens GN=AKT1 PE=1 SV=2;>tr|B7Z5R1|B7Z5R1_HUMAN V-akt murine thymoma viral oncogene homolog 1 OS=Homo sapiens GN=AKT1 PE=2 SV=1	5	7	3	3	4307600	11081000	1242600	6172100	6928100	1242600	0	6309600	602200	116610	4518900	577560	0	52378000	0	33138000	37925000	0	0	0	0	0	10481000	0	6	7	4	7	5	4	2	2	5	4	4	3	2	3	1	3	3
Q96B36;Q96B36-2	Q96B36;Q96B36-2	Proline-rich AKT1 substrate 1	AKT1S1	>sp|Q96B36|AKTS1_HUMAN Proline-rich AKT1 substrate 1 OS=Homo sapiens GN=AKT1S1 PE=1 SV=1;>sp|Q96B36-2|AKTS1_HUMAN Isoform 2 of Proline-rich AKT1 substrate 1 OS=Homo sapiens GN=AKT1S1	2	2	2	2	3489500	3555600	2537300	5624800	5678600	7280300	1400900	4552600	1232400	4450200	8590500	5504300	0	0	0	26126000	24722000	27714000	0	0	0	15208000	19212000	23449000	1	1	1	2	2	2	1	1	1	2	2	2	1	1	1	2	2
P31751;Q0VAN0;B3KP61;C9K000;B7Z8Z9;E7EVP8;A8MX96;C9JIJ1;C9JC83;C9J258;C9JIF6;C9JHS6;Q9UBS0;Q6P4H3	P31751;Q0VAN0;B3KP61;C9K000	RAC-beta serine/threonine-protein kinase	AKT2	>sp|P31751|AKT2_HUMAN RAC-beta serine/threonine-protein kinase OS=Homo sapiens GN=AKT2 PE=1 SV=2;>tr|Q0VAN0|Q0VAN0_HUMAN AKT2 protein OS=Homo sapiens GN=AKT2 PE=2 SV=1;>tr|B3KP61|B3KP61_HUMAN V-akt murine thymoma viral oncogene homolog 2 OS=Homo sapiens GN	14	9	9	5	19649000	18052000	44623000	30109000	6897300	38529000	9420900	6569300	19225000	14584000	11227000	8363400	126900000	64188000	138960000	108670000	82983000	129140000	80381000	0	112290000	84778000	65270000	56402000	6	8	5	7	4	5	3	1	5	6	4	3	6	8	5	7	4
A6NBZ8;E7ESU5;CON__P02768-1;P02768;B7WNR0;D6RHD5;H0YA55;C9JKR2;P02768-2;Q8IUK7	A6NBZ8;E7ESU5;CON__P02768-1;P02768;B7WNR0;D6RHD5;H0YA55;C9JKR2;P02768-2;Q8IUK7	Serum albumin	ALB	>tr|A6NBZ8|A6NBZ8_HUMAN Uncharacterized protein OS=Homo sapiens GN=ALB PE=4 SV=2;>tr|E7ESU5|E7ESU5_HUMAN Albumin OS=Homo sapiens GN=ALB PE=4 SV=2;>P02768-1 SWISS-PROT:P02768-1 Tax_Id=9606 Gene_Symbol=ALB Isoform 1 of Serum albumin precursor;>sp|P02768|ALBU	10	7	2	2	1530000	2063500	3945600	1686400	4799200	3945600	0	0	1955100	0	0	0	0	0	0	0	53963000	0	0	0	0	0	0	0	6	5	5	5	5	6	4	4	4	4	4	3	1	1	1	1	1
Q13740;B4DTU0;Q13740-2;F5GXJ9;Q6ZS95	Q13740;B4DTU0;Q13740-2;F5GXJ9	CD166 antigen	ALCAM	>sp|Q13740|CD166_HUMAN CD166 antigen OS=Homo sapiens GN=ALCAM PE=1 SV=2;>tr|B4DTU0|B4DTU0_HUMAN Activated leukocyte cell adhesion molecule OS=Homo sapiens GN=ALCAM PE=2 SV=1;>sp|Q13740-2|CD166_HUMAN Isoform 2 of CD166 antigen OS=Homo sapiens GN=ALCAM;>tr|F	5	13	13	13	134880000	178200000	137490000	108260000	114720000	102400000	128950000	244120000	105860000	102730000	207750000	82456000	197440000	213680000	184570000	176410000	221990000	188890000	250090000	252070000	167610000	207980000	246510000	168020000	11	12	10	10	9	10	8	8	9	12	10	9	11	12	10	10	9
Q8IZ83;B4DLQ1;F5H4B6;F8WBH3;Q8IZ83-2	Q8IZ83;B4DLQ1;F5H4B6;F8WBH3	Aldehyde dehydrogenase family 16 member A1	ALDH16A1	>sp|Q8IZ83|A16A1_HUMAN Aldehyde dehydrogenase family 16 member A1 OS=Homo sapiens GN=ALDH16A1 PE=1 SV=2;>tr|B4DLQ1|B4DLQ1_HUMAN Uncharacterized protein OS=Homo sapiens GN=ALDH16A1 PE=2 SV=1;>tr|F5H4B6|F5H4B6_HUMAN Aldehyde dehydrogenase 16 family, member A	5	11	11	11	37663000	30470000	42542000	34368000	30234000	42542000	59703000	32677000	27514000	40779000	46023000	34388000	282140000	260000000	313220000	285380000	294020000	311920000	407980000	238370000	293650000	383430000	270130000	321580000	11	8	7	9	8	7	7	5	7	7	8	4	11	8	7	9	8
P54886;P54886-2	P54886;P54886-2	Delta-1-pyrroline-5-carboxylate synthase;Glutamate 5-kinase;Gamma-glutamyl phosphate reductase	ALDH18A1	>sp|P54886|P5CS_HUMAN Delta-1-pyrroline-5-carboxylate synthase OS=Homo sapiens GN=ALDH18A1 PE=1 SV=2;>sp|P54886-2|P5CS_HUMAN Isoform Short of Delta-1-pyrroline-5-carboxylate synthase OS=Homo sapiens GN=ALDH18A1	2	22	22	22	127770000	156020000	139830000	132340000	134470000	144650000	199220000	395560000	148150000	212260000	221560000	154610000	576450000	595460000	708960000	594500000	617210000	729940000	675070000	970630000	801080000	856580000	682720000	611500000	16	16	13	15	15	14	13	15	12	15	17	18	16	16	13	15	15
P30837;B4DLJ0	P30837	Aldehyde dehydrogenase X, mitochondrial	ALDH1B1	>sp|P30837|AL1B1_HUMAN Aldehyde dehydrogenase X, mitochondrial OS=Homo sapiens GN=ALDH1B1 PE=1 SV=3	2	9	8	8	28792000	73835000	49346000	28882000	46320000	56939000	21990000	78377000	46534000	35453000	61240000	32280000	67396000	120950000	100850000	100820000	105860000	113580000	86953000	103630000	77655000	117960000	108510000	102200000	8	8	8	7	7	8	4	7	8	5	8	7	7	7	7	6	6
P05091;E7EUE5;F8VXI5;F8W0A9;F8VP50;O94788;P00352;F5H3R1;H0YMG7;O94788-2;H0YM00;E7ER57;H0Y4S2;P47895;E7ENA1;H0Y2X5;Q5SYQ8;Q5SYQ9;Q5SYQ7;H0YKL3	P05091;E7EUE5;F8VXI5;F8W0A9	Aldehyde dehydrogenase, mitochondrial	ALDH2	>sp|P05091|ALDH2_HUMAN Aldehyde dehydrogenase, mitochondrial OS=Homo sapiens GN=ALDH2 PE=1 SV=2;>tr|E7EUE5|E7EUE5_HUMAN Aldehyde dehydrogenase 2 family (mitochondrial) OS=Homo sapiens GN=ALDH2 PE=3 SV=1;>tr|F8VXI5|F8VXI5_HUMAN Aldehyde dehydrogenase 2 fami	20	18	18	16	178510000	305520000	243100000	152180000	215690000	208450000	206030000	347280000	279840000	139240000	267010000	157330000	544930000	636040000	672690000	538340000	678240000	641400000	563470000	564860000	668850000	572810000	564720000	558630000	16	16	13	16	14	16	13	12	12	13	14	13	16	16	13	16	14
H0Y3F3;P30838;E9PNN6;A8MYB8;C9JMC5;C9JKT2	H0Y3F3;P30838;E9PNN6;A8MYB8;C9JMC5;C9JKT2	Aldehyde dehydrogenase;Aldehyde dehydrogenase, dimeric NADP-preferring	ALDH3A1	>tr|H0Y3F3|H0Y3F3_HUMAN Aldehyde dehydrogenase OS=Homo sapiens GN=ALDH3A1 PE=3 SV=1;>sp|P30838|AL3A1_HUMAN Aldehyde dehydrogenase, dimeric NADP-preferring OS=Homo sapiens GN=ALDH3A1 PE=1 SV=3;>tr|E9PNN6|E9PNN6_HUMAN Aldehyde dehydrogenase 3 family, member	6	3	2	2	4705800	2722700	7232000	5248000	5710900	7232000	3925100	7213900	1142300	3936100	1192600	4820600	44637000	0	60655000	51687000	71245000	60401000	21222000	32217000	0	23209000	0	38543000	3	2	3	3	2	3	2	3	2	3	2	3	2	1	2	2	2
P51648-2;P51648;C9JGJ2;E7ERM4;E9PJV0	P51648-2;P51648	Fatty aldehyde dehydrogenase	ALDH3A2	>sp|P51648-2|AL3A2_HUMAN Isoform 2 of Fatty aldehyde dehydrogenase OS=Homo sapiens GN=ALDH3A2;>sp|P51648|AL3A2_HUMAN Fatty aldehyde dehydrogenase OS=Homo sapiens GN=ALDH3A2 PE=1 SV=1	5	8	8	7	51416000	55111000	63539000	24319000	34205000	54473000	33133000	70591000	41438000	21715000	52384000	30020000	131080000	111000000	134830000	100850000	134780000	133830000	87475000	90809000	84942000	61632000	85373000	83342000	6	6	7	5	5	7	5	7	6	6	7	7	6	6	7	5	5
P43353;P43353-2;P48448	P43353;P43353-2;P48448	Aldehyde dehydrogenase family 3 member B1;Aldehyde dehydrogenase family 3 member B2	ALDH3B1;ALDH3B2	>sp|P43353|AL3B1_HUMAN Aldehyde dehydrogenase family 3 member B1 OS=Homo sapiens GN=ALDH3B1 PE=1 SV=1;>sp|P43353-2|AL3B1_HUMAN Isoform 2 of Aldehyde dehydrogenase family 3 member B1 OS=Homo sapiens GN=ALDH3B1;>sp|P48448|AL3B2_HUMAN Aldehyde dehydrogenase f	3	4	3	3	593820	483090	1429800	571620	2356800	3769200	1778500	0	0	1195000	629030	0	0	0	0	0	0	13590000	0	0	0	0	0	0	2	2	2	2	2	3	2	1	1	2	2	1	1	1	1	1	2
Q02252;G3V4Z4	Q02252	Methylmalonate-semialdehyde dehydrogenase [acylating], mitochondrial	ALDH6A1	>sp|Q02252|MMSA_HUMAN Methylmalonate-semialdehyde dehydrogenase [acylating], mitochondrial OS=Homo sapiens GN=ALDH6A1 PE=1 SV=2	2	8	8	8	2686800	16208000	5754800	14378000	10487000	22319000	13904000	16056000	2267200	13669000	14523000	20903000	36247000	44451000	42475000	47648000	39207000	45860000	54491000	35772000	43589000	65281000	43631000	41310000	2	5	4	4	4	6	4	4	2	4	4	7	2	5	4	4	4
P49419;P49419-2;E7EPT3;F8VS02;P49419-3;H0YHM6;F8VVF2;F8WD33;F8WDY6	P49419;P49419-2;E7EPT3;F8VS02;P49419-3	Alpha-aminoadipic semialdehyde dehydrogenase	ALDH7A1	>sp|P49419|AL7A1_HUMAN Alpha-aminoadipic semialdehyde dehydrogenase OS=Homo sapiens GN=ALDH7A1 PE=1 SV=5;>sp|P49419-2|AL7A1_HUMAN Isoform 2 of Alpha-aminoadipic semialdehyde dehydrogenase OS=Homo sapiens GN=ALDH7A1;>tr|E7EPT3|E7EPT3_HUMAN Aldehyde dehydrog	9	21	21	21	405270000	729060000	516810000	243110000	409260000	452360000	401040000	693300000	588130000	384150000	869230000	366180000	1026100000	1164900000	952760000	878580000	945570000	1011300000	1171400000	1274300000	1046500000	1240300000	1273200000	1072700000	17	16	18	19	15	17	12	15	16	18	15	14	17	16	18	19	15
P49189;B4DXY7	P49189;B4DXY7	4-trimethylaminobutyraldehyde dehydrogenase	ALDH9A1	>sp|P49189|AL9A1_HUMAN 4-trimethylaminobutyraldehyde dehydrogenase OS=Homo sapiens GN=ALDH9A1 PE=1 SV=3;>tr|B4DXY7|B4DXY7_HUMAN Aldehyde dehydrogenase 9 family, member A1 OS=Homo sapiens GN=ALDH9A1 PE=2 SV=1	2	16	16	16	171650000	144650000	208810000	157120000	149070000	165330000	139830000	315620000	110360000	94551000	222660000	138140000	465360000	544350000	537250000	469320000	477360000	520640000	473900000	432850000	316260000	299540000	400870000	344200000	16	11	14	13	10	14	8	11	10	10	10	12	16	11	14	13	10
P04075;P05062;C9J4K3;Q5T7D5	P04075	Fructose-bisphosphate aldolase A	ALDOA	>sp|P04075|ALDOA_HUMAN Fructose-bisphosphate aldolase A OS=Homo sapiens GN=ALDOA PE=1 SV=2	4	29	29	24	2948000000	3082300000	3335100000	2020300000	2381700000	2808600000	3248000000	5569600000	2904400000	2687400000	3880000000	3027800000	12799000000	9405800000	11844000000	10525000000	9842400000	10825000000	8830700000	9369100000	10246000000	12034000000	11182000000	11424000000	29	23	25	27	21	25	22	23	22	25	22	26	29	23	25	27	21
P09972;A8MVZ9;B7Z1N6;B7Z3K7;C9J8F3	P09972;A8MVZ9;B7Z1N6;B7Z3K7	Fructose-bisphosphate aldolase C;Fructose-bisphosphate aldolase	ALDOC	>sp|P09972|ALDOC_HUMAN Fructose-bisphosphate aldolase C OS=Homo sapiens GN=ALDOC PE=1 SV=2;>tr|A8MVZ9|A8MVZ9_HUMAN Fructose-bisphosphate aldolase OS=Homo sapiens GN=ALDOC PE=3 SV=1;>tr|B7Z1N6|B7Z1N6_HUMAN Fructose-bisphosphate aldolase OS=Homo sapiens GN=A	5	13	8	8	136770000	142930000	137400000	125850000	111930000	141810000	125440000	240730000	101130000	154490000	152880000	108660000	489530000	632010000	657350000	599450000	772810000	692670000	650370000	741740000	638460000	695640000	631170000	643510000	12	9	9	11	9	9	6	9	9	11	8	8	7	7	6	6	7
Q9BT22;B4DP08	Q9BT22;B4DP08	Chitobiosyldiphosphodolichol beta-mannosyltransferase	ALG1	>sp|Q9BT22|ALG1_HUMAN Chitobiosyldiphosphodolichol beta-mannosyltransferase OS=Homo sapiens GN=ALG1 PE=1 SV=2;>tr|B4DP08|B4DP08_HUMAN Uncharacterized protein OS=Homo sapiens GN=ALG1 PE=2 SV=1	2	2	2	2	6751100	8496000	6819100	5181700	5293900	7549600	227400	4853600	1428400	782600	5227400	4703300	33965000	27732000	29005000	24520000	24212000	35325000	0	0	0	0	16461000	20560000	2	2	2	2	2	2	1	1	1	1	2	2	2	2	2	2	2
Q2TAA5	Q2TAA5	GDP-Man:Man(3)GlcNAc(2)-PP-Dol alpha-1,2-mannosyltransferase	ALG11	>sp|Q2TAA5|ALG11_HUMAN GDP-Man:Man(3)GlcNAc(2)-PP-Dol alpha-1,2-mannosyltransferase OS=Homo sapiens GN=ALG11 PE=1 SV=2	1	2	2	2	353860	215540	2556600	318790	293130	1648900	885660	4638400	3013900	1908300	859900	588360	0	0	0	0	0	0	0	0	5708200	0	0	0	1	1	2	1	1	2	1	2	2	1	1	1	1	1	2	1	1
Q9H553;Q9H553-2	Q9H553;Q9H553-2	Alpha-1,3/1,6-mannosyltransferase ALG2	ALG2	>sp|Q9H553|ALG2_HUMAN Alpha-1,3/1,6-mannosyltransferase ALG2 OS=Homo sapiens GN=ALG2 PE=2 SV=1;>sp|Q9H553-2|ALG2_HUMAN Isoform 2 of Alpha-1,3/1,6-mannosyltransferase ALG2 OS=Homo sapiens GN=ALG2	2	6	6	6	14125000	29930000	19177000	20449000	30388000	14682000	15999000	36220000	26240000	11992000	30444000	29408000	63587000	94415000	88481000	89116000	117120000	128370000	57798000	93978000	134940000	36368000	96968000	108870000	4	3	3	5	4	3	3	2	2	4	2	3	4	3	3	5	4
Q9Y673;Q9Y673-2;B4DR67	Q9Y673;Q9Y673-2;B4DR67	Dolichyl-phosphate beta-glucosyltransferase	ALG5	>sp|Q9Y673|ALG5_HUMAN Dolichyl-phosphate beta-glucosyltransferase OS=Homo sapiens GN=ALG5 PE=1 SV=1;>sp|Q9Y673-2|ALG5_HUMAN Isoform 2 of Dolichyl-phosphate beta-glucosyltransferase OS=Homo sapiens GN=ALG5;>tr|B4DR67|B4DR67_HUMAN Asparagine-linked glycosyla	3	5	5	5	25478000	45192000	21557000	16077000	44086000	32948000	12113000	56803000	21493000	28618000	50737000	27899000	26353000	37640000	22761000	24935000	38185000	32566000	33157000	32748000	22254000	32970000	29551000	28817000	4	4	4	3	5	5	2	5	4	5	5	5	4	4	4	3	5
A2A2G4;Q9Y672	A2A2G4;Q9Y672	Dolichyl pyrophosphate Man9GlcNAc2 alpha-1,3-glucosyltransferase	ALG6	>tr|A2A2G4|A2A2G4_HUMAN Asparagine-linked glycosylation 6 homolog (S. cerevisiae, alpha-1,3-glucosyltransferase) OS=Homo sapiens GN=ALG6 PE=4 SV=1;>sp|Q9Y672|ALG6_HUMAN Dolichyl pyrophosphate Man9GlcNAc2 alpha-1,3-glucosyltransferase OS=Homo sapiens GN=ALG	2	2	2	2	4141900	5200500	1657600	4139600	2657800	1657600	0	1414400	1933500	212920	1723100	675950	43068000	51090000	12674000	38529000	0	12620000	0	0	15352000	0	9605400	0	2	2	2	2	1	2	0	1	2	1	2	1	2	2	2	2	1
Q9BVK2;A6NDW6;E9PNE2;E9PP80;E9PP96;E9PK79;H0YDD3;E9PP04;E9PLP7;H0YDQ1	Q9BVK2;A6NDW6;E9PNE2;E9PP80	Probable dolichyl pyrophosphate Glc1Man9GlcNAc2 alpha-1,3-glucosyltransferase	ALG8	>sp|Q9BVK2|ALG8_HUMAN Probable dolichyl pyrophosphate Glc1Man9GlcNAc2 alpha-1,3-glucosyltransferase OS=Homo sapiens GN=ALG8 PE=1 SV=2;>tr|A6NDW6|A6NDW6_HUMAN Asparagine-linked glycosylation 8 homolog (Yeast, alpha-1,3-glucosyltransferase), isoform CRA_c OS	10	3	3	3	6870200	6307700	18013000	8738000	10115000	8242600	9163100	48514000	16538000	6206200	23158000	7069300	84579000	39357000	71279000	35160000	41181000	63836000	37423000	114980000	91663000	30010000	106160000	53089000	2	3	3	3	3	2	2	3	3	2	2	2	2	3	3	3	3
P05187;P10696;P09923	P05187;P10696	Alkaline phosphatase, placental type;Alkaline phosphatase, placental-like	ALPP;ALPPL2	>sp|P05187|PPB1_HUMAN Alkaline phosphatase, placental type OS=Homo sapiens GN=ALPP PE=1 SV=2;>sp|P10696|PPBN_HUMAN Alkaline phosphatase, placental-like OS=Homo sapiens GN=ALPPL2 PE=1 SV=4	3	7	7	7	6685300	10801000	6379900	6172500	17797000	5896000	29752000	29171000	33267000	20907000	30905000	19635000	83106000	74168000	69922000	78593000	61053000	71054000	107910000	65115000	78721000	95383000	60463000	57696000	2	4	3	2	4	3	5	4	6	4	6	5	2	4	3	2	4
E9PB61;Q86V81	E9PB61;Q86V81	THO complex subunit 4	ALYREF	>tr|E9PB61|E9PB61_HUMAN Aly/REF export factor OS=Homo sapiens GN=ALYREF PE=4 SV=1;>sp|Q86V81|THOC4_HUMAN THO complex subunit 4 OS=Homo sapiens GN=ALYREF PE=1 SV=3	2	11	11	11	221000000	308710000	203760000	165930000	203780000	233120000	197040000	493070000	217070000	140980000	323140000	211120000	883490000	838320000	641780000	865890000	777910000	737280000	655140000	876080000	921680000	583480000	769390000	850510000	9	8	7	8	5	7	6	8	6	6	6	8	9	8	7	8	5
Q9C0C7-5;Q9C0C7;Q9C0C7-3;Q9C0C7-2;Q9C0C7-4;G3V193;F8W9Z4	Q9C0C7-5;Q9C0C7;Q9C0C7-3;Q9C0C7-2;Q9C0C7-4;G3V193;F8W9Z4	Activating molecule in BECN1-regulated autophagy protein 1	AMBRA1	>sp|Q9C0C7-5|AMRA1_HUMAN Isoform 5 of Activating molecule in BECN1-regulated autophagy protein 1 OS=Homo sapiens GN=AMBRA1;>sp|Q9C0C7|AMRA1_HUMAN Activating molecule in BECN1-regulated autophagy protein 1 OS=Homo sapiens GN=AMBRA1 PE=1 SV=2;>sp|Q9C0C7-3|AM	7	2	2	2	1169800	874910	986350	966090	1021300	986350	2120500	2791800	680310	1323200	1986700	839640	0	0	0	0	0	0	13376000	12233000	0	0	0	0	2	1	1	1	1	1	2	2	1	2	2	1	2	1	1	1	1
Q9Y303-3;Q9Y303-2;Q9Y303	Q9Y303-3;Q9Y303-2;Q9Y303	Putative N-acetylglucosamine-6-phosphate deacetylase	AMDHD2	>sp|Q9Y303-3|NAGA_HUMAN Isoform 3 of Putative N-acetylglucosamine-6-phosphate deacetylase OS=Homo sapiens GN=AMDHD2;>sp|Q9Y303-2|NAGA_HUMAN Isoform 2 of Putative N-acetylglucosamine-6-phosphate deacetylase OS=Homo sapiens GN=AMDHD2;>sp|Q9Y303|NAGA_HUMAN Pu	3	2	2	2	0	475860	3337300	0	0	3337300	0	6175900	0	0	0	0	0	0	0	0	0	0	0	26993000	0	0	0	0	0	1	2	0	0	2	0	2	0	0	0	0	0	1	2	0	0
Q9UKV5	Q9UKV5	E3 ubiquitin-protein ligase AMFR	AMFR	>sp|Q9UKV5|AMFR2_HUMAN E3 ubiquitin-protein ligase AMFR OS=Homo sapiens GN=AMFR PE=1 SV=2	1	4	4	4	2768600	5679900	4322300	2423900	4176500	4322300	5372700	6783800	3631400	3178900	6364400	5024700	30739000	43497000	37298000	27011000	39631000	37161000	39826000	32325000	37280000	35670000	32090000	31191000	3	3	2	2	3	2	2	2	2	2	3	3	3	3	2	2	3
E9PHW3;Q9Y2J4-2;Q9Y2J4;Q9Y2J4-3;D6RCL7;D6RF61;D6RJA4;D6RBK2;D6RIC7	E9PHW3;Q9Y2J4-2;Q9Y2J4;Q9Y2J4-3;D6RCL7;D6RF61;D6RJA4;D6RBK2;D6RIC7	Angiomotin-like protein 2	AMOTL2	>tr|E9PHW3|E9PHW3_HUMAN Angiomotin-like 2 OS=Homo sapiens GN=AMOTL2 PE=4 SV=1;>sp|Q9Y2J4-2|AMOL2_HUMAN Isoform 2 of Angiomotin-like protein 2 OS=Homo sapiens GN=AMOTL2;>sp|Q9Y2J4|AMOL2_HUMAN Angiomotin-like protein 2 OS=Homo sapiens GN=AMOTL2 PE=1 SV=3;>sp	9	2	2	2	381980	0	1700600	458480	647860	1700600	1749000	2120200	478440	1072200	709640	738220	0	0	0	0	0	12993000	0	0	0	0	0	0	1	0	2	1	1	2	1	1	1	1	1	1	1	0	2	1	1
Q01433;H0Y360;Q01433-4;Q01433-2;E9PNG0;Q01433-3;H0YF16	Q01433;H0Y360;Q01433-4;Q01433-2;E9PNG0;Q01433-3	AMP deaminase 2	AMPD2	>sp|Q01433|AMPD2_HUMAN AMP deaminase 2 OS=Homo sapiens GN=AMPD2 PE=1 SV=2;>tr|H0Y360|H0Y360_HUMAN Adenosine monophosphate deaminase 2 (Fragment) OS=Homo sapiens GN=AMPD2 PE=4 SV=1;>sp|Q01433-4|AMPD2_HUMAN Isoform Ex1B-3 of AMP deaminase 2 OS=Homo sapiens G	7	5	5	5	33526000	28573000	22890000	26995000	19928000	19474000	22336000	37959000	16400000	17594000	28222000	14284000	244260000	125080000	124420000	206380000	145060000	113030000	172250000	159260000	80171000	126850000	122790000	82442000	5	4	4	4	4	4	3	4	4	4	4	4	5	4	4	4	4
Q9H1A4;H0Y564	Q9H1A4;H0Y564	Anaphase-promoting complex subunit 1	ANAPC1	>sp|Q9H1A4|APC1_HUMAN Anaphase-promoting complex subunit 1 OS=Homo sapiens GN=ANAPC1 PE=1 SV=1;>tr|H0Y564|H0Y564_HUMAN Anaphase-promoting complex subunit 1 (Fragment) OS=Homo sapiens GN=ANAPC1 PE=4 SV=1	2	8	8	8	2784700	2627600	4685500	3552800	3295700	3239000	12189000	8895600	4652200	1340800	3876000	3175400	19757000	39993000	26305000	36977000	31875000	32917000	48505000	44600000	32062000	0	24808000	46647000	5	4	5	5	5	4	6	6	5	2	4	3	5	4	5	5	5
Q9UJX4;F5H0F9;E9PFB2;F5H0N1;B4DFK4;H0YFB5;F5H3S5	Q9UJX4;F5H0F9;E9PFB2;F5H0N1;B4DFK4	Anaphase-promoting complex subunit 5	ANAPC5	>sp|Q9UJX4|APC5_HUMAN Anaphase-promoting complex subunit 5 OS=Homo sapiens GN=ANAPC5 PE=1 SV=2;>tr|F5H0F9|F5H0F9_HUMAN Anaphase-promoting complex subunit 5 OS=Homo sapiens GN=ANAPC5 PE=4 SV=1;>tr|E9PFB2|E9PFB2_HUMAN Uncharacterized protein OS=Homo sapiens	7	5	5	5	8397800	10650000	8735600	1940600	6639200	3197100	22600000	18093000	8826200	4741100	13407000	4250500	50469000	49006000	30792000	23330000	30037000	30350000	20070000	31235000	31313000	42238000	28388000	41470000	3	3	3	2	3	2	4	3	2	2	3	2	3	3	3	2	3
Q9UJX3;Q9UJX3-2;F8VZ62;F8VVT8;F8VVU6;F8VYX8;H0YIW2;F8VQY8;H0YIX7	Q9UJX3;Q9UJX3-2;F8VZ62	Anaphase-promoting complex subunit 7	ANAPC7	>sp|Q9UJX3|APC7_HUMAN Anaphase-promoting complex subunit 7 OS=Homo sapiens GN=ANAPC7 PE=1 SV=4;>sp|Q9UJX3-2|APC7_HUMAN Isoform 2 of Anaphase-promoting complex subunit 7 OS=Homo sapiens GN=ANAPC7;>tr|F8VZ62|F8VZ62_HUMAN Anaphase-promoting complex subunit 7	9	10	10	10	8914500	18695000	84268000	14696000	11097000	11248000	18570000	44120000	31100000	15532000	36279000	30883000	59988000	95834000	66467000	51965000	80386000	66155000	116170000	96171000	137490000	149970000	92526000	109710000	4	6	7	5	3	4	4	7	7	5	8	8	4	6	7	5	3
P16157-14;E7EVE3;P16157-12;P16157-21;P16157;P16157-3;P16157-16;P16157-5;P16157-8;P16157-15;P16157-10;P16157-13;P16157-4;P16157-7;P16157-6;P16157-9;P16157-11;E7EVX7;P16157-2;H0YBS0	P16157-14;E7EVE3;P16157-12;P16157-21;P16157;P16157-3;P16157-16;P16157-5;P16157-8;P16157-15;P16157-10;P16157-13;P16157-4;P16157-7;P16157-6;P16157-9;P16157-11;E7EVX7;P16157-2	Ankyrin-1	ANK1	>sp|P16157-14|ANK1_HUMAN Isoform Er13 of Ankyrin-1 OS=Homo sapiens GN=ANK1;>tr|E7EVE3|E7EVE3_HUMAN Uncharacterized protein OS=Homo sapiens GN=ANK1 PE=4 SV=1;>sp|P16157-12|ANK1_HUMAN Isoform Er11 of Ankyrin-1 OS=Homo sapiens GN=ANK1;>sp|P16157-21|ANK1_HUMAN	20	3	3	3	3371300	12967000	8471200	4137400	8721100	6313600	7307200	17395000	11255000	4573100	15686000	4766700	0	13353000	0	9599100	11661000	0	0	13448000	0	0	25781000	11559000	1	2	1	2	2	1	1	3	1	1	2	2	1	2	1	2	2
Q9P2R3-4;Q9P2R3-2;Q9P2R3;F5H754;Q9P2R3-3	Q9P2R3-4;Q9P2R3-2;Q9P2R3;F5H754	Ankyrin repeat and FYVE domain-containing protein 1	ANKFY1	>sp|Q9P2R3-4|ANFY1_HUMAN Isoform 4 of Ankyrin repeat and FYVE domain-containing protein 1 OS=Homo sapiens GN=ANKFY1;>sp|Q9P2R3-2|ANFY1_HUMAN Isoform 2 of Ankyrin repeat and FYVE domain-containing protein 1 OS=Homo sapiens GN=ANKFY1;>sp|Q9P2R3|ANFY1_HUMAN A	5	11	11	11	9361800	9110000	16893000	3992300	13447000	13379000	8991300	20962000	13991000	7587000	29196000	9797800	34071000	55233000	56781000	50972000	57568000	53488000	90371000	63046000	60158000	87073000	74977000	61725000	5	4	7	3	5	6	3	4	5	4	8	5	5	4	7	3	5
Q8IWZ2;Q8IWZ3-4;Q8IWZ3;E9PF56;H0Y4P6;H0Y472;H0Y785;H0Y7Y3;F6WFL0;F5GZ24;E9PDP5;Q8TEF1;E7ETA2;H0YLQ3;E7ET58;Q8IWZ3-2;Q8IWZ3-3;Q8IWZ3-5	Q8IWZ2;Q8IWZ3-4;Q8IWZ3;E9PF56;H0Y4P6;H0Y472;H0Y785;H0Y7Y3;F6WFL0;F5GZ24	Ankyrin repeat and KH domain-containing protein 1	ANKHD1-EIF4EBP3;ANKHD1	>tr|Q8IWZ2|Q8IWZ2_HUMAN ANKHD1-EIF4EBP3 readthrough OS=Homo sapiens GN=ANKHD1-EIF4EBP3 PE=2 SV=1;>sp|Q8IWZ3-4|ANKH1_HUMAN Isoform 4 of Ankyrin repeat and KH domain-containing protein 1 OS=Homo sapiens GN=ANKHD1;>sp|Q8IWZ3|ANKH1_HUMAN Ankyrin repeat and KH	18	8	8	7	8471600	18384000	14051000	10679000	12821000	15711000	21650000	24764000	17001000	9873800	24975000	10466000	32196000	42053000	36277000	36084000	37169000	36148000	68139000	54230000	40913000	48286000	60747000	30658000	6	3	5	6	5	5	6	4	3	5	4	6	6	3	5	6	5
Q6UB99;H0Y3E3	Q6UB99	Ankyrin repeat domain-containing protein 11	ANKRD11	>sp|Q6UB99|ANR11_HUMAN Ankyrin repeat domain-containing protein 11 OS=Homo sapiens GN=ANKRD11 PE=1 SV=3	2	3	3	2	0	512930	2092300	0	0	2092300	666160	4247900	0	0	0	26022000	0	0	0	0	0	0	0	0	0	0	0	50101000	0	1	1	0	1	1	1	1	0	0	0	2	0	1	1	0	1
Q8IZ07;H0YIN8;Q6ZTN6-3;Q6ZTN6;E9PGV0;Q6ZTN6-2;B3KMT9;F8VXL4;F8VZZ3;F8VWA1	Q8IZ07;H0YIN8	Ankyrin repeat domain-containing protein 13A	ANKRD13A	>sp|Q8IZ07|AN13A_HUMAN Ankyrin repeat domain-containing protein 13A OS=Homo sapiens GN=ANKRD13A PE=1 SV=3;>tr|H0YIN8|H0YIN8_HUMAN Ankyrin repeat domain 13A (Fragment) OS=Homo sapiens GN=ANKRD13A PE=4 SV=1	10	3	3	3	1253800	1752100	1560200	483920	1256600	1560200	3166900	557030	1269000	1590500	1656400	1414700	0	0	0	0	0	0	0	0	0	0	0	10926000	2	2	2	1	2	2	2	1	2	1	2	2	2	2	2	1	2
O75179;O75179-2;E7EUV3;H0YM23;G5E964;E7EWI7;O75179-4;B3KU50;O75179-3;C9JRC1;B5MEE3;H0YMS3;O75179-5	O75179;O75179-2;E7EUV3;H0YM23;G5E964;E7EWI7;O75179-4;B3KU50	Ankyrin repeat domain-containing protein 17	ANKRD17	>sp|O75179|ANR17_HUMAN Ankyrin repeat domain-containing protein 17 OS=Homo sapiens GN=ANKRD17 PE=1 SV=3;>sp|O75179-2|ANR17_HUMAN Isoform 2 of Ankyrin repeat domain-containing protein 17 OS=Homo sapiens GN=ANKRD17;>tr|E7EUV3|E7EUV3_HUMAN Ankyrin repeat doma	13	4	3	3	713020	624870	1212000	692750	902470	1212000	7261900	5262500	2237300	2394900	4552600	2575000	9380600	0	11574000	9566700	12331000	11543000	58260000	16117000	17212000	22290000	25357000	11300000	3	2	3	3	3	3	4	4	4	3	4	4	2	1	2	2	2
Q86SG2;Q86SG2-2	Q86SG2;Q86SG2-2	Ankyrin repeat domain-containing protein 23	ANKRD23	>sp|Q86SG2|ANR23_HUMAN Ankyrin repeat domain-containing protein 23 OS=Homo sapiens GN=ANKRD23 PE=1 SV=1;>sp|Q86SG2-2|ANR23_HUMAN Isoform 2 of Ankyrin repeat domain-containing protein 23 OS=Homo sapiens GN=ANKRD23	2	2	2	2	949590	0	0	1189300	0	0	0	0	0	0	0	0	0	0	0	11846000	0	0	0	0	0	0	0	0	1	0	0	1	0	0	1	0	0	1	0	0	1	0	0	1	0
O15084;O15084-1;O15084-4;O15084-2;B4DIW9;C9JBB9	O15084;O15084-1;O15084-4;O15084-2	Serine/threonine-protein phosphatase 6 regulatory ankyrin repeat subunit A	ANKRD28	>sp|O15084|ANR28_HUMAN Serine/threonine-protein phosphatase 6 regulatory ankyrin repeat subunit A OS=Homo sapiens GN=ANKRD28 PE=1 SV=5;>sp|O15084-1|ANR28_HUMAN Isoform 3 of Serine/threonine-protein phosphatase 6 regulatory ankyrin repeat subunit A OS=Homo	6	5	5	5	12314000	10906000	8778400	9018500	10362000	8578100	8799200	26364000	9564100	11574000	18291000	7403500	69421000	57755000	68363000	50984000	56324000	68107000	68118000	70063000	70561000	89806000	77355000	38894000	5	4	3	3	3	3	2	4	4	4	4	3	5	4	3	3	3
Q8N7Z5;D6RJB7	Q8N7Z5;D6RJB7	Ankyrin repeat domain-containing protein 31	ANKRD31	>sp|Q8N7Z5|ANR31_HUMAN Ankyrin repeat domain-containing protein 31 OS=Homo sapiens GN=ANKRD31 PE=5 SV=2;>tr|D6RJB7|D6RJB7_HUMAN Ankyrin repeat domain 31 (Fragment) OS=Homo sapiens GN=ANKRD31 PE=4 SV=1	2	2	2	2	0	49911000	12912000	14438000	23483000	35304000	12338000	19066000	13242000	7559000	46520000	22117000	0	0	0	0	0	0	0	0	0	0	0	60436000	0	1	1	1	1	1	1	1	2	1	1	1	0	1	1	1	1
Q9ULJ7;E9PDW0	Q9ULJ7;E9PDW0	Ankyrin repeat domain-containing protein 50	ANKRD50	>sp|Q9ULJ7|ANR50_HUMAN Ankyrin repeat domain-containing protein 50 OS=Homo sapiens GN=ANKRD50 PE=1 SV=4;>tr|E9PDW0|E9PDW0_HUMAN Ankyrin repeat domain 50 OS=Homo sapiens GN=ANKRD50 PE=4 SV=1	2	2	2	2	520440	0	0	576440	3449300	0	789100	0	2264200	490650	0	739950	0	0	0	0	0	0	0	0	0	0	0	5715000	1	0	0	1	1	0	1	0	1	1	0	1	1	0	0	1	1
Q92625;Q05CP0;B4DQW8;E7EM84	Q92625;Q05CP0;B4DQW8	Ankyrin repeat and SAM domain-containing protein 1A	ANKS1A	>sp|Q92625|ANS1A_HUMAN Ankyrin repeat and SAM domain-containing protein 1A OS=Homo sapiens GN=ANKS1A PE=1 SV=4;>tr|Q05CP0|Q05CP0_HUMAN ANKS1A protein (Fragment) OS=Homo sapiens GN=ANKS1A PE=2 SV=1;>tr|B4DQW8|B4DQW8_HUMAN Ankyrin repeat and sterile alpha mo	4	3	3	3	0	1148600	0	0	0	0	4480800	1438200	1062300	1383000	1748800	0	0	0	0	0	0	0	16969000	0	0	0	0	0	1	1	0	0	0	0	2	1	1	1	1	0	1	1	0	0	0
H0YGM9;Q7Z6G8;Q7Z6G8-6;H0YI72;Q7Z6G8-3;F8VQW6;Q7Z6G8-4;F5GX70;Q7Z6G8-5;Q7Z6G8-2;Q7Z6G8-7;F8VPM3;F8VZR9;Q7Z6G8-8;F8VR14;F8WC27	H0YGM9;Q7Z6G8;Q7Z6G8-6;H0YI72;Q7Z6G8-3;F8VQW6;Q7Z6G8-4;F5GX70;Q7Z6G8-5;Q7Z6G8-2;Q7Z6G8-7;F8VPM3;F8VZR9;Q7Z6G8-8;F8VR14;F8WC27	Ankyrin repeat and sterile alpha motif domain-containing protein 1B	ANKS1B	>tr|H0YGM9|H0YGM9_HUMAN Ankyrin repeat and sterile alpha motif domain-containing 1B OS=Homo sapiens GN=ANKS1B PE=4 SV=1;>sp|Q7Z6G8|ANS1B_HUMAN Ankyrin repeat and sterile alpha motif domain-containing protein 1B OS=Homo sapiens GN=ANKS1B PE=1 SV=2;>sp|Q7Z6G	16	3	3	3	13861000	10295000	0	16282000	0	4157300	16340000	0	17040000	17141000	10707000	19344000	0	0	0	25369000	0	0	0	0	0	0	0	0	2	2	0	1	0	2	1	0	1	1	1	1	2	2	0	1	0
Q9H8Y5;B8ZZS4	Q9H8Y5;B8ZZS4	Ankyrin repeat and zinc finger domain-containing protein 1	ANKZF1	>sp|Q9H8Y5|ANKZ1_HUMAN Ankyrin repeat and zinc finger domain-containing protein 1 OS=Homo sapiens GN=ANKZF1 PE=1 SV=1;>tr|B8ZZS4|B8ZZS4_HUMAN Ankyrin repeat and zinc finger domain-containing 1 OS=Homo sapiens GN=ANKZF1 PE=4 SV=1	2	5	5	5	1762500	1831600	23679000	1116100	2352100	3835500	5665600	1392200	11143000	3147900	4702800	3521900	0	19163000	0	18032000	19218000	0	31381000	0	0	32372000	29451000	0	1	2	3	2	3	2	3	1	2	3	3	2	1	2	3	2	3
Q9NQW6;Q9NQW6-2;C9JJT6	Q9NQW6;Q9NQW6-2	Actin-binding protein anillin	ANLN	>sp|Q9NQW6|ANLN_HUMAN Actin-binding protein anillin OS=Homo sapiens GN=ANLN PE=1 SV=2;>sp|Q9NQW6-2|ANLN_HUMAN Isoform 2 of Actin-binding protein anillin OS=Homo sapiens GN=ANLN	3	16	16	16	31515000	30424000	18190000	33071000	31001000	35261000	67908000	175430000	64543000	74462000	84212000	202750000	100330000	97896000	75823000	117120000	114700000	104980000	243870000	292250000	368110000	274210000	214350000	252700000	9	9	6	8	7	8	8	12	8	11	11	12	9	9	6	8	7
Q9NW15;C9JHS1;Q9NW15-3;Q9NW15-4;Q9NW15-2;C9J670;C9JH90;C9JPY2;C9JQC9;C9IYD3;C9JA49;C9IZD0	Q9NW15;C9JHS1;Q9NW15-3;Q9NW15-4;Q9NW15-2	Anoctamin-10	ANO10	>sp|Q9NW15|ANO10_HUMAN Anoctamin-10 OS=Homo sapiens GN=ANO10 PE=1 SV=2;>tr|C9JHS1|C9JHS1_HUMAN Anoctamin 10 OS=Homo sapiens GN=ANO10 PE=4 SV=2;>sp|Q9NW15-3|ANO10_HUMAN Isoform 3 of Anoctamin-10 OS=Homo sapiens GN=ANO10;>sp|Q9NW15-4|ANO10_HUMAN Isoform 4 of	12	4	4	4	18232000	16915000	25145000	17152000	14209000	21831000	5516000	20480000	30647000	27659000	16188000	17085000	25846000	35624000	34229000	22533000	26139000	27477000	0	17856000	25133000	34736000	19637000	29524000	3	2	3	3	2	3	1	2	3	3	2	3	3	2	3	3	2
P39687;F2Z3H3;H0YN26;O95626	P39687;F2Z3H3;H0YN26	Acidic leucine-rich nuclear phosphoprotein 32 family member A	ANP32A	>sp|P39687|AN32A_HUMAN Acidic leucine-rich nuclear phosphoprotein 32 family member A OS=Homo sapiens GN=ANP32A PE=1 SV=1;>tr|F2Z3H3|F2Z3H3_HUMAN Acidic (leucine-rich) nuclear phosphoprotein 32 family, member A OS=Homo sapiens GN=ANP32A PE=4 SV=2;>tr|H0YN26	4	8	6	6	162120000	187710000	160350000	160890000	239270000	138890000	110370000	168420000	152080000	101470000	190590000	107030000	172550000	139220000	156490000	169000000	229720000	184070000	127340000	137960000	130460000	149540000	169970000	137470000	8	7	6	7	5	5	7	7	6	8	6	7	6	5	4	5	4
Q92688;Q92688-2;Q5T6W8	Q92688;Q92688-2	Acidic leucine-rich nuclear phosphoprotein 32 family member B	ANP32B	>sp|Q92688|AN32B_HUMAN Acidic leucine-rich nuclear phosphoprotein 32 family member B OS=Homo sapiens GN=ANP32B PE=1 SV=1;>sp|Q92688-2|AN32B_HUMAN Isoform 2 of Acidic leucine-rich nuclear phosphoprotein 32 family member B OS=Homo sapiens GN=ANP32B	3	10	10	8	456310000	924150000	735730000	429590000	440480000	666510000	529050000	1074700000	566040000	354660000	802280000	536980000	726560000	1278000000	1276200000	780110000	1314700000	1173400000	898530000	1158400000	967950000	614620000	1152900000	1139200000	9	8	9	9	7	10	7	8	7	8	8	10	9	8	9	9	7
Q9BTT0;Q5TB20;Q5TB19;E9PPH5;E9PEA6;Q5TB25;H0YCE2	Q9BTT0;Q5TB20;Q5TB19;E9PPH5;E9PEA6	Acidic leucine-rich nuclear phosphoprotein 32 family member E	ANP32E	>sp|Q9BTT0|AN32E_HUMAN Acidic leucine-rich nuclear phosphoprotein 32 family member E OS=Homo sapiens GN=ANP32E PE=1 SV=1;>tr|Q5TB20|Q5TB20_HUMAN Acidic (Leucine-rich) nuclear phosphoprotein 32 family, member E OS=Homo sapiens GN=ANP32E PE=2 SV=1;>tr|Q5TB19	7	6	6	3	178880000	186030000	222760000	169590000	129830000	176420000	171090000	381070000	223320000	159970000	273900000	185540000	443490000	265270000	339780000	374290000	209810000	321520000	79204000	382080000	354370000	276610000	301250000	364280000	6	5	5	5	5	5	5	5	5	5	5	5	6	5	5	5	5
P58335;P58335-4;P58335-2;P58335-3	P58335;P58335-4;P58335-2;P58335-3	Anthrax toxin receptor 2	ANTXR2	>sp|P58335|ANTR2_HUMAN Anthrax toxin receptor 2 OS=Homo sapiens GN=ANTXR2 PE=1 SV=5;>sp|P58335-4|ANTR2_HUMAN Isoform 4 of Anthrax toxin receptor 2 OS=Homo sapiens GN=ANTXR2;>sp|P58335-2|ANTR2_HUMAN Isoform 2 of Anthrax toxin receptor 2 OS=Homo sapiens GN=A	4	2	2	2	5260100	0	5193200	10953000	0	0	5227200	0	16476000	8291800	0	0	0	0	0	0	0	0	0	0	14934000	0	0	0	1	0	1	1	0	0	1	0	2	1	0	0	1	0	1	1	0
P04083;Q5T3N1;Q5T3N0	P04083;Q5T3N1	Annexin A1;Annexin	ANXA1	>sp|P04083|ANXA1_HUMAN Annexin A1 OS=Homo sapiens GN=ANXA1 PE=1 SV=2;>tr|Q5T3N1|Q5T3N1_HUMAN Annexin (Fragment) OS=Homo sapiens GN=ANXA1 PE=2 SV=1	3	28	28	28	3082900000	5477300000	4690800000	3422400000	3865100000	3894300000	4695000000	8148100000	4212200000	2792600000	5806100000	2962900000	7998000000	7583200000	7908500000	8189300000	6712000000	7728300000	7768400000	7078900000	6644700000	7424700000	7143900000	6545500000	26	23	24	25	25	24	21	23	22	22	23	25	26	23	24	25	25
P50995;B4DVE7;E9PDK5;E9PDS7;H0Y6E1;P27216-2;P27216;Q5T0G9;E5RIN3	P50995;B4DVE7;E9PDK5	Annexin A11;Annexin	ANXA11	>sp|P50995|ANX11_HUMAN Annexin A11 OS=Homo sapiens GN=ANXA11 PE=1 SV=1;>tr|B4DVE7|B4DVE7_HUMAN Annexin OS=Homo sapiens GN=ANXA11 PE=2 SV=1;>tr|E9PDK5|E9PDK5_HUMAN Annexin OS=Homo sapiens GN=ANXA11 PE=3 SV=1	9	18	18	18	128310000	229060000	170190000	106200000	125260000	183180000	84615000	141960000	119610000	100790000	189670000	111970000	452460000	549630000	609410000	405030000	487780000	620060000	402580000	347320000	469170000	337220000	444950000	422940000	14	16	10	14	12	13	8	12	8	13	13	13	14	16	10	14	12
P07355-2;P07355;H0YN42;H0YMU9;H0YMD0;A6NMY6;H0YM50;B3KRQ1;H0YKS4;H0YL33;H0YN28;H0YMM1;H0YMW4;H0YKX9;H0YMT9;H0YLV6;H0YKZ7;H0YKL9;H0YNA0;H0YKV8;H0YN52;H0YMD9;H0YKN4;H0YNB8;H0YLE2;REV__Q9BUL8;REV__C9J5C3;REV__C9J6F3;REV__C9J363;REV__C9JND6	P07355-2;P07355;H0YN42;H0YMU9;H0YMD0;A6NMY6;H0YM50;B3KRQ1;H0YKS4;H0YL33;H0YN28	Annexin A2;Annexin;Putative annexin A2-like protein	ANXA2;ANXA2P2	>sp|P07355-2|ANXA2_HUMAN Isoform 2 of Annexin A2 OS=Homo sapiens GN=ANXA2;>sp|P07355|ANXA2_HUMAN Annexin A2 OS=Homo sapiens GN=ANXA2 PE=1 SV=2;>tr|H0YN42|H0YN42_HUMAN Annexin (Fragment) OS=Homo sapiens GN=ANXA2 PE=3 SV=1;>tr|H0YMU9|H0YMU9_HUMAN Annexin OS=	30	32	32	15	6933200000	9904500000	10439000000	5729700000	7709300000	8083500000	6657400000	14443000000	8943600000	6155800000	10074000000	6823300000	16864000000	14230000000	16098000000	15795000000	15428000000	15996000000	13123000000	14986000000	15287000000	11993000000	12666000000	15743000000	30	31	29	29	30	28	25	28	30	28	31	29	30	31	29	29	30
P12429;D6RA82;D6RFG5;D6RCA8;D6RAZ8;D6RFJ9	P12429;D6RA82	Annexin A3;Annexin	ANXA3	>sp|P12429|ANXA3_HUMAN Annexin A3 OS=Homo sapiens GN=ANXA3 PE=1 SV=3;>tr|D6RA82|D6RA82_HUMAN Annexin OS=Homo sapiens GN=ANXA3 PE=3 SV=1	6	23	23	23	680880000	887380000	766320000	506130000	694180000	569790000	582870000	1158300000	685170000	455350000	1053100000	536550000	1080700000	1069800000	1182200000	956040000	1295000000	1077600000	828920000	1090400000	991980000	744050000	1002200000	1055800000	20	17	19	19	17	18	15	17	16	18	16	20	20	17	19	19	17
P09525;Q6P452;B4DDF9	P09525;Q6P452;B4DDF9	Annexin A4;Annexin	ANXA4	>sp|P09525|ANXA4_HUMAN Annexin A4 OS=Homo sapiens GN=ANXA4 PE=1 SV=4;>tr|Q6P452|Q6P452_HUMAN Annexin OS=Homo sapiens GN=ANXA4 PE=2 SV=1;>tr|B4DDF9|B4DDF9_HUMAN Annexin OS=Homo sapiens GN=ANXA4 PE=2 SV=1	3	14	13	13	27512000	49716000	50285000	38851000	54921000	55616000	48354000	64578000	51351000	54380000	54783000	40770000	141740000	195650000	163800000	177790000	228210000	191480000	312080000	168150000	210800000	345090000	218650000	248160000	9	9	9	9	10	10	9	9	8	12	10	9	8	8	8	8	10
P08758;E7ENQ5;D6RBL5;D6RBE9;E9PHT9;D6RCN3	P08758;E7ENQ5;D6RBL5;D6RBE9	Annexin A5;Annexin	ANXA5	>sp|P08758|ANXA5_HUMAN Annexin A5 OS=Homo sapiens GN=ANXA5 PE=1 SV=2;>tr|E7ENQ5|E7ENQ5_HUMAN Annexin OS=Homo sapiens GN=ANXA5 PE=3 SV=1;>tr|D6RBL5|D6RBL5_HUMAN Annexin OS=Homo sapiens GN=ANXA5 PE=3 SV=1;>tr|D6RBE9|D6RBE9_HUMAN Annexin OS=Homo sapiens GN=AN	6	22	22	21	1441400000	2307300000	1508000000	1536100000	1392600000	1101000000	1097000000	2895700000	1657700000	959140000	2037600000	1059600000	3548100000	3569300000	3470700000	3715100000	3439400000	3044000000	2821900000	2919300000	3464300000	3225600000	3453400000	3573800000	19	20	20	19	17	19	16	17	18	17	18	19	19	20	20	19	17
P08133;A6NN80;E9PGK1;B7Z582;E5RK69;E7EMC6;E5RK63;E5RJF5;E5RFF0;E5RI05;E5RJR0;E5RIU8;H0YC77;REV__E9PEJ6;REV__Q9Y2G3;REV__P98196;REV__E9PCW5;REV__H0Y547	P08133;A6NN80;E9PGK1;B7Z582;E5RK69;E7EMC6	Annexin A6;Annexin	ANXA6	>sp|P08133|ANXA6_HUMAN Annexin A6 OS=Homo sapiens GN=ANXA6 PE=1 SV=3;>tr|A6NN80|A6NN80_HUMAN Annexin OS=Homo sapiens GN=ANXA6 PE=3 SV=3;>tr|E9PGK1|E9PGK1_HUMAN Annexin OS=Homo sapiens GN=ANXA6 PE=3 SV=1;>tr|B7Z582|B7Z582_HUMAN Annexin OS=Homo sapiens GN=AN	18	48	48	48	1438800000	2022300000	2232100000	1441500000	1591200000	1800200000	1744600000	3315800000	1835800000	1446400000	2497400000	1546900000	5353800000	4701500000	5327100000	5058200000	5402700000	5365300000	6263100000	6075200000	5791700000	6430600000	5670000000	5361800000	39	43	39	40	37	39	36	38	38	39	41	39	39	43	39	40	37
P20073;P20073-2;B4DHY4;B4DT77	P20073;P20073-2;B4DHY4;B4DT77	Annexin A7;Annexin	ANXA7	>sp|P20073|ANXA7_HUMAN Annexin A7 OS=Homo sapiens GN=ANXA7 PE=1 SV=3;>sp|P20073-2|ANXA7_HUMAN Isoform 2 of Annexin A7 OS=Homo sapiens GN=ANXA7;>tr|B4DHY4|B4DHY4_HUMAN Annexin OS=Homo sapiens GN=ANXA7 PE=2 SV=1;>tr|B4DT77|B4DT77_HUMAN Annexin OS=Homo sapien	4	16	16	16	223570000	147160000	183690000	150080000	114570000	164590000	398210000	141310000	100910000	175320000	129030000	171030000	1190700000	1104500000	1107100000	1137300000	949140000	1105900000	1312600000	509030000	946080000	1031800000	655820000	865510000	16	13	15	14	12	15	14	12	9	15	10	13	16	13	15	14	12
C9J244	C9J244		AOX1	>tr|C9J244|C9J244_HUMAN Aldehyde oxidase 1 (Fragment) OS=Homo sapiens GN=AOX1 PE=4 SV=1	1	2	2	2	0	0	51480000	0	0	51480000	0	0	0	0	0	0	0	0	0	0	0	393310000	0	0	0	0	0	0	0	0	1	0	0	1	0	1	0	0	0	0	0	0	1	0	0
Q10567;Q10567-2;Q10567-3;F8WDL0;C9J1E7	Q10567;Q10567-2;Q10567-3;F8WDL0;C9J1E7	AP-1 complex subunit beta-1	AP1B1	>sp|Q10567|AP1B1_HUMAN AP-1 complex subunit beta-1 OS=Homo sapiens GN=AP1B1 PE=1 SV=2;>sp|Q10567-2|AP1B1_HUMAN Isoform B of AP-1 complex subunit beta-1 OS=Homo sapiens GN=AP1B1;>sp|Q10567-3|AP1B1_HUMAN Isoform C of AP-1 complex subunit beta-1 OS=Homo sapie	5	30	15	15	127720000	256800000	104920000	130190000	160440000	121840000	50947000	201830000	211400000	53618000	155610000	111310000	250330000	330400000	229180000	302060000	270720000	244400000	234950000	342010000	213210000	251830000	308890000	170340000	25	23	19	23	22	22	19	24	20	22	23	24	11	10	8	10	9
B3KXW5;O43747-2;O43747;E7EUH1;F5GZV5;B4DGE1	B3KXW5;O43747-2;O43747;E7EUH1;F5GZV5	AP-1 complex subunit gamma-1	AP1G1	>tr|B3KXW5|B3KXW5_HUMAN Adaptor-related protein complex 1, gamma 1 subunit OS=Homo sapiens GN=AP1G1 PE=2 SV=1;>sp|O43747-2|AP1G1_HUMAN Isoform 2 of AP-1 complex subunit gamma-1 OS=Homo sapiens GN=AP1G1;>sp|O43747|AP1G1_HUMAN AP-1 complex subunit gamma-1 OS	6	20	20	19	86385000	110720000	78608000	71740000	57070000	86925000	132830000	193270000	153810000	79192000	174840000	98519000	341800000	387640000	340020000	281180000	390640000	382710000	501630000	456810000	389910000	405230000	459690000	387840000	14	13	12	12	8	11	8	12	13	12	13	12	14	13	12	12	8
O75843;Q86V28;B4E3E1;G3V532;H0YJ47;H0YJ08;G3V3Z2;G3V2V9	O75843;Q86V28;B4E3E1	AP-1 complex subunit gamma-like 2	AP1G2	>sp|O75843|AP1G2_HUMAN AP-1 complex subunit gamma-like 2 OS=Homo sapiens GN=AP1G2 PE=1 SV=1;>tr|Q86V28|Q86V28_HUMAN AP1G2 protein OS=Homo sapiens GN=AP1G2 PE=2 SV=1;>tr|B4E3E1|B4E3E1_HUMAN Adaptor-related protein complex 1, gamma 2 subunit OS=Homo sapiens	8	11	10	10	30993000	23528000	28519000	13538000	14065000	21268000	18337000	29050000	19510000	10654000	30996000	15744000	170010000	129580000	163280000	143570000	154130000	166980000	153830000	88397000	116810000	104900000	119100000	105420000	9	10	11	8	9	10	6	10	9	8	11	10	9	10	10	8	9
Q9BXS5-2;Q9BXS5;E7ENJ6;B4DDG7	Q9BXS5-2;Q9BXS5;E7ENJ6;B4DDG7	AP-1 complex subunit mu-1	AP1M1	>sp|Q9BXS5-2|AP1M1_HUMAN Isoform 2 of AP-1 complex subunit mu-1 OS=Homo sapiens GN=AP1M1;>sp|Q9BXS5|AP1M1_HUMAN AP-1 complex subunit mu-1 OS=Homo sapiens GN=AP1M1 PE=1 SV=3;>tr|E7ENJ6|E7ENJ6_HUMAN Adaptor-related protein complex 1, mu 1 subunit OS=Homo sap	4	22	22	19	113150000	144940000	106460000	101470000	135880000	106180000	79613000	284340000	119470000	124310000	204310000	148690000	394440000	425680000	400450000	367530000	398220000	395500000	236120000	479610000	432380000	394450000	412280000	437080000	16	16	14	18	20	13	12	19	18	18	18	19	16	16	14	18	20
P61966;P61966-2	P61966;P61966-2	AP-1 complex subunit sigma-1A	AP1S1	>sp|P61966|AP1S1_HUMAN AP-1 complex subunit sigma-1A OS=Homo sapiens GN=AP1S1 PE=1 SV=1;>sp|P61966-2|AP1S1_HUMAN Isoform 2 of AP-1 complex subunit sigma-1A OS=Homo sapiens GN=AP1S1	2	3	2	2	7434300	0	3878100	5476700	3329100	3878100	6362800	11254000	4279500	9895700	0	5144200	0	0	0	0	0	0	0	0	0	0	0	39732000	1	1	2	1	2	2	1	1	2	1	1	2	1	0	1	1	1
P56377;B4DSU4;B7Z3M9;A6NH01;E9PE78;H0Y673	P56377;B4DSU4;B7Z3M9;A6NH01;E9PE78;H0Y673	AP-1 complex subunit sigma-2	AP1S2	>sp|P56377|AP1S2_HUMAN AP-1 complex subunit sigma-2 OS=Homo sapiens GN=AP1S2 PE=1 SV=1;>tr|B4DSU4|B4DSU4_HUMAN Uncharacterized protein OS=Homo sapiens GN=AP1S2 PE=2 SV=1;>tr|B7Z3M9|B7Z3M9_HUMAN Uncharacterized protein OS=Homo sapiens GN=AP1S2 PE=2 SV=1;>tr	6	4	4	3	9655700	13027000	11057000	3588000	10575000	11329000	0	14477000	21110000	6452400	14417000	6843900	34346000	21171000	27048000	0	19433000	31117000	0	39313000	20737000	0	0	16320000	2	3	4	1	4	4	0	2	4	2	2	3	2	3	4	1	4
O95782;O95782-2;E9PPY8;E9PS94;E9PPZ3	O95782;O95782-2	AP-2 complex subunit alpha-1	AP2A1	>sp|O95782|AP2A1_HUMAN AP-2 complex subunit alpha-1 OS=Homo sapiens GN=AP2A1 PE=1 SV=3;>sp|O95782-2|AP2A1_HUMAN Isoform B of AP-2 complex subunit alpha-1 OS=Homo sapiens GN=AP2A1	5	38	38	26	297740000	336940000	411920000	314310000	272750000	344280000	393680000	620420000	355830000	265830000	393640000	322840000	1770800000	1874100000	1899000000	1723700000	1642500000	1702000000	1577500000	1745500000	1790500000	1534400000	1811600000	1722100000	34	27	30	33	30	30	27	29	32	27	27	29	34	27	30	33	30
O94973;O94973-2;C9J1S3;O94973-3;E7ESQ4;E9PJJ7;E9PR62;E7EVC3;H0YEG0;H0YDE9;E9PNC4;E9PQP4	O94973;O94973-2;C9J1S3;O94973-3;E7ESQ4;E9PJJ7	AP-2 complex subunit alpha-2	AP2A2	>sp|O94973|AP2A2_HUMAN AP-2 complex subunit alpha-2 OS=Homo sapiens GN=AP2A2 PE=1 SV=2;>sp|O94973-2|AP2A2_HUMAN Isoform 2 of AP-2 complex subunit alpha-2 OS=Homo sapiens GN=AP2A2;>tr|C9J1S3|C9J1S3_HUMAN Adaptor-related protein complex 2, alpha 2 subunit OS	12	35	23	15	82772000	157750000	118880000	79176000	102810000	95088000	54616000	141400000	114500000	68243000	127740000	76380000	423730000	453000000	485750000	465220000	461600000	471280000	339900000	356380000	420380000	329490000	348000000	363760000	30	31	27	28	30	27	18	25	28	24	32	26	20	22	17	20	20
P63010-2;P63010;Q7Z451;F5GYG9	P63010-2;P63010;Q7Z451;F5GYG9	AP-2 complex subunit beta	AP2B1	>sp|P63010-2|AP2B1_HUMAN Isoform 2 of AP-2 complex subunit beta OS=Homo sapiens GN=AP2B1;>sp|P63010|AP2B1_HUMAN AP-2 complex subunit beta OS=Homo sapiens GN=AP2B1 PE=1 SV=1;>tr|Q7Z451|Q7Z451_HUMAN Adaptor-related protein complex 2, beta 1 subunit OS=Homo s	4	37	37	22	478630000	1095700000	949290000	449580000	816990000	726090000	752900000	1499700000	1064700000	748030000	1434000000	767650000	1914700000	1883400000	2382500000	1709800000	2072000000	2217100000	2453900000	2010300000	2020200000	2681200000	2068100000	2010000000	32	32	29	33	30	29	23	28	29	29	29	29	32	32	29	33	30
E9PFW3;Q96CW1;Q96CW1-2;F5H0H0;C9JJ47;B4DJB1;C9JGT8;C9JTK4;C9JPV8;C9JJD3	E9PFW3;Q96CW1;Q96CW1-2;F5H0H0;C9JJ47;B4DJB1;C9JGT8;C9JTK4	AP-2 complex subunit mu	AP2M1	>tr|E9PFW3|E9PFW3_HUMAN Adaptor-related protein complex 2, mu 1 subunit OS=Homo sapiens GN=AP2M1 PE=4 SV=1;>sp|Q96CW1|AP2M1_HUMAN AP-2 complex subunit mu OS=Homo sapiens GN=AP2M1 PE=1 SV=2;>sp|Q96CW1-2|AP2M1_HUMAN Isoform 2 of AP-2 complex subunit mu OS=Ho	10	19	19	19	192220000	292490000	340030000	169450000	84296000	296000000	268200000	274720000	220300000	198750000	261920000	240870000	955320000	824110000	1077200000	929440000	980210000	1043300000	773130000	680170000	843500000	619980000	654550000	722640000	13	16	16	12	12	18	12	14	12	14	14	15	13	16	16	12	12
P53680;P53680-2	P53680;P53680-2	AP-2 complex subunit sigma	AP2S1	>sp|P53680|AP2S1_HUMAN AP-2 complex subunit sigma OS=Homo sapiens GN=AP2S1 PE=1 SV=2;>sp|P53680-2|AP2S1_HUMAN Isoform 2 of AP-2 complex subunit sigma OS=Homo sapiens GN=AP2S1	2	5	5	5	14756000	74528000	55833000	20635000	29399000	55950000	43588000	96991000	68618000	40844000	79701000	39682000	141860000	260460000	233220000	192990000	199640000	235620000	199760000	206950000	263430000	253700000	208070000	191520000	2	4	4	2	3	4	3	5	4	5	5	4	2	4	4	2	3
O00203;E5RJ68;F5GXG9;F5H093;B7ZKS0;Q13367;B7ZKR7;H0YBD0;F5GWU4	O00203;E5RJ68;F5GXG9;F5H093	AP-3 complex subunit beta-1	AP3B1	>sp|O00203|AP3B1_HUMAN AP-3 complex subunit beta-1 OS=Homo sapiens GN=AP3B1 PE=1 SV=3;>tr|E5RJ68|E5RJ68_HUMAN Adaptor-related protein complex 3, beta 1 subunit OS=Homo sapiens GN=AP3B1 PE=4 SV=1;>tr|F5GXG9|F5GXG9_HUMAN Adaptor-related protein complex 3, be	9	19	19	19	72212000	127340000	128440000	80694000	149550000	96709000	50572000	151710000	97583000	83203000	132190000	114080000	261040000	304540000	259830000	278020000	283900000	269320000	349000000	204530000	316290000	292310000	217050000	345290000	14	10	13	13	14	14	7	11	9	12	14	13	14	10	13	13	14
O14617-5;O14617;O14617-4;G5E988;O14617-2;E7EMM2;O14617-3	O14617-5;O14617;O14617-4;G5E988;O14617-2;E7EMM2;O14617-3	AP-3 complex subunit delta-1	AP3D1	>sp|O14617-5|AP3D1_HUMAN Isoform 5 of AP-3 complex subunit delta-1 OS=Homo sapiens GN=AP3D1;>sp|O14617|AP3D1_HUMAN AP-3 complex subunit delta-1 OS=Homo sapiens GN=AP3D1 PE=1 SV=1;>sp|O14617-4|AP3D1_HUMAN Isoform 4 of AP-3 complex subunit delta-1 OS=Homo sa	7	24	24	24	111800000	174580000	150960000	88703000	97470000	156410000	81896000	204390000	131190000	84587000	133500000	102330000	257660000	335460000	326140000	268790000	345780000	346660000	330520000	353600000	292410000	251900000	277930000	289280000	18	19	18	16	14	19	12	16	18	16	18	17	18	19	18	16	14
Q9Y2T2;H0YBM0;H0YBA0	Q9Y2T2	AP-3 complex subunit mu-1	AP3M1	>sp|Q9Y2T2|AP3M1_HUMAN AP-3 complex subunit mu-1 OS=Homo sapiens GN=AP3M1 PE=1 SV=1	3	12	12	9	19703000	32542000	63808000	43943000	53834000	60951000	25113000	90426000	30017000	24945000	68058000	40606000	128280000	184490000	230400000	179150000	278810000	237010000	116790000	247800000	159930000	140040000	199310000	174730000	9	7	9	9	7	9	10	9	8	9	9	9	9	7	9	9	7
Q92572;F5H459	Q92572	AP-3 complex subunit sigma-1	AP3S1	>sp|Q92572|AP3S1_HUMAN AP-3 complex subunit sigma-1 OS=Homo sapiens GN=AP3S1 PE=1 SV=1	2	4	4	4	39617000	59735000	53589000	20450000	68498000	55648000	25558000	121220000	43970000	41648000	77299000	46594000	50118000	47783000	72416000	38854000	54017000	62095000	39017000	77273000	65633000	46558000	46779000	48499000	3	3	3	2	4	4	2	4	2	4	4	4	3	3	3	2	4
Q9Y6B7;B1ALD0;B7Z4X3;B1ALD2	Q9Y6B7;B1ALD0;B7Z4X3;B1ALD2	AP-4 complex subunit beta-1	AP4B1	>sp|Q9Y6B7|AP4B1_HUMAN AP-4 complex subunit beta-1 OS=Homo sapiens GN=AP4B1 PE=2 SV=2;>tr|B1ALD0|B1ALD0_HUMAN Adaptor-related protein complex 4, beta 1 subunit OS=Homo sapiens GN=AP4B1 PE=4 SV=1;>tr|B7Z4X3|B7Z4X3_HUMAN Uncharacterized protein OS=Homo sapie	4	2	2	2	0	0	0	0	0	0	0	0	0	0	0	0	0	0	0	0	0	0	0	0	0	0	0	0	1	1	1	1	1	1	0	1	2	1	1	1	1	1	1	1	1
C9JC87;O00189;C9IZL5;C9JWL4;C9JMG3	C9JC87;O00189;C9IZL5;C9JWL4;C9JMG3	AP-4 complex subunit mu-1	AP4M1	>tr|C9JC87|C9JC87_HUMAN Adaptor-related protein complex 4, mu 1 subunit OS=Homo sapiens GN=AP4M1 PE=4 SV=1;>sp|O00189|AP4M1_HUMAN AP-4 complex subunit mu-1 OS=Homo sapiens GN=AP4M1 PE=1 SV=2;>tr|C9IZL5|C9IZL5_HUMAN Adaptor-related protein complex 4, mu 1 s	5	2	2	2	0	373840	0	0	951720	0	1044700	4189200	1701700	422450	1923400	1685000	0	0	0	0	0	0	0	0	16876000	0	0	0	0	1	0	0	1	0	1	1	2	1	1	1	0	1	0	0	1
O00213;O00213-2;F5GZB6;B7Z2Y0;F5H1C5;F5H0V5;F5GWZ6;F5GZI6;E9PNW7;E9PS19	O00213;O00213-2;F5GZB6;B7Z2Y0;F5H1C5;F5H0V5;F5GWZ6;F5GZI6;E9PNW7;E9PS19	Amyloid beta A4 precursor protein-binding family B member 1	APBB1	>sp|O00213|APBB1_HUMAN Amyloid beta A4 precursor protein-binding family B member 1 OS=Homo sapiens GN=APBB1 PE=1 SV=2;>sp|O00213-2|APBB1_HUMAN Isoform 2 of Amyloid beta A4 precursor protein-binding family B member 1 OS=Homo sapiens GN=APBB1;>tr|F5GZB6|F5GZ	10	2	2	2	2958900	59617000	1198800	22188000	433220	1198800	0	2704700	854570	18637000	72716000	29217000	0	0	0	0	0	0	0	0	0	43262000	0	0	2	2	1	2	1	1	0	1	1	2	2	2	2	2	1	2	1
C9JIF9;P13798;C9JLK2;F8WEH5;H0YFE5	C9JIF9;P13798	Acylamino-acid-releasing enzyme	APEH	>tr|C9JIF9|C9JIF9_HUMAN N-acylaminoacyl-peptide hydrolase OS=Homo sapiens GN=APEH PE=4 SV=1;>sp|P13798|ACPH_HUMAN Acylamino-acid-releasing enzyme OS=Homo sapiens GN=APEH PE=1 SV=4	5	14	14	14	87256000	154930000	124250000	79467000	82637000	124800000	96903000	153110000	137640000	96430000	164690000	125770000	387180000	557050000	637570000	387600000	554900000	625580000	381600000	361670000	578230000	466460000	562390000	447500000	11	9	9	11	8	11	11	11	8	10	9	12	11	9	9	11	8
P27695;G3V3M6;G3V5Q1;G3V3C7;G3V359;G3V5M0;G3V5D9;G3V574;G3V3Y6	P27695;G3V3M6;G3V5Q1;G3V3C7;G3V359;G3V5M0	DNA-(apurinic or apyrimidinic site) lyase;DNA-(apurinic or apyrimidinic site) lyase, mitochondrial	APEX1	>sp|P27695|APEX1_HUMAN DNA-(apurinic or apyrimidinic site) lyase OS=Homo sapiens GN=APEX1 PE=1 SV=2;>tr|G3V3M6|G3V3M6_HUMAN APEX nuclease (multifunctional DNA repair enzyme) 1 (Fragment) OS=Homo sapiens GN=APEX1 PE=4 SV=1;>tr|G3V5Q1|G3V5Q1_HUMAN APEX nucle	9	15	15	15	295710000	516530000	543000000	320420000	254760000	442060000	413710000	662120000	362550000	302970000	426570000	327190000	1293300000	1197500000	1750000000	1256000000	1119500000	1591700000	2181100000	1111500000	1048500000	1482400000	1014500000	1285200000	13	14	13	13	12	13	7	12	12	10	13	13	13	14	13	13	12
Q96BI3;Q96BI3-2;E9PCS4;Q5TB21	Q96BI3;Q96BI3-2;E9PCS4;Q5TB21	Gamma-secretase subunit APH-1A	APH1A	>sp|Q96BI3|APH1A_HUMAN Gamma-secretase subunit APH-1A OS=Homo sapiens GN=APH1A PE=1 SV=1;>sp|Q96BI3-2|APH1A_HUMAN Isoform 2 of Gamma-secretase subunit APH-1A OS=Homo sapiens GN=APH1A;>tr|E9PCS4|E9PCS4_HUMAN Uncharacterized protein OS=Homo sapiens GN=APH1A	4	2	2	2	5306000	1951900	4183800	2896500	1539200	4183800	5217800	2599100	2383200	4088700	2411300	4506700	38763000	0	32047000	31010000	0	31963000	38414000	0	28501000	39531000	0	34342000	2	1	2	2	1	2	2	1	2	2	1	2	2	1	2	2	1
Q9BZZ5;G3V1C3;Q9BZZ5-2;Q9BZZ5-3;B4DGR0;Q9BZZ5-1;B4DDR3;H0YER7;E9PQK6	Q9BZZ5;G3V1C3;Q9BZZ5-2;Q9BZZ5-3;B4DGR0;Q9BZZ5-1;B4DDR3;H0YER7	Apoptosis inhibitor 5	API5	>sp|Q9BZZ5|API5_HUMAN Apoptosis inhibitor 5 OS=Homo sapiens GN=API5 PE=1 SV=3;>tr|G3V1C3|G3V1C3_HUMAN Apoptosis inhibitor 5 OS=Homo sapiens GN=API5 PE=4 SV=1;>sp|Q9BZZ5-2|API5_HUMAN Isoform 2 of Apoptosis inhibitor 5 OS=Homo sapiens GN=API5;>sp|Q9BZZ5-3|AP	9	13	13	13	97608000	189740000	128920000	94800000	115260000	138900000	209650000	282460000	123210000	150320000	210500000	137490000	262300000	293420000	293300000	275750000	264580000	336590000	389770000	424310000	310370000	365480000	345020000	457660000	9	10	8	9	8	9	10	9	8	12	9	8	9	10	8	9	8
Q96GX9;C9JEQ4	Q96GX9;C9JEQ4	Probable methylthioribulose-1-phosphate dehydratase	APIP	>sp|Q96GX9|MTNB_HUMAN Probable methylthioribulose-1-phosphate dehydratase OS=Homo sapiens GN=APIP PE=1 SV=1;>tr|C9JEQ4|C9JEQ4_HUMAN Uncharacterized protein OS=Homo sapiens GN=APIP PE=4 SV=1	2	6	6	6	5201300	37877000	19502000	6685000	29652000	21153000	2444100	45325000	30264000	14492000	54883000	15139000	41201000	32278000	19174000	23193000	28119000	24771000	0	50533000	42893000	40082000	40289000	25207000	2	3	3	2	4	5	1	3	2	4	4	4	2	3	3	2	4
Q06481;Q06481-3;F5GZY0;Q06481-2;Q06481-4;Q06481-5;F5H845;B4DKY3;E9PSC7;E9PQS3;E9PJ13	Q06481;Q06481-3;F5GZY0;Q06481-2;Q06481-4;Q06481-5;F5H845;B4DKY3	Amyloid-like protein 2	APLP2	>sp|Q06481|APLP2_HUMAN Amyloid-like protein 2 OS=Homo sapiens GN=APLP2 PE=1 SV=2;>sp|Q06481-3|APLP2_HUMAN Isoform 3 of Amyloid-like protein 2 OS=Homo sapiens GN=APLP2;>tr|F5GZY0|F5GZY0_HUMAN Amyloid beta (A4) precursor-like protein 2 OS=Homo sapiens GN=APL	11	12	12	11	15448000	41691000	19875000	16878000	12673000	19875000	24645000	76309000	34657000	24852000	55942000	27880000	327380000	308960000	150430000	271970000	182630000	149780000	171030000	165090000	205960000	273710000	249610000	154800000	5	6	5	6	4	6	7	8	7	5	7	7	5	6	5	6	4
Q9HDC9;H0Y512;Q9HDC9-2	Q9HDC9;H0Y512;Q9HDC9-2	Adipocyte plasma membrane-associated protein	APMAP;C20orf3	>sp|Q9HDC9|APMAP_HUMAN Adipocyte plasma membrane-associated protein OS=Homo sapiens GN=APMAP PE=1 SV=2;>tr|H0Y512|H0Y512_HUMAN Chromosome 20 open reading frame 3 (Fragment) OS=Homo sapiens GN=C20orf3 PE=4 SV=1;>sp|Q9HDC9-2|APMAP_HUMAN Isoform 2 of Adipocyt	3	11	11	11	66835000	96964000	93934000	63099000	107120000	99469000	58582000	218340000	139970000	97601000	148990000	85637000	361900000	290900000	362850000	329030000	257820000	302460000	279530000	375860000	289700000	439920000	281810000	342810000	8	10	9	7	8	10	8	8	11	8	9	9	8	10	9	7	8
Q8NCW5;Q8NCW5-2;Q5T3I4;Q5T3I3	Q8NCW5;Q8NCW5-2;Q5T3I4	NAD(P)H-hydrate epimerase	APOA1BP	>sp|Q8NCW5|NNRE_HUMAN NAD(P)H-hydrate epimerase OS=Homo sapiens GN=APOA1BP PE=1 SV=2;>sp|Q8NCW5-2|NNRE_HUMAN Isoform 2 of NAD(P)H-hydrate epimerase OS=Homo sapiens GN=APOA1BP;>tr|Q5T3I4|Q5T3I4_HUMAN Apolipoprotein A-I binding protein OS=Homo sapiens GN=APO	4	4	4	4	50777000	67918000	54754000	44872000	61361000	59065000	44081000	87106000	60441000	61993000	95448000	51524000	62149000	65120000	44364000	55185000	68281000	70136000	54108000	51874000	43358000	81362000	71323000	73573000	4	3	4	4	4	4	3	4	4	4	4	4	4	3	4	4	4
B0QYD3;Q9UH17;B0QYD2;Q9UH17-2;P31941;P31941-2	B0QYD3;Q9UH17;B0QYD2;Q9UH17-2	Probable DNA dC->dU-editing enzyme APOBEC-3B	APOBEC3B	>tr|B0QYD3|B0QYD3_HUMAN Apolipoprotein B mRNA editing enzyme, catalytic polypeptide-like 3B OS=Homo sapiens GN=APOBEC3B PE=4 SV=1;>sp|Q9UH17|ABC3B_HUMAN Probable DNA dC->dU-editing enzyme APOBEC-3B OS=Homo sapiens GN=APOBEC3B PE=1 SV=1;>tr|B0QYD2|B0QYD2_HU	6	7	7	4	16553000	22514000	19465000	10511000	11562000	16363000	19031000	36851000	15629000	13742000	22695000	30730000	182040000	187650000	134790000	128690000	120490000	148380000	139640000	223320000	140070000	85227000	134390000	193280000	6	7	7	4	6	6	4	5	5	6	6	7	6	7	7	4	6
Q9NRW3	Q9NRW3	Probable DNA dC->dU-editing enzyme APOBEC-3C	APOBEC3C	>sp|Q9NRW3|ABC3C_HUMAN Probable DNA dC->dU-editing enzyme APOBEC-3C OS=Homo sapiens GN=APOBEC3C PE=1 SV=2	1	4	3	3	19310000	27642000	31512000	14772000	27768000	22192000	15321000	33998000	22007000	24218000	26708000	24187000	20864000	23593000	35243000	15494000	25226000	23905000	16301000	22388000	18097000	27694000	23490000	30486000	3	3	2	3	4	3	2	2	3	4	3	4	3	2	2	3	3
Q9HC16;Q6ICH3;Q8IUX4-2;Q9HC16-3	Q9HC16	DNA dC->dU-editing enzyme APOBEC-3G	APOBEC3G	>sp|Q9HC16|ABC3G_HUMAN DNA dC->dU-editing enzyme APOBEC-3G OS=Homo sapiens GN=APOBEC3G PE=1 SV=1	4	6	6	5	18791000	27850000	25225000	15023000	11713000	26537000	18730000	9717400	16591000	11396000	32265000	21285000	175730000	205850000	162620000	178660000	143250000	187410000	130450000	74266000	200610000	97993000	129440000	214200000	6	5	5	5	3	5	4	3	4	4	5	6	6	5	5	5	3
Q9BQE5	Q9BQE5	Apolipoprotein L2	APOL2	>sp|Q9BQE5|APOL2_HUMAN Apolipoprotein L2 OS=Homo sapiens GN=APOL2 PE=1 SV=1	1	2	2	2	2582100	2033300	0	2313000	483770	0	3385900	0	0	2742000	0	1968100	0	20271000	0	21077000	0	0	0	0	0	0	0	0	1	2	0	2	1	0	1	0	0	1	0	1	1	2	0	2	1
Q9BUR5;Q9BUR5-2;C9J574;G3V1B6	Q9BUR5;Q9BUR5-2;C9J574;G3V1B6	Apolipoprotein O	APOO	>sp|Q9BUR5|APOO_HUMAN Apolipoprotein O OS=Homo sapiens GN=APOO PE=1 SV=1;>sp|Q9BUR5-2|APOO_HUMAN Isoform 2 of Apolipoprotein O OS=Homo sapiens GN=APOO;>tr|C9J574|C9J574_HUMAN Apolipoprotein O OS=Homo sapiens GN=APOO PE=4 SV=1;>tr|G3V1B6|G3V1B6_HUMAN Putati	4	2	2	2	1908200	3420600	0	1723100	0	1584300	0	11241000	0	0	3351600	1961200	0	0	0	0	0	0	0	27910000	0	0	0	0	1	1	0	1	0	1	0	2	0	0	1	1	1	1	0	1	0
Q6UXV4;C9J5N9	Q6UXV4;C9J5N9	Apolipoprotein O-like	APOOL	>sp|Q6UXV4|APOOL_HUMAN Apolipoprotein O-like OS=Homo sapiens GN=APOOL PE=1 SV=1;>tr|C9J5N9|C9J5N9_HUMAN Apolipoprotein O-like OS=Homo sapiens GN=APOOL PE=4 SV=2	2	6	6	6	24820000	36344000	11667000	9818200	15182000	23585000	10193000	39111000	27430000	15597000	36022000	20271000	48945000	49147000	35887000	24242000	30611000	39559000	32772000	39501000	56168000	30072000	60356000	28723000	5	4	3	3	3	6	2	4	4	4	5	6	5	4	3	3	3
P05067;P05067-9;P05067-8;B4DII8;P05067-7;E9PG40;P05067-6;P05067-5;P05067-4;P05067-3;E9PEV0;P05067-10;E9PEV8;P05067-2	P05067;P05067-9;P05067-8;B4DII8;P05067-7;E9PG40;P05067-6;P05067-5;P05067-4;P05067-3;E9PEV0;P05067-10;E9PEV8	Amyloid beta A4 protein;N-APP;Soluble APP-alpha;Soluble APP-beta;C99;Beta-amyloid protein 42;Beta-amyloid protein 40;C83;P3(42);P3(40);C80;Gamma-secretase C-terminal fragment 59;Gamma-secretase C-terminal fragment 57;Gamma-secretase C-terminal fragment 50;C31	APP	>sp|P05067|A4_HUMAN Amyloid beta A4 protein OS=Homo sapiens GN=APP PE=1 SV=3;>sp|P05067-9|A4_HUMAN Isoform L-APP752 of Amyloid beta A4 protein OS=Homo sapiens GN=APP;>sp|P05067-8|A4_HUMAN Isoform APP751 of Amyloid beta A4 protein OS=Homo sapiens GN=APP;>tr	14	7	6	6	6647300	8070300	14987000	6379600	9402500	14987000	6318900	12118000	6654100	12260000	9552400	13748000	86352000	101310000	98038000	86773000	72544000	97619000	38692000	65612000	94576000	33055000	78694000	92243000	4	3	4	4	5	4	4	4	3	6	4	5	3	3	3	3	5
Q9UKG1;C9JAB0;C9K0C4	Q9UKG1	DCC-interacting protein 13-alpha	APPL1	>sp|Q9UKG1|DP13A_HUMAN DCC-interacting protein 13-alpha OS=Homo sapiens GN=APPL1 PE=1 SV=1	3	6	6	6	4758900	4873700	9128700	3775200	9270900	6970800	33618000	31942000	15041000	15139000	21188000	16459000	37192000	38904000	47714000	40242000	38319000	54480000	190990000	105580000	106860000	148830000	99535000	91504000	3	2	3	3	4	2	6	6	5	5	5	6	3	2	3	3	4
F8W1P5;Q8NEU8;F5GZG0;H0YH86	F8W1P5;Q8NEU8;F5GZG0	DCC-interacting protein 13-beta	APPL2	>tr|F8W1P5|F8W1P5_HUMAN Adaptor protein, phosphotyrosine interaction, PH domain and leucine zipper-containing 2 OS=Homo sapiens GN=APPL2 PE=4 SV=1;>sp|Q8NEU8|DP13B_HUMAN DCC-interacting protein 13-beta OS=Homo sapiens GN=APPL2 PE=1 SV=3;>tr|F5GZG0|F5GZG0_H	4	3	3	3	1037800	1701300	1218400	1070700	1945200	1218400	2473900	4510700	2463100	42651000	3387900	3647900	0	22093000	0	0	27510000	0	0	26766000	25953000	61815000	16128000	30216000	1	2	1	1	2	1	1	2	3	3	3	3	1	2	1	1	2
P07741;G5E9J2	P07741;G5E9J2	Adenine phosphoribosyltransferase	APRT	>sp|P07741|APT_HUMAN Adenine phosphoribosyltransferase OS=Homo sapiens GN=APRT PE=1 SV=2;>tr|G5E9J2|G5E9J2_HUMAN Adenine phosphoribosyltransferase OS=Homo sapiens GN=APRT PE=4 SV=1	2	10	10	10	564270000	643820000	701770000	707150000	502480000	711750000	430270000	588900000	596660000	242920000	311170000	530700000	1353400000	1088800000	1274900000	1332000000	1003700000	1296900000	1543600000	1030700000	996590000	829660000	577600000	1219900000	9	9	10	8	8	10	6	8	6	8	9	7	9	9	10	8	8
O60306;H0YH15;H0YLN9	O60306	Intron-binding protein aquarius	AQR	>sp|O60306|AQR_HUMAN Intron-binding protein aquarius OS=Homo sapiens GN=AQR PE=1 SV=4	3	14	14	14	21013000	11447000	22699000	21025000	15901000	22699000	32255000	36039000	13875000	26288000	26924000	26958000	116540000	134320000	163320000	127730000	159990000	162640000	175760000	175780000	189730000	193080000	169170000	184310000	12	5	7	11	7	7	6	6	4	7	6	9	12	5	7	11	7
P10398	P10398	Serine/threonine-protein kinase A-Raf	ARAF	>sp|P10398|ARAF_HUMAN Serine/threonine-protein kinase A-Raf OS=Homo sapiens GN=ARAF PE=1 SV=2	1	5	4	3	804300	3397100	3162300	0	2036900	7528700	4372800	11727000	4421800	6219200	10658000	5792900	0	44839000	29057000	0	27946000	32673000	16973000	45515000	34536000	30545000	33157000	35276000	2	3	3	1	3	3	4	4	4	3	3	4	1	2	2	0	2
Q96P48;Q96P48-3;Q96P48-1;Q96P48-4;Q96P48-2;E7EU13;B2RTS2;Q96P48-5;F5GWQ2;F8WBT0;F5GWN4;H0YGD1	Q96P48;Q96P48-3;Q96P48-1;Q96P48-4;Q96P48-2;E7EU13;B2RTS2	Arf-GAP with Rho-GAP domain, ANK repeat and PH domain-containing protein 1	ARAP1	>sp|Q96P48|ARAP1_HUMAN Arf-GAP with Rho-GAP domain, ANK repeat and PH domain-containing protein 1 OS=Homo sapiens GN=ARAP1 PE=1 SV=3;>sp|Q96P48-3|ARAP1_HUMAN Isoform 3 of Arf-GAP with Rho-GAP domain, ANK repeat and PH domain-containing protein 1 OS=Homo sa	12	11	11	11	18940000	30487000	23679000	18812000	30691000	25256000	21337000	44946000	21883000	8279300	34691000	30148000	105760000	165560000	216610000	122070000	228250000	209150000	86153000	171680000	193060000	66241000	148310000	185050000	7	8	6	8	8	7	6	8	7	4	7	7	7	8	6	8	8
Q8WWN8;G5E9Y3;B4DIT1;Q05CH1;E5RJU5	Q8WWN8;G5E9Y3;B4DIT1;Q05CH1;E5RJU5	Arf-GAP with Rho-GAP domain, ANK repeat and PH domain-containing protein 3	ARAP3	>sp|Q8WWN8|ARAP3_HUMAN Arf-GAP with Rho-GAP domain, ANK repeat and PH domain-containing protein 3 OS=Homo sapiens GN=ARAP3 PE=1 SV=1;>tr|G5E9Y3|G5E9Y3_HUMAN ArfGAP with RhoGAP domain, ankyrin repeat and PH domain 3 OS=Homo sapiens GN=ARAP3 PE=4 SV=1;>tr|B4	5	2	2	2	976200	557620	1055900	839550	417100	1055900	0	368170	1001500	258330	152800	236090	0	0	0	0	0	0	0	0	9932000	0	0	0	2	1	2	2	1	2	0	1	2	1	1	1	2	1	2	2	1
B0YIW6;P48444;E9PEU4;Q6P1Q5;E9PK34	B0YIW6;P48444;E9PEU4	Coatomer subunit delta	ARCN1	>tr|B0YIW6|B0YIW6_HUMAN Archain 1 OS=Homo sapiens GN=ARCN1 PE=4 SV=1;>sp|P48444|COPD_HUMAN Coatomer subunit delta OS=Homo sapiens GN=ARCN1 PE=1 SV=1;>tr|E9PEU4|E9PEU4_HUMAN Archain 1 OS=Homo sapiens GN=ARCN1 PE=4 SV=1	5	24	24	24	184860000	294720000	266870000	213410000	189610000	220580000	296610000	365130000	332340000	301680000	539620000	269900000	1161300000	1001800000	842810000	1358700000	1064000000	822500000	966370000	591840000	1174400000	1181700000	1084300000	964150000	19	18	22	17	17	22	16	21	19	20	19	20	19	18	22	17	17
P84077;P61204;F5H423;F5H3A6;B7ZB63;F5H0C7;H0YGG7;F5H6T5;F5H1V1	P84077;P61204;F5H423;F5H3A6;B7ZB63	ADP-ribosylation factor 1;ADP-ribosylation factor 3	ARF1;ARF3	>sp|P84077|ARF1_HUMAN ADP-ribosylation factor 1 OS=Homo sapiens GN=ARF1 PE=1 SV=2;>sp|P61204|ARF3_HUMAN ADP-ribosylation factor 3 OS=Homo sapiens GN=ARF3 PE=1 SV=2;>tr|F5H423|F5H423_HUMAN ADP-ribosylation factor 3 OS=Homo sapiens GN=ARF3 PE=3 SV=1;>tr|F5H3	9	11	9	8	201970000	302520000	217630000	321460000	256180000	89679000	311660000	235260000	212220000	293580000	392980000	183120000	1016400000	981060000	619670000	1466600000	1176300000	573880000	1298500000	570040000	883980000	889640000	792090000	463000000	11	11	10	10	10	10	7	11	10	10	9	10	9	9	8	8	8
P18085;C9JPM4;C9JAK5	P18085;C9JPM4;C9JAK5	ADP-ribosylation factor 4	ARF4	>sp|P18085|ARF4_HUMAN ADP-ribosylation factor 4 OS=Homo sapiens GN=ARF4 PE=1 SV=3;>tr|C9JPM4|C9JPM4_HUMAN ADP-ribosylation factor 4 (Fragment) OS=Homo sapiens GN=ARF4 PE=3 SV=1;>tr|C9JAK5|C9JAK5_HUMAN ADP-ribosylation factor 4 OS=Homo sapiens GN=ARF4 PE=3	3	12	12	9	434820000	606180000	569000000	334760000	420260000	534620000	382600000	571230000	273460000	412340000	702430000	316970000	1736100000	1367000000	1553300000	1552500000	1481000000	1538900000	1514700000	881940000	917640000	1807200000	1630800000	1195200000	11	12	10	11	11	10	6	11	10	7	8	9	11	12	10	11	11
P84085;C9J1Z8;F8WDB3;F8WCJ5	P84085;C9J1Z8	ADP-ribosylation factor 5	ARF5	>sp|P84085|ARF5_HUMAN ADP-ribosylation factor 5 OS=Homo sapiens GN=ARF5 PE=1 SV=2;>tr|C9J1Z8|C9J1Z8_HUMAN ADP-ribosylation factor 5 (Fragment) OS=Homo sapiens GN=ARF5 PE=3 SV=1	4	7	3	3	24883000	36560000	30401000	24238000	20099000	30050000	44824000	46544000	15419000	28881000	34988000	22725000	132190000	124460000	93794000	106620000	70319000	109510000	121960000	122190000	53048000	180400000	83685000	135570000	7	7	7	7	7	7	5	7	7	5	6	6	3	3	3	3	3
P62330	P62330	ADP-ribosylation factor 6	ARF6	>sp|P62330|ARF6_HUMAN ADP-ribosylation factor 6 OS=Homo sapiens GN=ARF6 PE=1 SV=2	1	8	8	7	86455000	195500000	126070000	82521000	54672000	132870000	2132700	203520000	130520000	92866000	196580000	82127000	170440000	214440000	173120000	227340000	163010000	206270000	0	166170000	168410000	162320000	281770000	163910000	8	6	5	6	4	5	1	4	5	3	3	3	8	6	5	6	4
Q8N6T3-2;Q8N6T3;E7EV62;F8VWH9;B7Z8H8;F8W1U7;E5RHH7;Q8N6T3-3;E5RHT6	Q8N6T3-2;Q8N6T3;E7EV62;F8VWH9;B7Z8H8;F8W1U7;E5RHH7	ADP-ribosylation factor GTPase-activating protein 1	ARFGAP1	>sp|Q8N6T3-2|ARFG1_HUMAN Isoform 2 of ADP-ribosylation factor GTPase-activating protein 1 OS=Homo sapiens GN=ARFGAP1;>sp|Q8N6T3|ARFG1_HUMAN ADP-ribosylation factor GTPase-activating protein 1 OS=Homo sapiens GN=ARFGAP1 PE=1 SV=2;>tr|E7EV62|E7EV62_HUMAN ADP	9	3	3	3	17387000	23188000	20378000	14089000	16729000	18616000	11959000	29418000	21077000	12660000	22315000	12361000	24995000	20785000	24382000	17200000	20901000	25941000	34241000	17624000	22046000	22120000	18443000	16685000	2	2	2	3	2	2	2	3	3	3	3	3	2	2	2	3	2
Q8N6H7;G5E9L0;E9PQP3;B4DX29;B4E327;E9PIY6;E9PN48;E9PK28;H0YDN9;E9PJT7;E9PMU9;H0YDX1;E9PNY8;E9PM63;E9PMR9;E9PM18	Q8N6H7;G5E9L0;E9PQP3;B4DX29;B4E327;E9PIY6	ADP-ribosylation factor GTPase-activating protein 2	ARFGAP2	>sp|Q8N6H7|ARFG2_HUMAN ADP-ribosylation factor GTPase-activating protein 2 OS=Homo sapiens GN=ARFGAP2 PE=1 SV=1;>tr|G5E9L0|G5E9L0_HUMAN Uncharacterized protein OS=Homo sapiens GN=ARFGAP2 PE=4 SV=1;>tr|E9PQP3|E9PQP3_HUMAN ADP-ribosylation factor GTPase-acti	16	3	3	3	0	5943100	16939000	8770900	2954900	7816000	0	17461000	13748000	2036200	14667000	6068300	0	0	0	12302000	0	10389000	0	6761400	0	0	11132000	0	0	1	2	2	1	2	0	3	3	1	3	2	0	1	2	2	1
Q9NP61;E9PB03;C9JZR4;F5GYF6;H0Y6A0;B0QYV8	Q9NP61;E9PB03;C9JZR4;F5GYF6;H0Y6A0;B0QYV8	ADP-ribosylation factor GTPase-activating protein 3	ARFGAP3	>sp|Q9NP61|ARFG3_HUMAN ADP-ribosylation factor GTPase-activating protein 3 OS=Homo sapiens GN=ARFGAP3 PE=1 SV=1;>tr|E9PB03|E9PB03_HUMAN ADP-ribosylation factor GTPase-activating protein 3 OS=Homo sapiens GN=ARFGAP3 PE=4 SV=1;>tr|C9JZR4|C9JZR4_HUMAN ADP-rib	6	3	3	3	11138000	2736100	3687300	5718800	5362000	5904700	0	8003500	7042800	3880200	5371100	13982000	0	0	0	8147300	5332900	6217800	0	0	0	4648000	0	0	2	1	1	2	2	2	0	1	1	2	1	2	2	1	1	2	2
Q9Y6D6;E5RIF2;E5RHL7;E5RJB2	Q9Y6D6;E5RIF2;E5RHL7	Brefeldin A-inhibited guanine nucleotide-exchange protein 1	ARFGEF1	>sp|Q9Y6D6|BIG1_HUMAN Brefeldin A-inhibited guanine nucleotide-exchange protein 1 OS=Homo sapiens GN=ARFGEF1 PE=1 SV=2;>tr|E5RIF2|E5RIF2_HUMAN ADP-ribosylation factor guanine nucleotide-exchange factor 1 (brefeldin A-inhibited) OS=Homo sapiens GN=ARFGEF1 P	4	12	2	2	993750	1219600	1203600	1119500	900550	1203600	1141700	3279300	1037900	828520	2676200	0	0	0	0	11152000	0	0	0	0	0	0	0	0	8	5	7	7	6	7	4	6	7	5	6	6	1	1	1	1	1
Q9Y6D5;F5H3H3;E5RJN9	Q9Y6D5	Brefeldin A-inhibited guanine nucleotide-exchange protein 2	ARFGEF2	>sp|Q9Y6D5|BIG2_HUMAN Brefeldin A-inhibited guanine nucleotide-exchange protein 2 OS=Homo sapiens GN=ARFGEF2 PE=1 SV=3	3	17	17	7	996770000	21238000	353470000	1168800000	27921000	351820000	475630000	451590000	29465000	12403000	26179000	1006900000	1860100000	1483400000	1204700000	1573700000	1237800000	1253300000	1942600000	1656200000	955240000	1466400000	1147200000	1457300000	8	7	8	10	7	8	5	7	7	5	9	8	8	7	8	10	7
P53367;P53367-2;B4DS69	P53367;P53367-2	Arfaptin-1	ARFIP1	>sp|P53367|ARFP1_HUMAN Arfaptin-1 OS=Homo sapiens GN=ARFIP1 PE=1 SV=2;>sp|P53367-2|ARFP1_HUMAN Isoform A of Arfaptin-1 OS=Homo sapiens GN=ARFIP1	3	7	7	7	15440000	52387000	33527000	38482000	50236000	44950000	12858000	101700000	38197000	47318000	53289000	21867000	36457000	31954000	38610000	38609000	49451000	46825000	36937000	81004000	37599000	59795000	39562000	46464000	2	5	4	5	6	5	2	4	4	7	5	2	2	5	4	5	6
P53365;E9PRV8;P53365-2;E9PPY7	P53365;E9PRV8;P53365-2;E9PPY7	Arfaptin-2	ARFIP2	>sp|P53365|ARFP2_HUMAN Arfaptin-2 OS=Homo sapiens GN=ARFIP2 PE=1 SV=1;>tr|E9PRV8|E9PRV8_HUMAN ADP-ribosylation factor-interacting protein 2 OS=Homo sapiens GN=ARFIP2 PE=4 SV=1;>sp|P53365-2|ARFP2_HUMAN Isoform 2 of Arfaptin-2 OS=Homo sapiens GN=ARFIP2;>tr|E	4	2	2	2	2343800	7608900	6359200	13287000	3180900	6359200	4157000	7220900	2060000	1564000	3375100	4669600	0	19692000	0	43902000	0	0	0	0	0	0	0	0	1	2	1	2	1	1	1	1	1	1	1	1	1	2	1	2	1
P78540	P78540	Arginase-2, mitochondrial	ARG2	>sp|P78540|ARGI2_HUMAN Arginase-2, mitochondrial OS=Homo sapiens GN=ARG2 PE=1 SV=1	1	2	2	2	1921700	1104800	1086600	2097600	1668300	1086600	3508100	4876200	1914100	3950100	3325500	2392100	16890000	12738000	11365000	20235000	17878000	11335000	20055000	28314000	19652000	27913000	20654000	17432000	2	2	2	2	2	2	2	2	2	2	2	2	2	2	2	2	2
Q9NWB6;Q9NWB6-2;E7EUG0	Q9NWB6	Arginine and glutamate-rich protein 1	ARGLU1	>sp|Q9NWB6|ARGL1_HUMAN Arginine and glutamate-rich protein 1 OS=Homo sapiens GN=ARGLU1 PE=1 SV=1	3	3	3	3	5720200	12422000	0	10865000	11121000	13558000	6048400	22607000	0	27995000	25601000	12227000	0	0	0	0	0	15027000	0	0	0	38542000	16554000	17473000	2	2	0	2	2	3	1	2	0	3	3	3	2	2	0	2	2
Q07960;E9PCG8;H0YE29;E9PNR6	Q07960;E9PCG8;H0YE29	Rho GTPase-activating protein 1	ARHGAP1	>sp|Q07960|RHG01_HUMAN Rho GTPase-activating protein 1 OS=Homo sapiens GN=ARHGAP1 PE=1 SV=1;>tr|E9PCG8|E9PCG8_HUMAN Rho GTPase-activating protein 1 OS=Homo sapiens GN=ARHGAP1 PE=4 SV=2;>tr|H0YE29|H0YE29_HUMAN Rho GTPase-activating protein 1 (Fragment) OS=H	4	16	16	16	173570000	427380000	271970000	150880000	281910000	246320000	173260000	411710000	293490000	195070000	314340000	178170000	482030000	604490000	547550000	495990000	651350000	566250000	335710000	531400000	529560000	539200000	521730000	473760000	13	14	13	14	13	13	14	13	12	13	12	13	13	14	13	14	13
Q68EM7;Q68EM7-5;C9IZD3;Q68EM7-6;Q68EM7-2;C9JE65;Q68EM7-4;Q68EM7-3;Q68EM7-7	Q68EM7;Q68EM7-5;C9IZD3;Q68EM7-6;Q68EM7-2;C9JE65;Q68EM7-4	Rho GTPase-activating protein 17	ARHGAP17	>sp|Q68EM7|RHG17_HUMAN Rho GTPase-activating protein 17 OS=Homo sapiens GN=ARHGAP17 PE=1 SV=1;>sp|Q68EM7-5|RHG17_HUMAN Isoform 5 of Rho GTPase-activating protein 17 OS=Homo sapiens GN=ARHGAP17;>tr|C9IZD3|C9IZD3_HUMAN Rho GTPase-activating protein 17 OS=Hom	9	4	4	4	2215500	22049000	16007000	2355700	9324200	12879000	17146000	14800000	13543000	9026800	21844000	597370	46319000	74353000	54169000	0	66901000	44794000	61921000	41627000	47769000	41732000	69029000	0	2	3	3	1	2	3	3	2	3	3	3	1	2	3	3	1	2
Q8N392;Q8N392-2	Q8N392;Q8N392-2	Rho GTPase-activating protein 18	ARHGAP18	>sp|Q8N392|RHG18_HUMAN Rho GTPase-activating protein 18 OS=Homo sapiens GN=ARHGAP18 PE=1 SV=3;>sp|Q8N392-2|RHG18_HUMAN Isoform 2 of Rho GTPase-activating protein 18 OS=Homo sapiens GN=ARHGAP18	2	22	22	22	152080000	185900000	198890000	95916000	134300000	148040000	48222000	190980000	113420000	130740000	222630000	115380000	175990000	167050000	181670000	148740000	180270000	150830000	101150000	152700000	150810000	178240000	137090000	134790000	17	14	15	14	14	18	7	15	12	14	20	15	17	14	15	14	14
Q7Z5H3-2;B4DED8;A6NDI7;Q7Z5H3;Q7Z5H3-3;A6NHM7;A6NJ38;D6R9V6;Q7Z5H3-4;D6RBJ8	Q7Z5H3-2;B4DED8;A6NDI7;Q7Z5H3;Q7Z5H3-3;A6NHM7;A6NJ38;D6R9V6;Q7Z5H3-4;D6RBJ8	Rho GTPase-activating protein 22	ARHGAP22	>sp|Q7Z5H3-2|RHG22_HUMAN Isoform 2 of Rho GTPase-activating protein 22 OS=Homo sapiens GN=ARHGAP22;>tr|B4DED8|B4DED8_HUMAN Rho GTPase activating protein 22 OS=Homo sapiens GN=ARHGAP22 PE=2 SV=1;>tr|A6NDI7|A6NDI7_HUMAN Uncharacterized protein OS=Homo sapien	10	2	2	2	0	0	0	0	0	0	0	0	0	0	444400	0	0	0	0	0	0	0	0	0	0	0	2769900	0	0	0	0	0	0	0	0	0	0	0	2	0	0	0	0	0	0
Q52LW3;F8VWZ8;Q52LW3-2	Q52LW3;F8VWZ8	Rho GTPase-activating protein 29	ARHGAP29	>sp|Q52LW3|RHG29_HUMAN Rho GTPase-activating protein 29 OS=Homo sapiens GN=ARHGAP29 PE=1 SV=2;>tr|F8VWZ8|F8VWZ8_HUMAN Rho GTPase-activating protein 29 OS=Homo sapiens GN=ARHGAP29 PE=4 SV=1	3	26	26	26	53318000	116320000	69499000	69639000	83352000	144880000	66510000	156040000	78906000	67046000	111710000	66858000	202820000	198660000	186600000	181010000	202550000	193900000	229800000	188910000	189640000	193330000	164730000	156720000	11	18	13	13	15	15	10	15	12	14	16	16	11	18	13	13	15
Q9NRY4;Q9NRY4-2;A2RRE5	Q9NRY4;Q9NRY4-2;A2RRE5	Rho GTPase-activating protein 35	ARHGAP35;GRLF1	>sp|Q9NRY4|RHG35_HUMAN Rho GTPase-activating protein 35 OS=Homo sapiens GN=ARHGAP35 PE=1 SV=2;>sp|Q9NRY4-2|RHG35_HUMAN Isoform 2 of Rho GTPase-activating protein 35 OS=Homo sapiens GN=ARHGAP35;>tr|A2RRE5|A2RRE5_HUMAN GRLF1 protein OS=Homo sapiens GN=GRLF1	3	5	5	5	9721900	16091000	14681000	1891500	11622000	12654000	7395000	32637000	10129000	15176000	21894000	13748000	21277000	0	0	0	0	16453000	0	23392000	15251000	19730000	21476000	14090000	3	2	2	1	2	3	2	3	3	3	4	4	3	2	2	1	2
Q13017;Q13017-2;Q13017-4;Q13017-3;G3V360	Q13017;Q13017-2	Rho GTPase-activating protein 5	ARHGAP5	>sp|Q13017|RHG05_HUMAN Rho GTPase-activating protein 5 OS=Homo sapiens GN=ARHGAP5 PE=1 SV=2;>sp|Q13017-2|RHG05_HUMAN Isoform 2 of Rho GTPase-activating protein 5 OS=Homo sapiens GN=ARHGAP5	5	12	12	12	29783000	65029000	39814000	33594000	73777000	24784000	8907900	69426000	50437000	33033000	63025000	39425000	68527000	92786000	65828000	79052000	80282000	50150000	28916000	69080000	64098000	64879000	77853000	61395000	7	8	6	7	8	5	5	6	8	8	8	8	7	8	6	7	8
Q9BRR9;Q9BRR9-2;E9PDX9;Q9BRR9-3;B4DVI3;F8VW89;F8VQR0;E9PD79;F8W1N6;F8VR90	Q9BRR9;Q9BRR9-2;E9PDX9;Q9BRR9-3;B4DVI3;F8VW89;F8VQR0;E9PD79;F8W1N6;F8VR90	Rho GTPase-activating protein 9	ARHGAP9	>sp|Q9BRR9|RHG09_HUMAN Rho GTPase-activating protein 9 OS=Homo sapiens GN=ARHGAP9 PE=1 SV=2;>sp|Q9BRR9-2|RHG09_HUMAN Isoform 2 of Rho GTPase-activating protein 9 OS=Homo sapiens GN=ARHGAP9;>tr|E9PDX9|E9PDX9_HUMAN Rho GTPase-activating protein 9 OS=Homo sap	10	2	2	2	0	0	0	3882500	1598600	0	0	0	0	0	0	5248900	0	0	0	0	0	0	0	0	0	0	0	6747800	0	0	0	1	1	0	0	0	0	0	0	2	0	0	0	1	1
P52565;A8MXW0	P52565;A8MXW0	Rho GDP-dissociation inhibitor 1	ARHGDIA	>sp|P52565|GDIR1_HUMAN Rho GDP-dissociation inhibitor 1 OS=Homo sapiens GN=ARHGDIA PE=1 SV=3;>tr|A8MXW0|A8MXW0_HUMAN Uncharacterized protein OS=Homo sapiens GN=ARHGDIA PE=2 SV=2	2	13	13	13	969200000	1113200000	868370000	751310000	770280000	841550000	845470000	1375600000	731530000	810480000	1246200000	662200000	1856200000	1216200000	1250600000	1638200000	1334200000	1211000000	1454500000	1587900000	1195200000	1702700000	1647800000	1709100000	12	9	9	8	11	11	11	9	7	11	9	9	12	9	9	8	11
P52566;H0YGX7;F5H3P3;F5H6Q0;F5H2R5	P52566;H0YGX7;F5H3P3;F5H6Q0;F5H2R5	Rho GDP-dissociation inhibitor 2	ARHGDIB	>sp|P52566|GDIR2_HUMAN Rho GDP-dissociation inhibitor 2 OS=Homo sapiens GN=ARHGDIB PE=1 SV=3;>tr|H0YGX7|H0YGX7_HUMAN Rho GDP dissociation inhibitor (GDI) beta (Fragment) OS=Homo sapiens GN=ARHGDIB PE=4 SV=1;>tr|F5H3P3|F5H3P3_HUMAN Rho GDP dissociation inhi	5	10	10	10	223480000	190630000	190530000	154200000	106270000	169650000	230510000	523440000	192530000	314830000	204670000	279330000	436710000	225570000	227030000	341590000	156650000	143490000	314900000	295180000	293050000	637200000	279580000	600390000	9	8	8	9	9	8	7	7	7	9	6	8	9	8	8	9	9
Q92888-3;Q92888;Q92888-2;Q6NX52;H0Y2T4	Q92888-3;Q92888;Q92888-2;Q6NX52	Rho guanine nucleotide exchange factor 1	ARHGEF1	>sp|Q92888-3|ARHG1_HUMAN Isoform 3 of Rho guanine nucleotide exchange factor 1 OS=Homo sapiens GN=ARHGEF1;>sp|Q92888|ARHG1_HUMAN Rho guanine nucleotide exchange factor 1 OS=Homo sapiens GN=ARHGEF1 PE=1 SV=2;>sp|Q92888-2|ARHG1_HUMAN Isoform 2 of Rho guanine	5	15	15	15	41243000	95740000	56710000	52679000	61238000	72645000	92928000	197610000	46873000	58719000	139610000	51420000	244420000	240520000	241040000	247450000	337490000	250870000	363160000	426190000	235940000	283840000	332900000	292800000	9	12	11	11	9	12	11	11	10	10	12	10	9	12	11	11	9
O15013;O15013-5;O15013-4;O15013-7;H0YAN8;O15013-6;C9JE94;E9PB39	O15013;O15013-5;O15013-4;O15013-7;H0YAN8;O15013-6;C9JE94	Rho guanine nucleotide exchange factor 10	ARHGEF10	>sp|O15013|ARHGA_HUMAN Rho guanine nucleotide exchange factor 10 OS=Homo sapiens GN=ARHGEF10 PE=1 SV=4;>sp|O15013-5|ARHGA_HUMAN Isoform 5 of Rho guanine nucleotide exchange factor 10 OS=Homo sapiens GN=ARHGEF10;>sp|O15013-4|ARHGA_HUMAN Isoform 4 of Rho gua	8	3	3	3	0	0	0	0	8853800	3490300	0	3154200	0	0	0	3207900	0	0	0	0	25971000	0	0	0	0	0	0	0	0	1	1	0	3	2	0	2	1	1	1	2	0	1	1	0	3
Q6ZSZ5;Q6ZSZ5-2;Q6ZSZ5-3	Q6ZSZ5;Q6ZSZ5-2;Q6ZSZ5-3	Rho guanine nucleotide exchange factor 18	ARHGEF18	>sp|Q6ZSZ5|ARHGI_HUMAN Rho guanine nucleotide exchange factor 18 OS=Homo sapiens GN=ARHGEF18 PE=1 SV=3;>sp|Q6ZSZ5-2|ARHGI_HUMAN Isoform 2 of Rho guanine nucleotide exchange factor 18 OS=Homo sapiens GN=ARHGEF18;>sp|Q6ZSZ5-3|ARHGI_HUMAN Isoform 3 of Rho gua	3	9	9	8	59625000	103540000	35303000	56740000	25731000	88124000	10276000	90985000	25773000	35535000	60768000	58091000	154230000	137170000	146360000	134630000	63858000	187020000	182460000	120720000	74579000	119210000	99332000	118000000	6	6	6	6	6	6	2	5	6	6	5	4	6	6	6	6	6
Q92974;Q92974-2;Q5VY93;Q92974-3;B7Z977;F5H3H5	Q92974;Q92974-2;Q5VY93;Q92974-3	Rho guanine nucleotide exchange factor 2	ARHGEF2	>sp|Q92974|ARHG2_HUMAN Rho guanine nucleotide exchange factor 2 OS=Homo sapiens GN=ARHGEF2 PE=1 SV=4;>sp|Q92974-2|ARHG2_HUMAN Isoform 2 of Rho guanine nucleotide exchange factor 2 OS=Homo sapiens GN=ARHGEF2;>tr|Q5VY93|Q5VY93_HUMAN Rho/Rac guanine nucleotid	6	22	22	22	69405000	75064000	66774000	58054000	48513000	65386000	145940000	149100000	64018000	98802000	99382000	87792000	538050000	437900000	467490000	524480000	479100000	491900000	744910000	579760000	540110000	731310000	539230000	538080000	19	15	14	16	11	14	14	14	12	19	14	15	19	15	14	16	11
Q8TER5;Q8TER5-3;Q8TER5-4;Q8TER5-2	Q8TER5;Q8TER5-3;Q8TER5-4;Q8TER5-2	Rho guanine nucleotide exchange factor 40	ARHGEF40	>sp|Q8TER5|ARH40_HUMAN Rho guanine nucleotide exchange factor 40 OS=Homo sapiens GN=ARHGEF40 PE=1 SV=3;>sp|Q8TER5-3|ARH40_HUMAN Isoform 3 of Rho guanine nucleotide exchange factor 40 OS=Homo sapiens GN=ARHGEF40;>sp|Q8TER5-4|ARH40_HUMAN Isoform 4 of Rho gua	4	4	4	4	1628600	2953400	6497700	1204200	5853300	6497700	7961400	4311800	3055900	3229900	5255200	3259400	0	42055000	34554000	15036000	35881000	34463000	60755000	0	52784000	29215000	35972000	32959000	1	2	2	2	3	2	3	1	2	3	3	2	1	2	2	2	3
Q14155-5;B7Z6G2;B1ALK7;Q14155-1;Q15052;B7Z3C7;F5H8B2;Q15052-2	Q14155-5;B7Z6G2;B1ALK7;Q14155-1		ARHGEF7	>sp|Q14155-5|ARHG7_HUMAN Isoform 5 of Rho guanine nucleotide exchange factor 7 OS=Homo sapiens GN=ARHGEF7;>tr|B7Z6G2|B7Z6G2_HUMAN Rho guanine nucleotide exchange factor (GEF) 7 OS=Homo sapiens GN=ARHGEF7 PE=2 SV=1;>tr|B1ALK7|B1ALK7_HUMAN Rho guanine nucleo	8	7	7	2	17892000	25481000	9139800	17925000	20954000	17846000	0	33613000	8519200	13689000	28929000	12171000	20628000	21818000	17679000	32625000	14278000	20466000	0	18079000	14804000	0	13588000	15912000	6	4	4	5	5	6	0	6	2	4	5	6	6	4	4	5	5
O14497;O14497-3;O14497-2;H0Y488;Q96SM7	O14497;O14497-3;O14497-2;H0Y488;Q96SM7	AT-rich interactive domain-containing protein 1A	ARID1A	>sp|O14497|ARI1A_HUMAN AT-rich interactive domain-containing protein 1A OS=Homo sapiens GN=ARID1A PE=1 SV=3;>sp|O14497-3|ARI1A_HUMAN Isoform 3 of AT-rich interactive domain-containing protein 1A OS=Homo sapiens GN=ARID1A;>sp|O14497-2|ARI1A_HUMAN Isoform 2	5	9	9	9	10683000	10164000	9193800	6834400	12537000	8078800	10280000	26246000	10426000	12364000	21335000	10194000	42698000	53279000	39918000	48993000	49235000	39753000	60732000	63717000	66172000	51020000	67573000	57068000	6	3	5	4	5	5	5	5	4	6	5	4	6	3	5	4	5
Q68CP9;Q68CP9-3;F8WCU9;F8W108;E7ENG3;Q68CP9-2;F8VWP4	Q68CP9;Q68CP9-3;F8WCU9	AT-rich interactive domain-containing protein 2	ARID2	>sp|Q68CP9|ARID2_HUMAN AT-rich interactive domain-containing protein 2 OS=Homo sapiens GN=ARID2 PE=1 SV=2;>sp|Q68CP9-3|ARID2_HUMAN Isoform 3 of AT-rich interactive domain-containing protein 2 OS=Homo sapiens GN=ARID2;>tr|F8WCU9|F8WCU9_HUMAN AT-rich interac	7	3	3	3	5529200	4293100	21559000	2917200	0	3506300	15227000	0	18181000	906070	0	0	0	0	0	0	0	0	21663000	0	0	0	0	0	1	1	1	1	0	1	2	0	1	1	0	0	1	1	1	1	0
Q9Y4X5;H0Y2Q2	Q9Y4X5;H0Y2Q2	E3 ubiquitin-protein ligase ARIH1	ARIH1	>sp|Q9Y4X5|ARI1_HUMAN E3 ubiquitin-protein ligase ARIH1 OS=Homo sapiens GN=ARIH1 PE=1 SV=2;>tr|H0Y2Q2|H0Y2Q2_HUMAN Ariadne homolog, ubiquitin-conjugating enzyme E2-binding protein, 1 (Drosophila) OS=Homo sapiens GN=ARIH1 PE=4 SV=1	2	4	4	4	5913700	2279400	7948600	6040100	8462200	7948600	8937900	10563000	3410700	3161100	7823800	7759700	56794000	0	57865000	58823000	77700000	57618000	72568000	50740000	41856000	37717000	43412000	54192000	3	1	3	3	3	3	2	2	2	2	3	3	3	1	3	3	3
P40616;B4DWW1;F8VYN9;B4DZG7;F8VP63;F8W1Z8;F8VP99	P40616;B4DWW1;F8VYN9;B4DZG7	ADP-ribosylation factor-like protein 1	ARL1	>sp|P40616|ARL1_HUMAN ADP-ribosylation factor-like protein 1 OS=Homo sapiens GN=ARL1 PE=1 SV=1;>tr|B4DWW1|B4DWW1_HUMAN ADP-ribosylation factor-like 1 OS=Homo sapiens GN=ARL1 PE=2 SV=1;>tr|F8VYN9|F8VYN9_HUMAN ADP-ribosylation factor-like 1 OS=Homo sapiens G	7	6	6	6	193560000	230470000	160430000	160690000	205040000	145700000	115640000	185370000	103490000	68358000	198700000	70913000	502470000	497750000	359630000	340330000	678750000	344140000	355350000	355810000	242950000	145230000	468290000	168740000	6	6	5	6	5	5	4	5	5	5	5	4	6	6	5	6	5
P36404;G3V184	P36404;G3V184	ADP-ribosylation factor-like protein 2	ARL2	>sp|P36404|ARL2_HUMAN ADP-ribosylation factor-like protein 2 OS=Homo sapiens GN=ARL2 PE=1 SV=4;>tr|G3V184|G3V184_HUMAN ADP-ribosylation factor-like 2 OS=Homo sapiens GN=ARL2 PE=3 SV=1	2	7	7	7	32558000	32975000	45813000	28218000	31386000	33999000	53116000	36369000	31583000	35194000	47961000	30431000	221050000	242410000	259880000	208100000	353890000	233740000	261410000	207020000	195790000	227360000	288700000	226980000	6	5	6	5	6	6	5	4	6	6	5	6	6	5	6	5	6
Q9Y2Y0;Q9Y2Y0-2	Q9Y2Y0;Q9Y2Y0-2	ADP-ribosylation factor-like protein 2-binding protein	ARL2BP	>sp|Q9Y2Y0|AR2BP_HUMAN ADP-ribosylation factor-like protein 2-binding protein OS=Homo sapiens GN=ARL2BP PE=1 SV=1;>sp|Q9Y2Y0-2|AR2BP_HUMAN Isoform 2 of ADP-ribosylation factor-like protein 2-binding protein OS=Homo sapiens GN=ARL2BP	2	2	2	2	13515000	21127000	16152000	8437300	12319000	13451000	0	10921000	4637700	7900300	19695000	11863000	14344000	14389000	15764000	11075000	13353000	16281000	0	0	0	11415000	14769000	13733000	2	2	2	2	2	2	0	1	1	2	2	2	2	2	2	2	2
P36405	P36405	ADP-ribosylation factor-like protein 3	ARL3	>sp|P36405|ARL3_HUMAN ADP-ribosylation factor-like protein 3 OS=Homo sapiens GN=ARL3 PE=1 SV=2	1	8	8	8	48189000	96734000	85598000	63388000	53607000	65569000	43409000	160690000	75248000	53696000	119520000	35504000	81232000	81167000	108720000	102000000	79460000	92151000	97161000	142690000	104420000	131870000	115560000	97931000	5	7	8	6	6	8	3	6	7	5	7	4	5	7	8	6	6
Q15041;F5GXP4;F5GY14	Q15041;F5GXP4;F5GY14	ADP-ribosylation factor-like protein 6-interacting protein 1	ARL6IP1	>sp|Q15041|AR6P1_HUMAN ADP-ribosylation factor-like protein 6-interacting protein 1 OS=Homo sapiens GN=ARL6IP1 PE=1 SV=2;>tr|F5GXP4|F5GXP4_HUMAN ADP-ribosylation factor-like 6-interacting protein 1 OS=Homo sapiens GN=ARL6IP1 PE=4 SV=1;>tr|F5GY14|F5GY14_HUM	3	3	3	3	28308000	45759000	29525000	20105000	30822000	25364000	46818000	70457000	15587000	20537000	44572000	17092000	309480000	193650000	169920000	126330000	178620000	157670000	198850000	186610000	0	0	163830000	0	2	3	2	2	3	2	2	3	1	1	3	1	2	3	2	2	3
Q66PJ3;Q66PJ3-2;Q66PJ3-3;Q66PJ3-4;F8WCT1;B3V0L1;F5GYV5;F5H7X4;Q66PJ3-5;F8WEP2	Q66PJ3;Q66PJ3-2;Q66PJ3-3;Q66PJ3-4;F8WCT1;B3V0L1;F5GYV5;F5H7X4;Q66PJ3-5;F8WEP2	ADP-ribosylation factor-like protein 6-interacting protein 4	ARL6IP4	>sp|Q66PJ3|AR6P4_HUMAN ADP-ribosylation factor-like protein 6-interacting protein 4 OS=Homo sapiens GN=ARL6IP4 PE=1 SV=1;>sp|Q66PJ3-2|AR6P4_HUMAN Isoform 2 of ADP-ribosylation factor-like protein 6-interacting protein 4 OS=Homo sapiens GN=ARL6IP4;>sp|Q66PJ	10	2	2	2	208880	220450	542210	303080	169250	542210	978380	13696000	961220	256870	8290700	4071100	0	0	0	0	0	0	0	24172000	0	0	17357000	13017000	1	1	1	1	1	1	1	2	1	1	2	2	1	1	1	1	1
O75915;E9PER8;B4DWQ6;F8WF33;C9JQU6;F8WF90	O75915;E9PER8;B4DWQ6;F8WF33;C9JQU6;F8WF90	PRA1 family protein 3	ARL6IP5	>sp|O75915|PRAF3_HUMAN PRA1 family protein 3 OS=Homo sapiens GN=ARL6IP5 PE=1 SV=1;>tr|E9PER8|E9PER8_HUMAN Uncharacterized protein OS=Homo sapiens GN=ARL6IP5 PE=4 SV=1;>tr|B4DWQ6|B4DWQ6_HUMAN Uncharacterized protein OS=Homo sapiens GN=ARL6IP5 PE=2 SV=1;>tr|	6	5	5	5	78707000	186050000	154570000	172870000	111880000	137030000	5617200	57299000	101210000	4173300	145710000	113130000	131050000	123950000	151880000	185370000	150060000	156290000	119650000	96256000	96952000	137280000	124940000	127490000	3	4	4	4	4	4	2	2	3	2	4	4	3	4	4	4	4
Q8N6S5	Q8N6S5	ADP-ribosylation factor-like protein 6-interacting protein 6	ARL6IP6	>sp|Q8N6S5|AR6P6_HUMAN ADP-ribosylation factor-like protein 6-interacting protein 6 OS=Homo sapiens GN=ARL6IP6 PE=1 SV=1	1	2	2	2	0	852630	667890	631720	1043000	667890	8223800	8904200	3206300	6063100	6184000	3776400	0	0	0	0	10803000	0	52999000	37279000	31711000	61411000	38102000	28449000	0	1	1	1	2	1	2	2	2	2	2	2	0	1	1	1	2
Q9NVJ2;B4DI85	Q9NVJ2;B4DI85	ADP-ribosylation factor-like protein 8B	ARL8B	>sp|Q9NVJ2|ARL8B_HUMAN ADP-ribosylation factor-like protein 8B OS=Homo sapiens GN=ARL8B PE=1 SV=1;>tr|B4DI85|B4DI85_HUMAN ADP-ribosylation factor-like 8B OS=Homo sapiens GN=ARL8B PE=2 SV=1	2	5	5	3	29301000	60008000	40459000	46682000	39612000	34656000	58096000	87002000	42028000	42059000	44508000	42197000	249930000	500720000	277820000	328850000	307550000	235110000	341040000	288730000	296770000	355920000	271170000	233930000	4	4	4	5	5	4	4	5	5	4	4	5	4	4	4	5	5
Q9NVT9;E5RJ86;B4E2W7;E5RHK3;E9PR92	Q9NVT9;E5RJ86;B4E2W7;E5RHK3;E9PR92	Armadillo repeat-containing protein 1	ARMC1	>sp|Q9NVT9|ARMC1_HUMAN Armadillo repeat-containing protein 1 OS=Homo sapiens GN=ARMC1 PE=1 SV=1;>tr|E5RJ86|E5RJ86_HUMAN Armadillo repeat-containing 1 (Fragment) OS=Homo sapiens GN=ARMC1 PE=4 SV=1;>tr|B4E2W7|B4E2W7_HUMAN Uncharacterized protein OS=Homo sapi	5	2	2	2	2812700	4253900	2580300	2304600	2099000	2580300	0	3216200	2267300	0	3142500	2120500	0	0	0	0	23601000	0	0	0	0	0	0	0	2	1	1	2	1	1	0	1	1	0	1	1	2	1	1	2	1
Q6NXE6;Q6NXE6-2;F5GYG2;B4E1N1;F5H4P3;F5GWV0;F5GWK8;F5H2K4;F5H2X2;F5H052;F5H3X1;F5H6J3;H0YH65;H0YGQ5;F5GZP0	Q6NXE6;Q6NXE6-2;F5GYG2;B4E1N1;F5H4P3;F5GWV0	Armadillo repeat-containing protein 6	ARMC6	>sp|Q6NXE6|ARMC6_HUMAN Armadillo repeat-containing protein 6 OS=Homo sapiens GN=ARMC6 PE=1 SV=2;>sp|Q6NXE6-2|ARMC6_HUMAN Isoform 2 of Armadillo repeat-containing protein 6 OS=Homo sapiens GN=ARMC6;>tr|F5GYG2|F5GYG2_HUMAN Armadillo repeat-containing 6 OS=Ho	15	7	7	7	16219000	24920000	18375000	16512000	1443000	23407000	44261000	53830000	20645000	17958000	50742000	20475000	101400000	121620000	168300000	74765000	66931000	151640000	212880000	158660000	113410000	134400000	193250000	83293000	4	6	5	6	2	6	4	5	4	3	6	6	4	6	5	6	2
Q8IUR7;A8MTG8;Q8IUR7-2;F5GWK4;Q8IUR7-3;B7Z441;B7Z637;H0YGM5;G5E9V6;Q8IUR7-6;G5E9V7;C9JBY2;C9JAA7;C9J8P8	Q8IUR7;A8MTG8;Q8IUR7-2;F5GWK4;Q8IUR7-3;B7Z441;B7Z637;H0YGM5;G5E9V6;Q8IUR7-6;G5E9V7;C9JBY2;C9JAA7;C9J8P8	Armadillo repeat-containing protein 8	ARMC8	>sp|Q8IUR7|ARMC8_HUMAN Armadillo repeat-containing protein 8 OS=Homo sapiens GN=ARMC8 PE=1 SV=2;>tr|A8MTG8|A8MTG8_HUMAN Armadillo repeat-containing 8 OS=Homo sapiens GN=ARMC8 PE=4 SV=3;>sp|Q8IUR7-2|ARMC8_HUMAN Isoform 2 of Armadillo repeat-containing prote	14	2	2	2	1051800	1274000	598270	1279200	335730	598270	5368600	37832000	578980	2755000	1541000	700740	0	0	0	0	0	0	0	36559000	0	0	0	0	2	2	1	2	1	1	2	2	1	2	1	1	2	2	1	2	1
Q7Z3E5;Q7Z3E5-2;C9JW07;C9J535	Q7Z3E5;Q7Z3E5-2	LisH domain-containing protein ARMC9	ARMC9	>sp|Q7Z3E5|ARMC9_HUMAN LisH domain-containing protein ARMC9 OS=Homo sapiens GN=ARMC9 PE=2 SV=2;>sp|Q7Z3E5-2|ARMC9_HUMAN Isoform 2 of LisH domain-containing protein ARMC9 OS=Homo sapiens GN=ARMC9	4	5	5	5	4767200	4733300	5311500	7835100	3307100	8343800	2168000	1934000	1081900	577010	3055300	4199500	38024000	17706000	42993000	56009000	0	37116000	0	0	0	0	24424000	36266000	3	3	2	4	2	3	1	1	1	1	2	2	3	3	2	4	2
Q9P291;Q68D26	Q9P291;Q68D26	Armadillo repeat-containing X-linked protein 1	ARMCX1;DKFZp686P06199	>sp|Q9P291|ARMX1_HUMAN Armadillo repeat-containing X-linked protein 1 OS=Homo sapiens GN=ARMCX1 PE=1 SV=1;>tr|Q68D26|Q68D26_HUMAN Putative uncharacterized protein DKFZp686P06199 OS=Homo sapiens GN=DKFZp686P06199 PE=2 SV=1	2	5	5	5	0	3528400	5575100	2227600	7020600	13699000	3261400	21710000	5448900	2514100	9427500	8665700	0	38093000	56596000	0	39030000	49672000	34576000	45665000	24236000	0	28408000	29494000	1	2	2	3	3	4	2	3	2	2	3	4	1	2	2	3	3
Q7L311;Q5H9E1;Q5H9E0;Q5H9D8	Q7L311	Armadillo repeat-containing X-linked protein 2	ARMCX2	>sp|Q7L311|ARMX2_HUMAN Armadillo repeat-containing X-linked protein 2 OS=Homo sapiens GN=ARMCX2 PE=2 SV=1	4	4	4	4	3839600	10023000	4172800	6854100	7277700	8493600	6902000	9897200	2983000	8400300	8673800	4787000	0	0	0	0	0	0	0	0	0	11255000	0	0	1	1	1	2	1	1	1	2	1	2	1	1	1	1	1	2	1
Q9UH62	Q9UH62	Armadillo repeat-containing X-linked protein 3	ARMCX3	>sp|Q9UH62|ARMX3_HUMAN Armadillo repeat-containing X-linked protein 3 OS=Homo sapiens GN=ARMCX3 PE=1 SV=1	1	9	9	9	16463000	11703000	27057000	17013000	16782000	32357000	33019000	41922000	17375000	31063000	32448000	28382000	145530000	140420000	171150000	177020000	165280000	170410000	245480000	166640000	168460000	275680000	199130000	176400000	6	5	7	6	7	8	5	7	6	6	7	8	6	5	7	6	7
Q92747;B4DLQ7;E9PF58	Q92747;B4DLQ7;E9PF58	Actin-related protein 2/3 complex subunit 1A	ARPC1A	>sp|Q92747|ARC1A_HUMAN Actin-related protein 2/3 complex subunit 1A OS=Homo sapiens GN=ARPC1A PE=1 SV=2;>tr|B4DLQ7|B4DLQ7_HUMAN Uncharacterized protein OS=Homo sapiens GN=ARPC1A PE=2 SV=1;>tr|E9PF58|E9PF58_HUMAN Actin-related protein 2/3 complex, subunit 1	3	11	10	10	74433000	83607000	49777000	37141000	47280000	62069000	159300000	112920000	61359000	85854000	82979000	82208000	284250000	233320000	268180000	282250000	312850000	356460000	671930000	251760000	266580000	597480000	359470000	344200000	11	8	5	7	8	6	8	7	8	8	7	7	10	8	5	6	7
O15143;F8WCG3;C9J6C8;C9JFG9;C9JQM8;C9JEY1;C9J4Z7;C9K057;C9JBJ7;C9JTT6;F8WEB3;C9JM51;F8VXW2	O15143;F8WCG3;C9J6C8;C9JFG9;C9JQM8;C9JEY1;C9J4Z7;C9K057;C9JBJ7	Actin-related protein 2/3 complex subunit 1B	ARPC1B	>sp|O15143|ARC1B_HUMAN Actin-related protein 2/3 complex subunit 1B OS=Homo sapiens GN=ARPC1B PE=1 SV=3;>tr|F8WCG3|F8WCG3_HUMAN Actin-related protein 2/3 complex, subunit 1B, 41kDa OS=Homo sapiens GN=ARPC1B PE=4 SV=1;>tr|C9J6C8|C9J6C8_HUMAN Actin-related p	13	12	12	11	154030000	206380000	125100000	238880000	163740000	171330000	70366000	188680000	115170000	75038000	171910000	166260000	518770000	482930000	480240000	700870000	517460000	472690000	312030000	330780000	416680000	358690000	301850000	512920000	9	10	7	11	11	9	7	10	8	7	11	10	9	10	7	11	11
O15144;E7EWG5;G5E9J0;C9JTV5;G5E9S7	O15144	Actin-related protein 2/3 complex subunit 2	ARPC2	>sp|O15144|ARPC2_HUMAN Actin-related protein 2/3 complex subunit 2 OS=Homo sapiens GN=ARPC2 PE=1 SV=1	5	17	17	17	359660000	562450000	467300000	310610000	375290000	343780000	251410000	670860000	483290000	296380000	309200000	271440000	1541100000	1467600000	1071700000	1798000000	1357500000	921270000	838040000	1192000000	1391700000	889210000	855480000	838140000	15	15	15	14	14	16	13	14	14	15	14	15	15	15	15	14	14
O15145;B4DM63;C9JZD1;F8VR50	O15145;B4DM63;C9JZD1	Actin-related protein 2/3 complex subunit 3	ARPC3	>sp|O15145|ARPC3_HUMAN Actin-related protein 2/3 complex subunit 3 OS=Homo sapiens GN=ARPC3 PE=1 SV=3;>tr|B4DM63|B4DM63_HUMAN Uncharacterized protein OS=Homo sapiens GN=ARPC3 PE=2 SV=1;>tr|C9JZD1|C9JZD1_HUMAN Actin-related protein 2/3 complex, subunit 3, 2	4	7	7	7	139310000	89263000	182200000	96907000	218580000	78187000	156910000	511380000	302750000	102620000	176060000	199200000	367980000	273900000	326590000	357530000	481620000	355610000	434930000	433480000	484550000	345920000	418730000	434160000	7	5	6	7	4	6	6	5	6	7	6	6	7	5	6	7	4
C9JWM7;F8WCF6;P59998;E7ETI0;F8WDD7;F6TTL5;F8WE39;F8WDW3	C9JWM7;F8WCF6;P59998;E7ETI0;F8WDD7	Actin-related protein 2/3 complex subunit 4	ARPC4;ARPC4-TTLL3	>tr|C9JWM7|C9JWM7_HUMAN Actin-related protein 2/3 complex, subunit 4, 20kDa OS=Homo sapiens GN=ARPC4 PE=4 SV=1;>tr|F8WCF6|F8WCF6_HUMAN Actin-related protein 2/3 complex, subunit 4, 20kDa OS=Homo sapiens GN=ARPC4 PE=4 SV=1;>sp|P59998|ARPC4_HUMAN Actin-relat	8	7	7	7	346360000	194870000	507630000	356680000	328020000	547120000	651880000	697490000	288840000	324840000	404600000	342370000	2629300000	1886500000	2878100000	2897400000	3040100000	3096000000	2323200000	3178200000	2251600000	2071900000	2209900000	2451900000	7	6	6	6	7	6	7	5	6	6	5	6	7	6	6	6	7
O15511;O15511-2;B1ALC0	O15511;O15511-2;B1ALC0	Actin-related protein 2/3 complex subunit 5	ARPC5	>sp|O15511|ARPC5_HUMAN Actin-related protein 2/3 complex subunit 5 OS=Homo sapiens GN=ARPC5 PE=1 SV=3;>sp|O15511-2|ARPC5_HUMAN Isoform 2 of Actin-related protein 2/3 complex subunit 5 OS=Homo sapiens GN=ARPC5;>tr|B1ALC0|B1ALC0_HUMAN Actin-related protein 2	3	5	5	5	95735000	81332000	48224000	48219000	80794000	38557000	127950000	242180000	60006000	111670000	163810000	86538000	422690000	291860000	383790000	253250000	246280000	236390000	484130000	445580000	487960000	459820000	445440000	334430000	5	5	2	5	4	3	4	5	3	5	5	4	5	5	2	5	4
Q9BPX5	Q9BPX5	Actin-related protein 2/3 complex subunit 5-like protein	ARPC5L	>sp|Q9BPX5|ARP5L_HUMAN Actin-related protein 2/3 complex subunit 5-like protein OS=Homo sapiens GN=ARPC5L PE=1 SV=1	1	3	3	3	27737000	27520000	17464000	23152000	23115000	19308000	35417000	58738000	18565000	38374000	49721000	20576000	98804000	90089000	64700000	79485000	99161000	78012000	119620000	107680000	74185000	118440000	123860000	93018000	3	2	2	3	2	2	2	3	2	3	3	2	3	2	2	3	2
P49407-2;P49407;E9PM35;H0YET9;P36575;P36575-2	P49407-2;P49407;E9PM35;H0YET9	Beta-arrestin-1	ARRB1	>sp|P49407-2|ARRB1_HUMAN Isoform 1B of Beta-arrestin-1 OS=Homo sapiens GN=ARRB1;>sp|P49407|ARRB1_HUMAN Beta-arrestin-1 OS=Homo sapiens GN=ARRB1 PE=1 SV=2;>tr|E9PM35|E9PM35_HUMAN Arrestin, beta 1 (Fragment) OS=Homo sapiens GN=ARRB1 PE=4 SV=1;>tr|H0YET9|H0YE	6	6	6	6	15506000	12541000	23555000	14681000	44224000	20923000	53137000	90542000	23927000	36663000	47086000	26966000	67398000	73717000	105580000	53354000	137300000	93251000	209820000	193760000	95157000	131290000	103080000	92609000	4	5	2	3	5	2	3	5	5	5	5	5	4	5	2	3	5
Q5T371;Q8N5I2;Q5T370;F2Z3I4	Q5T371;Q8N5I2;Q5T370;F2Z3I4	Arrestin domain-containing protein 1	ARRDC1	>tr|Q5T371|Q5T371_HUMAN Arrestin domain containing 1 (Fragment) OS=Homo sapiens GN=ARRDC1 PE=2 SV=1;>sp|Q8N5I2|ARRD1_HUMAN Arrestin domain-containing protein 1 OS=Homo sapiens GN=ARRDC1 PE=2 SV=1;>tr|Q5T370|Q5T370_HUMAN Arrestin domain containing 1 (Fragme	4	3	3	3	471030	0	36862000	459100	934260	36862000	48563000	80000000	34200000	1211900	61202000	41196000	0	0	306940000	0	0	305620000	291610000	346310000	0	0	334210000	336020000	2	0	2	1	1	2	2	3	1	2	3	3	2	0	2	1	1
Q13510-2;Q13510;E7EMM4;E7ERV9;E9PDS0	Q13510-2;Q13510;E7EMM4;E7ERV9;E9PDS0	Acid ceramidase;Acid ceramidase subunit alpha;Acid ceramidase subunit beta	ASAH1	>sp|Q13510-2|ASAH1_HUMAN Isoform 2 of Acid ceramidase OS=Homo sapiens GN=ASAH1;>sp|Q13510|ASAH1_HUMAN Acid ceramidase OS=Homo sapiens GN=ASAH1 PE=1 SV=5;>tr|E7EMM4|E7EMM4_HUMAN N-acylsphingosine amidohydrolase (acid ceramidase) 1 OS=Homo sapiens GN=ASAH1 P	5	3	3	3	3605200	8768300	5975900	3801000	9219700	10087000	3895000	20272000	7184700	2960700	10037000	4975700	0	0	0	0	11197000	13551000	0	18056000	0	0	0	7658800	1	1	1	1	2	2	1	3	1	1	1	3	1	1	1	1	2
F8WBW0;Q9ULH1-2;Q9ULH1;H0YBF7;H0YBM4;H0YBY9;O43150;O43150-2	F8WBW0;Q9ULH1-2;Q9ULH1;H0YBF7	Arf-GAP with SH3 domain, ANK repeat and PH domain-containing protein 1	ASAP1	>tr|F8WBW0|F8WBW0_HUMAN ArfGAP with SH3 domain, ankyrin repeat and PH domain 1 OS=Homo sapiens GN=ASAP1 PE=4 SV=1;>sp|Q9ULH1-2|ASAP1_HUMAN Isoform 1 of Arf-GAP with SH3 domain, ANK repeat and PH domain-containing protein 1 OS=Homo sapiens GN=ASAP1;>sp|Q9UL	8	6	6	6	9534200	15105000	15738000	14969000	20337000	12271000	3065500	44112000	14400000	15674000	20420000	11516000	15663000	17046000	14714000	11435000	24061000	18262000	0	19349000	16316000	11224000	16770000	17054000	3	3	4	4	4	3	1	5	3	6	4	3	3	3	4	4	4
Q8N9N2;F5H874;Q8N9N2-2;H0YCB3;B3KU20;E9PQZ6;E9PR40;E9PSA3;E9PM82;E9PKM6;H0YE76;E9PL92;E9PJM2;E9PQ44	Q8N9N2;F5H874;Q8N9N2-2;H0YCB3;B3KU20;E9PQZ6;E9PR40;E9PSA3;E9PM82;E9PKM6	Activating signal cointegrator 1 complex subunit 1	ASCC1	>sp|Q8N9N2|ASCC1_HUMAN Activating signal cointegrator 1 complex subunit 1 OS=Homo sapiens GN=ASCC1 PE=1 SV=1;>tr|F5H874|F5H874_HUMAN Activating signal cointegrator 1 complex subunit 1 OS=Homo sapiens GN=ASCC1 PE=4 SV=1;>sp|Q8N9N2-2|ASCC1_HUMAN Isoform 2 of	14	3	3	3	960710	560590	0	938090	564550	0	8283100	4626100	514610	3151100	2975000	1334500	0	0	0	0	0	0	50434000	0	0	28775000	20793000	11676000	1	1	0	1	1	0	3	1	1	2	2	2	1	1	0	1	1
Q8N3C0;E7EW23	Q8N3C0	Activating signal cointegrator 1 complex subunit 3	ASCC3	>sp|Q8N3C0|HELC1_HUMAN Activating signal cointegrator 1 complex subunit 3 OS=Homo sapiens GN=ASCC3 PE=1 SV=3	2	10	10	10	54042000	120540000	16700000	54289000	102740000	84437000	18784000	21044000	14635000	52333000	24409000	114270000	132800000	149850000	150920000	141680000	231260000	159450000	164550000	185930000	179050000	172630000	149810000	195000000	8	8	7	7	7	8	6	5	8	9	9	8	8	8	7	7	7
Q9Y294	Q9Y294	Histone chaperone ASF1A	ASF1A	>sp|Q9Y294|ASF1A_HUMAN Histone chaperone ASF1A OS=Homo sapiens GN=ASF1A PE=1 SV=1	1	4	3	3	2221600	2440000	1937100	2215400	1799900	1937100	3036700	5542100	1932700	4488600	3044200	1965400	27893000	25184000	0	30473000	0	0	20975000	22864000	0	24691000	0	0	3	3	1	3	2	2	2	3	2	4	2	2	2	2	1	2	1
Q9NVP2	Q9NVP2	Histone chaperone ASF1B	ASF1B	>sp|Q9NVP2|ASF1B_HUMAN Histone chaperone ASF1B OS=Homo sapiens GN=ASF1B PE=1 SV=1	1	5	5	4	18917000	19193000	21411000	21997000	14081000	24391000	34386000	96936000	20186000	37234000	49261000	39369000	226640000	194370000	188780000	232390000	208420000	161440000	298100000	190850000	263790000	320880000	183330000	305230000	4	4	3	4	3	4	2	5	4	3	5	4	4	4	3	4	3
Q9UBL3;Q9UBL3-3;F5H8F7;Q9UBL3-2;F5H4L4;H0YBF6;H0YAQ0	Q9UBL3;Q9UBL3-3;F5H8F7;Q9UBL3-2;F5H4L4;H0YBF6	Set1/Ash2 histone methyltransferase complex subunit ASH2	ASH2L	>sp|Q9UBL3|ASH2L_HUMAN Set1/Ash2 histone methyltransferase complex subunit ASH2 OS=Homo sapiens GN=ASH2L PE=1 SV=1;>sp|Q9UBL3-3|ASH2L_HUMAN Isoform 3 of Set1/Ash2 histone methyltransferase complex subunit ASH2 OS=Homo sapiens GN=ASH2L;>tr|F5H8F7|F5H8F7_HUM	7	4	4	4	4991800	6209000	5118000	2971000	5204200	4626900	18093000	21255000	5904300	4559000	9357000	6422300	28723000	29379000	21318000	28329000	35844000	21260000	48721000	56595000	27238000	26796000	32192000	33515000	3	3	3	3	3	3	4	3	3	3	3	3	3	3	3	3	3
O43681;E7EVN0	O43681;E7EVN0	ATPase ASNA1	ASNA1	>sp|O43681|ASNA_HUMAN ATPase ASNA1 OS=Homo sapiens GN=ASNA1 PE=1 SV=2;>tr|E7EVN0|E7EVN0_HUMAN Uncharacterized protein OS=Homo sapiens GN=ASNA1 PE=4 SV=1	2	13	13	13	289450000	483430000	331190000	265130000	323470000	350970000	302760000	697270000	332620000	338910000	489670000	253710000	1102000000	1260600000	934400000	967820000	1032900000	1082100000	976750000	1159700000	875300000	1183100000	1149900000	808030000	13	11	13	13	13	13	10	11	13	11	12	12	13	11	13	13	13
P08243;E9PCI3;E9PCX6;F8WEJ5;C9J057;C9JT45;C9JM09;C9JLN6	P08243;E9PCI3;E9PCX6	Asparagine synthetase [glutamine-hydrolyzing]	ASNS	>sp|P08243|ASNS_HUMAN Asparagine synthetase [glutamine-hydrolyzing] OS=Homo sapiens GN=ASNS PE=1 SV=4;>tr|E9PCI3|E9PCI3_HUMAN Uncharacterized protein OS=Homo sapiens GN=ASNS PE=4 SV=1;>tr|E9PCX6|E9PCX6_HUMAN Uncharacterized protein OS=Homo sapiens GN=ASNS	8	18	18	18	95351000	147870000	116170000	70389000	130760000	134000000	75668000	236820000	105790000	112110000	214520000	100670000	347890000	460910000	382470000	324270000	416820000	406360000	332670000	363850000	424270000	276060000	474090000	378790000	13	11	11	12	12	13	7	13	9	12	13	10	13	11	11	12	12
Q12797;F5H667;F8W7A9;E5RHK2	Q12797;F5H667	Aspartyl/asparaginyl beta-hydroxylase	ASPH	>sp|Q12797|ASPH_HUMAN Aspartyl/asparaginyl beta-hydroxylase OS=Homo sapiens GN=ASPH PE=1 SV=3;>tr|F5H667|F5H667_HUMAN Aspartate beta-hydroxylase OS=Homo sapiens GN=ASPH PE=4 SV=1	4	11	11	11	22535000	69166000	16305000	29612000	44345000	44092000	22832000	83813000	39528000	29365000	40346000	34216000	72017000	98531000	101120000	91513000	103580000	95135000	82556000	121740000	116660000	48473000	65506000	82503000	5	8	3	6	9	7	4	5	6	7	8	9	5	8	3	6	9
Q8IZT6;Q8IZT6-2;E7EQ84	Q8IZT6;Q8IZT6-2;E7EQ84	Abnormal spindle-like microcephaly-associated protein	ASPM	>sp|Q8IZT6|ASPM_HUMAN Abnormal spindle-like microcephaly-associated protein OS=Homo sapiens GN=ASPM PE=1 SV=2;>sp|Q8IZT6-2|ASPM_HUMAN Isoform 2 of Abnormal spindle-like microcephaly-associated protein OS=Homo sapiens GN=ASPM;>tr|E7EQ84|E7EQ84_HUMAN Asp (ab	3	3	3	3	0	332220	0	0	0	0	1567800	1651600	935070	683510	870110	1154600	0	0	0	0	0	0	0	0	0	0	0	8917800	2	2	1	1	1	1	1	2	2	1	2	2	2	2	1	1	1
Q9BZE9-2;Q9BZE9;Q9BZE9-3;C9JAL9;Q9BZE9-4	Q9BZE9-2;Q9BZE9;Q9BZE9-3;C9JAL9;Q9BZE9-4	Tether containing UBX domain for GLUT4	ASPSCR1	>sp|Q9BZE9-2|ASPC1_HUMAN Isoform 2 of Tether containing UBX domain for GLUT4 OS=Homo sapiens GN=ASPSCR1;>sp|Q9BZE9|ASPC1_HUMAN Tether containing UBX domain for GLUT4 OS=Homo sapiens GN=ASPSCR1 PE=1 SV=1;>sp|Q9BZE9-3|ASPC1_HUMAN Isoform 3 of Tether containi	5	9	9	9	10744000	12501000	17728000	18204000	12351000	13029000	15128000	23805000	12272000	8249600	12269000	13101000	109720000	114340000	76248000	119250000	104620000	75728000	109560000	84828000	106960000	96766000	52278000	72388000	5	3	4	7	5	5	3	4	5	3	5	5	5	3	4	7	5
Q9NVM9;B4DNK1;H0YI01	Q9NVM9;B4DNK1;H0YI01	Protein asunder homolog	Asun;ASUN	>sp|Q9NVM9|ASUN_HUMAN Protein asunder homolog OS=Homo sapiens GN=Asun PE=1 SV=2;>tr|B4DNK1|B4DNK1_HUMAN Asunder, spermatogenesis regulator homolog (Drosphila) OS=Homo sapiens GN=ASUN PE=2 SV=1;>tr|H0YI01|H0YI01_HUMAN Asunder, spermatogenesis regulator homo	3	2	2	2	1716300	762790	3079800	725310	687580	3079800	2563900	7298000	2753000	1519600	2154900	1567100	16413000	0	23988000	0	0	23883000	0	33076000	25397000	0	0	0	2	1	2	1	1	2	1	2	2	1	1	1	2	1	2	1	1
Q8NBU5;Q8NBU5-2;B4E2J1	Q8NBU5;Q8NBU5-2;B4E2J1	ATPase family AAA domain-containing protein 1	ATAD1	>sp|Q8NBU5|ATAD1_HUMAN ATPase family AAA domain-containing protein 1 OS=Homo sapiens GN=ATAD1 PE=1 SV=1;>sp|Q8NBU5-2|ATAD1_HUMAN Isoform 2 of ATPase family AAA domain-containing protein 1 OS=Homo sapiens GN=ATAD1;>tr|B4E2J1|B4E2J1_HUMAN ATPase family, AAA	3	7	7	7	12439000	16293000	9606700	16133000	15172000	11656000	10913000	31342000	9932000	13284000	12637000	15714000	43518000	37185000	45056000	48846000	59382000	47067000	74759000	42304000	41296000	44571000	51865000	35456000	5	3	2	5	4	3	3	5	3	4	2	5	5	3	2	5	4
Q6PL18;Q6PL18-2	Q6PL18	ATPase family AAA domain-containing protein 2	ATAD2	>sp|Q6PL18|ATAD2_HUMAN ATPase family AAA domain-containing protein 2 OS=Homo sapiens GN=ATAD2 PE=1 SV=1	2	7	7	6	483590	2101100	0	11689000	5040500	0	12656000	10259000	6286500	7847800	8585800	9769000	0	36076000	0	33435000	27755000	0	49507000	50105000	57012000	77432000	52247000	57174000	1	2	0	2	4	0	5	3	3	4	4	5	1	2	0	2	4
Q9NVI7;Q9NVI7-2;H0Y2W2;G3V1I6;Q5T9A4;Q5T9A4-3;A6NMA2;Q5T2N8;A8MSP6;D3YTB2;Q5SV15;Q5T9A4-2;A6NFL3;Q5T9A2	Q9NVI7;Q9NVI7-2;H0Y2W2;G3V1I6;Q5T9A4;Q5T9A4-3	ATPase family AAA domain-containing protein 3A;ATPase family AAA domain-containing protein 3B	ATAD3A;ATAD3B	>sp|Q9NVI7|ATD3A_HUMAN ATPase family AAA domain-containing protein 3A OS=Homo sapiens GN=ATAD3A PE=1 SV=2;>sp|Q9NVI7-2|ATD3A_HUMAN Isoform 2 of ATPase family AAA domain-containing protein 3A OS=Homo sapiens GN=ATAD3A;>tr|H0Y2W2|H0Y2W2_HUMAN ATPase family,	14	13	13	9	46944000	42614000	46479000	32836000	33090000	53766000	64385000	86706000	26926000	32589000	53717000	50942000	332500000	306720000	338520000	338810000	330070000	335430000	413870000	351420000	258070000	212320000	289140000	249990000	7	8	6	7	7	8	8	9	9	9	9	10	7	8	6	7	7
O94817	O94817	Ubiquitin-like protein ATG12	ATG12	>sp|O94817|ATG12_HUMAN Ubiquitin-like protein ATG12 OS=Homo sapiens GN=ATG12 PE=1 SV=1	1	2	2	2	3316400	1309300	877670	615950	641330	877670	0	939390	744570	2157000	687100	2689600	10248000	0	0	0	0	0	0	0	0	0	0	6504200	2	1	1	1	1	1	0	1	1	1	1	2	2	1	1	1	1
Q2TAZ0-3;Q2TAZ0	Q2TAZ0-3;Q2TAZ0	Autophagy-related protein 2 homolog A	ATG2A	>sp|Q2TAZ0-3|ATG2A_HUMAN Isoform 2 of Autophagy-related protein 2 homolog A OS=Homo sapiens GN=ATG2A;>sp|Q2TAZ0|ATG2A_HUMAN Autophagy-related protein 2 homolog A OS=Homo sapiens GN=ATG2A PE=1 SV=3	2	2	2	2	0	0	4301200	2305600	2642100	2670000	3448100	933870	0	0	0	0	0	0	22028000	0	0	0	0	0	0	0	0	0	0	0	1	1	1	1	1	1	0	0	0	0	0	0	1	1	1
Q9NT62;Q9NT62-2;F8WDI0;C9JNW8	Q9NT62;Q9NT62-2;F8WDI0	Ubiquitin-like-conjugating enzyme ATG3	ATG3	>sp|Q9NT62|ATG3_HUMAN Ubiquitin-like-conjugating enzyme ATG3 OS=Homo sapiens GN=ATG3 PE=1 SV=1;>sp|Q9NT62-2|ATG3_HUMAN Isoform 2 of Ubiquitin-like-conjugating enzyme ATG3 OS=Homo sapiens GN=ATG3;>tr|F8WDI0|F8WDI0_HUMAN ATG3 autophagy-related 3 homolog (S.	4	3	3	3	21100000	21854000	0	15646000	24199000	14816000	17133000	0	18889000	16044000	34414000	22855000	23790000	0	0	26198000	20165000	0	0	0	17765000	21212000	25761000	32570000	3	1	0	2	2	1	1	0	2	2	2	2	3	1	0	2	2
Q9Y4P1-2;Q9Y4P1;Q9Y4P1-6;F5H7P2;Q9Y4P1-4;F8WD71;C9J5D3;Q9Y4P1-3;C9JQ72;C9JIK8;C9J3C0;C9JVD5	Q9Y4P1-2;Q9Y4P1;Q9Y4P1-6;F5H7P2;Q9Y4P1-4;F8WD71;C9J5D3;Q9Y4P1-3;C9JQ72;C9JIK8;C9J3C0;C9JVD5	Cysteine protease ATG4B	ATG4B	>sp|Q9Y4P1-2|ATG4B_HUMAN Isoform 2 of Cysteine protease ATG4B OS=Homo sapiens GN=ATG4B;>sp|Q9Y4P1|ATG4B_HUMAN Cysteine protease ATG4B OS=Homo sapiens GN=ATG4B PE=1 SV=2;>sp|Q9Y4P1-6|ATG4B_HUMAN Isoform 6 of Cysteine protease ATG4B OS=Homo sapiens GN=ATG4B;	12	2	2	2	6130100	11732000	10147000	6723000	8163700	6561100	1111700	11738000	7802400	4126800	11614000	4982300	31103000	42782000	40206000	33306000	40668000	28687000	0	26277000	33082000	17223000	34494000	24152000	2	2	2	2	2	2	1	2	2	2	2	2	2	2	2	2	2
Q9H1Y0;Q9H1Y0-2	Q9H1Y0	Autophagy protein 5	ATG5	>sp|Q9H1Y0|ATG5_HUMAN Autophagy protein 5 OS=Homo sapiens GN=ATG5 PE=1 SV=2	2	3	3	3	14404000	18236000	14113000	11824000	17450000	15379000	8795200	27157000	19635000	23712000	22635000	13493000	51295000	47844000	41093000	47341000	44503000	46732000	72083000	45050000	61847000	100080000	63683000	42574000	3	3	3	3	3	3	2	3	3	3	3	3	3	3	3	3	3
O95352;C9JTK7;E9PB95;O95352-2;C9JFF4;C9J415	O95352;C9JTK7;E9PB95;O95352-2	Ubiquitin-like modifier-activating enzyme ATG7	ATG7	>sp|O95352|ATG7_HUMAN Ubiquitin-like modifier-activating enzyme ATG7 OS=Homo sapiens GN=ATG7 PE=1 SV=1;>tr|C9JTK7|C9JTK7_HUMAN Uncharacterized protein OS=Homo sapiens GN=ATG7 PE=4 SV=1;>tr|E9PB95|E9PB95_HUMAN ATG7 autophagy-related 7 homolog (S. cerevisiae	6	8	8	8	17742000	16316000	9335600	15035000	16412000	12383000	20993000	38534000	14466000	10002000	27074000	11280000	123730000	102040000	107480000	113060000	188890000	109470000	112470000	125140000	104960000	83450000	119740000	107870000	8	5	4	6	4	5	5	7	6	5	7	5	8	5	4	6	4
Q7Z3C6;Q7Z3C6-2	Q7Z3C6;Q7Z3C6-2	Autophagy-related protein 9A	ATG9A	>sp|Q7Z3C6|ATG9A_HUMAN Autophagy-related protein 9A OS=Homo sapiens GN=ATG9A PE=1 SV=3;>sp|Q7Z3C6-2|ATG9A_HUMAN Isoform 2 of Autophagy-related protein 9A OS=Homo sapiens GN=ATG9A	2	5	5	5	2129600	2847200	3800500	1550000	5716800	5758700	7299900	6677600	1712300	2433600	3981700	1366400	17366000	30014000	32053000	22132000	29739000	31969000	46488000	30215000	25813000	29873000	31127000	0	4	3	2	2	3	3	3	2	2	2	2	1	4	3	2	2	3
P31939;E9PBU3;F5GWY2;C9JLK0;F8WEF0	P31939;E9PBU3;F5GWY2	Bifunctional purine biosynthesis protein PURH;Phosphoribosylaminoimidazolecarboxamide formyltransferase;IMP cyclohydrolase	ATIC	>sp|P31939|PUR9_HUMAN Bifunctional purine biosynthesis protein PURH OS=Homo sapiens GN=ATIC PE=1 SV=3;>tr|E9PBU3|E9PBU3_HUMAN 5-aminoimidazole-4-carboxamide ribonucleotide formyltransferase/IMP cyclohydrolase OS=Homo sapiens GN=ATIC PE=4 SV=1;>tr|F5GWY2|F5	5	35	35	35	683350000	1159900000	844570000	534980000	756670000	864570000	387850000	1387300000	916030000	758420000	1299200000	725350000	1766600000	1817500000	1704800000	1730900000	1710300000	1745300000	1647700000	1816800000	1744400000	2122500000	2011700000	1845100000	29	31	27	28	29	29	22	32	31	32	33	29	29	31	27	28	29
F8WD04;Q8WXF7;G5E9T1;G3V4Y8	F8WD04;Q8WXF7;G5E9T1	Atlastin-1	ATL1	>tr|F8WD04|F8WD04_HUMAN Atlastin GTPase 1 OS=Homo sapiens GN=ATL1 PE=4 SV=1;>sp|Q8WXF7|ATLA1_HUMAN Atlastin-1 OS=Homo sapiens GN=ATL1 PE=1 SV=1;>tr|G5E9T1|G5E9T1_HUMAN Spastic paraplegia 3A (Autosomal dominant), isoform CRA_a OS=Homo sapiens GN=ATL1 PE=4 S	4	3	3	3	1467100	1644400	620680	0	2367300	620680	3970000	963540	1532100	0	2160300	518430	0	17299000	0	0	22525000	0	17491000	0	0	0	16732000	0	1	2	1	0	2	1	3	1	1	0	2	1	1	2	1	0	2
Q8NHH9;B7Z7X8;Q8NHH9-3;Q8NHH9-2;Q8NHH9-4;B5MCN0;C9JQQ5	Q8NHH9;B7Z7X8;Q8NHH9-3;Q8NHH9-2;Q8NHH9-4;B5MCN0;C9JQQ5	Atlastin-2	ATL2	>sp|Q8NHH9|ATLA2_HUMAN Atlastin-2 OS=Homo sapiens GN=ATL2 PE=1 SV=2;>tr|B7Z7X8|B7Z7X8_HUMAN Uncharacterized protein OS=Homo sapiens GN=ATL2 PE=2 SV=1;>sp|Q8NHH9-3|ATLA2_HUMAN Isoform 3 of Atlastin-2 OS=Homo sapiens GN=ATL2;>sp|Q8NHH9-2|ATLA2_HUMAN Isoform	7	3	3	3	595150	296290	641890	814810	334000	641890	1899400	7950600	0	1009600	940730	0	0	0	0	8116400	0	0	0	0	0	0	0	0	1	1	1	1	1	1	1	1	0	1	1	0	1	1	1	1	1
Q6DD88;F5H6I7;C9JUU1;F5GWF8	Q6DD88;F5H6I7;C9JUU1	Atlastin-3	ATL3	>sp|Q6DD88|ATLA3_HUMAN Atlastin-3 OS=Homo sapiens GN=ATL3 PE=1 SV=1;>tr|F5H6I7|F5H6I7_HUMAN Atlastin GTPase 3 OS=Homo sapiens GN=ATL3 PE=4 SV=1;>tr|C9JUU1|C9JUU1_HUMAN Atlastin GTPase 3 OS=Homo sapiens GN=ATL3 PE=4 SV=1	4	21	21	21	141350000	204590000	231060000	154300000	174480000	180500000	185860000	360820000	295310000	191060000	324600000	218870000	767790000	721500000	890400000	810660000	816430000	725510000	823450000	613370000	1065900000	708760000	773660000	785760000	15	18	15	15	10	17	12	17	14	13	17	16	15	18	15	15	10
E5RIM7;O00244;E5RGN3	E5RIM7;O00244;E5RGN3	Copper transport protein ATOX1	ATOX1	>tr|E5RIM7|E5RIM7_HUMAN ATX1 antioxidant protein 1 homolog (yeast) OS=Homo sapiens GN=ATOX1 PE=4 SV=1;>sp|O00244|ATOX1_HUMAN Copper transport protein ATOX1 OS=Homo sapiens GN=ATOX1 PE=1 SV=1;>tr|E5RGN3|E5RGN3_HUMAN Uncharacterized protein OS=Homo sapiens G	3	2	2	2	27577000	14320000	12362000	35360000	10552000	53268000	69642000	123020000	9914300	41853000	106790000	61739000	42202000	0	0	50144000	0	68421000	55308000	72006000	0	55285000	79192000	69691000	2	1	1	2	1	2	2	2	1	2	2	2	2	1	1	2	1
Q9Y2G3	Q9Y2G3	Probable phospholipid-transporting ATPase IF	ATP11B	>sp|Q9Y2G3|AT11B_HUMAN Probable phospholipid-transporting ATPase IF OS=Homo sapiens GN=ATP11B PE=1 SV=2	1	6	6	4	0	1952400	2365400	3809900	0	2365400	13423000	6450900	4097200	7202200	3653000	1158300	0	0	0	14928000	0	0	0	29252000	24526000	27431000	25195000	0	0	2	2	4	0	2	2	3	4	2	3	2	0	2	2	4	0
Q8NB49-3;Q8NB49;Q8NB49-4;Q8NB49-2	Q8NB49-3;Q8NB49;Q8NB49-4;Q8NB49-2	Probable phospholipid-transporting ATPase IG	ATP11C	>sp|Q8NB49-3|AT11C_HUMAN Isoform 3 of Probable phospholipid-transporting ATPase IG OS=Homo sapiens GN=ATP11C;>sp|Q8NB49|AT11C_HUMAN Probable phospholipid-transporting ATPase IG OS=Homo sapiens GN=ATP11C PE=1 SV=3;>sp|Q8NB49-4|AT11C_HUMAN Isoform 4 of Proba	4	5	4	4	2310800	7989000	5600300	2777300	6849000	1149100	2081800	4774000	6024100	2128800	10943000	8884700	0	0	21856000	0	19342000	0	0	23510000	22403000	0	17414000	18851000	2	3	3	3	3	2	2	2	3	2	3	4	2	2	2	2	3
Q9HD20;Q9HD20-2;Q9HD20-3	Q9HD20;Q9HD20-2;Q9HD20-3	Probable cation-transporting ATPase 13A1	ATP13A1	>sp|Q9HD20|AT131_HUMAN Probable cation-transporting ATPase 13A1 OS=Homo sapiens GN=ATP13A1 PE=1 SV=2;>sp|Q9HD20-2|AT131_HUMAN Isoform B of Probable cation-transporting ATPase 13A1 OS=Homo sapiens GN=ATP13A1;>sp|Q9HD20-3|AT131_HUMAN Isoform C of Probable ca	3	6	6	6	3526700	35205000	16766000	3413800	8084200	8658400	14653000	11789000	5843800	8018500	12200000	10542000	59630000	57982000	61841000	62355000	65093000	52527000	118190000	65561000	83618000	97147000	63562000	68914000	2	5	4	2	4	4	3	2	3	3	3	4	2	5	4	2	4
Q9H7F0;C9JN92;Q9H7F0-2	Q9H7F0;C9JN92;Q9H7F0-2	Probable cation-transporting ATPase 13A3	ATP13A3	>sp|Q9H7F0|AT133_HUMAN Probable cation-transporting ATPase 13A3 OS=Homo sapiens GN=ATP13A3 PE=1 SV=4;>tr|C9JN92|C9JN92_HUMAN ATPase type 13A3 OS=Homo sapiens GN=ATP13A3 PE=3 SV=1;>sp|Q9H7F0-2|AT133_HUMAN Isoform 2 of Probable cation-transporting ATPase 13A	3	4	4	4	0	4800500	0	12848000	4847800	0	0	0	0	429330	0	0	0	0	0	79523000	0	0	0	0	0	0	0	0	1	1	1	2	2	1	0	0	1	2	1	0	1	1	1	2	2
F5H3A1;P05023;B7Z3U6;P05023-2;E9PC51;B7Z2T0;F5H6J6;P13637;E9PC07;B7Z1Q9;F5H0J0;Q5TC01;Q5TC02;P54707-2;P54707;REV__Q15772;REV__B9ZVP8;REV__Q15772-1	F5H3A1;P05023;B7Z3U6;P05023-2	Sodium/potassium-transporting ATPase subunit alpha-1	ATP1A1	>tr|F5H3A1|F5H3A1_HUMAN ATPase, Na+/K+-transporting, alpha 1 polypeptide OS=Homo sapiens GN=ATP1A1 PE=3 SV=1;>sp|P05023|AT1A1_HUMAN Sodium/potassium-transporting ATPase subunit alpha-1 OS=Homo sapiens GN=ATP1A1 PE=1 SV=1;>tr|B7Z3U6|B7Z3U6_HUMAN ATPase, Na+	18	41	41	29	1284900000	1481200000	1624900000	1237900000	1086200000	1511600000	1919200000	2758200000	1514100000	1527800000	2322300000	1419700000	5690100000	4864900000	5705600000	5600400000	4428200000	5582200000	6758200000	5304400000	5735100000	8457200000	5579200000	6126800000	38	36	36	33	36	38	30	36	35	30	38	37	38	36	36	33	36
Q13733;E9PRA5	Q13733;E9PRA5	Sodium/potassium-transporting ATPase subunit alpha-4	ATP1A4	>sp|Q13733|AT1A4_HUMAN Sodium/potassium-transporting ATPase subunit alpha-4 OS=Homo sapiens GN=ATP1A4 PE=1 SV=3;>tr|E9PRA5|E9PRA5_HUMAN ATPase, Na+/K+-transporting, alpha 4 polypeptide OS=Homo sapiens GN=ATP1A4 PE=3 SV=1	2	8	2	2	0	0	39106000	419650	20826000	28863000	61886000	0	0	0	63469000	36743000	0	0	231110000	0	0	0	0	0	0	0	0	0	5	3	6	4	4	5	4	4	4	3	4	6	0	0	2	1	1
P05026;P05026-2;A6NGH2;B7Z9S8	P05026;P05026-2;A6NGH2;B7Z9S8	Sodium/potassium-transporting ATPase subunit beta-1	ATP1B1	>sp|P05026|AT1B1_HUMAN Sodium/potassium-transporting ATPase subunit beta-1 OS=Homo sapiens GN=ATP1B1 PE=1 SV=1;>sp|P05026-2|AT1B1_HUMAN Isoform 2 of Sodium/potassium-transporting ATPase subunit beta-1 OS=Homo sapiens GN=ATP1B1;>tr|A6NGH2|A6NGH2_HUMAN ATPas	4	11	11	11	199790000	352960000	294620000	217240000	277010000	263490000	320060000	532950000	363380000	243060000	410300000	278180000	1165000000	1026100000	1002300000	1040200000	1201400000	936850000	1092000000	1016400000	1391600000	1057800000	1022000000	1149500000	6	9	7	8	9	7	7	8	8	9	9	8	6	9	7	8	9
P54709;B7Z1N7;F8WBY4;C9JA36;C9J6S2	P54709	Sodium/potassium-transporting ATPase subunit beta-3	ATP1B3	>sp|P54709|AT1B3_HUMAN Sodium/potassium-transporting ATPase subunit beta-3 OS=Homo sapiens GN=ATP1B3 PE=1 SV=1	5	6	6	6	102460000	153500000	105600000	77996000	139650000	120340000	54796000	230240000	118270000	91477000	171820000	91004000	383430000	417530000	304140000	394160000	570140000	380150000	259750000	405300000	416880000	249270000	461530000	353850000	5	5	6	5	6	6	5	6	6	6	6	5	5	5	6	5	6
P16615;P16615-3;P16615-2;P16615-5;P16615-4;Q93084-5;Q93084-6;Q93084;Q93084-7;Q93084-3;Q93084-2;F8WC06;Q93084-4;F8VSH0	P16615;P16615-3;P16615-2;P16615-5;P16615-4	Sarcoplasmic/endoplasmic reticulum calcium ATPase 2	ATP2A2	>sp|P16615|AT2A2_HUMAN Sarcoplasmic/endoplasmic reticulum calcium ATPase 2 OS=Homo sapiens GN=ATP2A2 PE=1 SV=1;>sp|P16615-3|AT2A2_HUMAN Isoform 3 of Sarcoplasmic/endoplasmic reticulum calcium ATPase 2 OS=Homo sapiens GN=ATP2A2;>sp|P16615-2|AT2A2_HUMAN Isof	14	30	30	23	214390000	506550000	339790000	257940000	315630000	419460000	378790000	662530000	284950000	281540000	597500000	357480000	1077600000	1152100000	1180300000	1084800000	1222000000	1327300000	1200800000	1191500000	981620000	1321800000	1147500000	1256600000	21	23	20	21	22	24	20	21	18	19	22	23	21	23	20	21	22
P20020;P20020-4;P20020-3;P20020-6;P20020-2;P20020-5;E7ERY9;Q16720;Q16720-4;Q16720-2;Q16720-5;Q16720-3;Q16720-6;Q16720-7;Q16720-8;E9PEG5;H0YHH6;H0YDG5;F8W1V5	P20020;P20020-4;P20020-3;P20020-6;P20020-2;P20020-5;E7ERY9	Plasma membrane calcium-transporting ATPase 1	ATP2B1	>sp|P20020|AT2B1_HUMAN Plasma membrane calcium-transporting ATPase 1 OS=Homo sapiens GN=ATP2B1 PE=1 SV=3;>sp|P20020-4|AT2B1_HUMAN Isoform C of Plasma membrane calcium-transporting ATPase 1 OS=Homo sapiens GN=ATP2B1;>sp|P20020-3|AT2B1_HUMAN Isoform B of Pla	19	16	16	7	67720000	63809000	49799000	44258000	72860000	56539000	87540000	117400000	53966000	78189000	91566000	57972000	335340000	261500000	331700000	237850000	302040000	315140000	457790000	340820000	326230000	434390000	302870000	288540000	11	10	7	10	12	9	8	10	8	10	14	10	11	10	7	10	12
P23634;P23634-8;P23634-6;P23634-7;P23634-2;P23634-3;P23634-4;P23634-5	P23634;P23634-8;P23634-6;P23634-7;P23634-2;P23634-3;P23634-4;P23634-5	Plasma membrane calcium-transporting ATPase 4	ATP2B4	>sp|P23634|AT2B4_HUMAN Plasma membrane calcium-transporting ATPase 4 OS=Homo sapiens GN=ATP2B4 PE=1 SV=2;>sp|P23634-8|AT2B4_HUMAN Isoform ZD of Plasma membrane calcium-transporting ATPase 4 OS=Homo sapiens GN=ATP2B4;>sp|P23634-6|AT2B4_HUMAN Isoform XB of P	8	10	3	3	0	3107300	0	46329000	0	1860400	5170300	8509200	455820	2042800	6670900	600830	0	0	0	0	0	0	10467000	10633000	0	5027500	9837800	0	5	4	4	7	4	6	6	6	5	6	9	5	0	1	0	2	0
P25705;A8K092	P25705;A8K092	ATP synthase subunit alpha, mitochondrial;ATP synthase subunit alpha	ATP5A1	>sp|P25705|ATPA_HUMAN ATP synthase subunit alpha, mitochondrial OS=Homo sapiens GN=ATP5A1 PE=1 SV=1;>tr|A8K092|A8K092_HUMAN ATP synthase subunit alpha OS=Homo sapiens GN=ATP5A1 PE=2 SV=1	2	27	27	27	785860000	1952300000	1545500000	963390000	1216900000	1242000000	1440700000	2170300000	1612600000	941740000	2078400000	1146300000	2792100000	2879800000	2999900000	3308100000	2933300000	2782600000	3971500000	3282000000	3952100000	3313000000	3775000000	3424200000	23	25	24	23	23	24	22	24	26	24	24	26	23	25	24	23	23
P06576;F8VPV9;H0YH81;F8W079;F8W0P7;H0YI37;F8VQY0	P06576;F8VPV9;H0YH81;F8W079	ATP synthase subunit beta, mitochondrial;ATP synthase subunit beta	ATP5B	>sp|P06576|ATPB_HUMAN ATP synthase subunit beta, mitochondrial OS=Homo sapiens GN=ATP5B PE=1 SV=3;>tr|F8VPV9|F8VPV9_HUMAN ATP synthase subunit beta OS=Homo sapiens GN=ATP5B PE=3 SV=1;>tr|H0YH81|H0YH81_HUMAN ATP synthase subunit beta (Fragment) OS=Homo sapi	7	27	27	27	2140900000	2637100000	2189300000	1672600000	1888600000	2321800000	1944000000	3126600000	1917600000	1622900000	2589900000	2052200000	7198000000	7691200000	7173700000	6960400000	7294500000	7044200000	6094700000	6884000000	6758500000	6597500000	6502200000	6969400000	24	24	22	21	22	22	21	25	23	21	24	25	24	24	22	21	22
P36542;P36542-2;B4DL14	P36542;P36542-2;B4DL14	ATP synthase subunit gamma, mitochondrial;ATP synthase gamma chain	ATP5C1	>sp|P36542|ATPG_HUMAN ATP synthase subunit gamma, mitochondrial OS=Homo sapiens GN=ATP5C1 PE=1 SV=1;>sp|P36542-2|ATPG_HUMAN Isoform Heart of ATP synthase subunit gamma, mitochondrial OS=Homo sapiens GN=ATP5C1;>tr|B4DL14|B4DL14_HUMAN ATP synthase gamma chai	3	9	9	9	87156000	62566000	71201000	93027000	77268000	92223000	69811000	169240000	15882000	83206000	90844000	77602000	314940000	194760000	334520000	363790000	265980000	368770000	231980000	277290000	149360000	341380000	372680000	324570000	7	6	6	7	7	7	5	6	3	7	6	6	7	6	6	7	7
P24539;Q5QNZ2	P24539;Q5QNZ2	ATP synthase subunit b, mitochondrial	ATP5F1	>sp|P24539|AT5F1_HUMAN ATP synthase subunit b, mitochondrial OS=Homo sapiens GN=ATP5F1 PE=1 SV=2;>tr|Q5QNZ2|Q5QNZ2_HUMAN ATP synthase, H+ transporting, mitochondrial F0 complex, subunit B1 OS=Homo sapiens GN=ATP5F1 PE=2 SV=1	2	9	9	9	86263000	180100000	73538000	116420000	95613000	92887000	126920000	169710000	91340000	90681000	127130000	63230000	202510000	249120000	217390000	257710000	237300000	195710000	190420000	307740000	195720000	179720000	222820000	211350000	7	9	8	7	7	9	6	6	9	6	6	8	7	9	8	7	7
O75947;O75947-2;F5H608	O75947;O75947-2;F5H608	ATP synthase subunit d, mitochondrial	ATP5H	>sp|O75947|ATP5H_HUMAN ATP synthase subunit d, mitochondrial OS=Homo sapiens GN=ATP5H PE=1 SV=3;>sp|O75947-2|ATP5H_HUMAN Isoform 2 of ATP synthase subunit d, mitochondrial OS=Homo sapiens GN=ATP5H;>tr|F5H608|F5H608_HUMAN ATP synthase, H+-transporting, mito	3	9	9	9	120650000	163920000	126270000	73988000	113010000	112360000	128150000	259060000	98718000	96389000	218330000	90230000	128410000	110860000	133270000	118410000	111960000	137070000	158820000	164130000	129850000	126360000	109260000	122860000	7	7	6	6	7	7	6	6	5	6	6	6	7	7	6	6	7
P56385	P56385	ATP synthase subunit e, mitochondrial	ATP5I	>sp|P56385|ATP5I_HUMAN ATP synthase subunit e, mitochondrial OS=Homo sapiens GN=ATP5I PE=1 SV=2	1	3	3	3	27125000	56187000	8679700	54684000	62228000	49816000	66015000	89851000	47609000	42651000	58750000	28834000	52816000	78441000	106260000	76091000	107910000	97029000	75508000	74792000	68013000	92713000	85428000	67490000	3	3	2	3	3	3	3	3	3	3	3	3	3	3	2	3	3
A8MUH2;P18859	A8MUH2;P18859	ATP synthase-coupling factor 6, mitochondrial	ATP5J	>tr|A8MUH2|A8MUH2_HUMAN ATP synthase-coupling factor 6, mitochondrial OS=Homo sapiens GN=ATP5J PE=3 SV=1;>sp|P18859|ATP5J_HUMAN ATP synthase-coupling factor 6, mitochondrial OS=Homo sapiens GN=ATP5J PE=1 SV=1	2	2	2	2	9287400	16852000	24613000	6736900	10800000	19808000	26121000	67309000	27875000	38574000	40786000	18230000	0	10206000	18944000	0	8746300	18418000	0	45059000	28249000	52515000	33257000	26213000	1	2	2	1	2	2	1	2	2	2	2	2	1	2	2	1	2
O75964;E9PN17	O75964;E9PN17	ATP synthase subunit g, mitochondrial	ATP5L	>sp|O75964|ATP5L_HUMAN ATP synthase subunit g, mitochondrial OS=Homo sapiens GN=ATP5L PE=1 SV=3;>tr|E9PN17|E9PN17_HUMAN ATP synthase, H+-transporting, mitochondrial Fo complex, subunit G OS=Homo sapiens GN=ATP5L PE=4 SV=1	2	6	6	6	165270000	245730000	245140000	149800000	131540000	172400000	177320000	335850000	230610000	127280000	246870000	191710000	376690000	420610000	459530000	355210000	390090000	415660000	239520000	198330000	397000000	295570000	337800000	349450000	6	6	6	6	5	6	6	6	6	6	6	6	6	6	6	6	5
P48047	P48047	ATP synthase subunit O, mitochondrial	ATP5O	>sp|P48047|ATPO_HUMAN ATP synthase subunit O, mitochondrial OS=Homo sapiens GN=ATP5O PE=1 SV=1	1	14	14	14	153710000	180970000	273520000	97987000	149910000	151700000	196030000	362200000	272180000	223650000	228900000	149720000	554210000	546670000	726750000	518190000	546630000	585760000	629060000	545320000	501340000	803600000	596000000	583930000	11	11	13	11	10	12	9	13	12	12	11	12	11	11	13	11	10
Q15904;F8W684;A6NLC6;A6QRJ1	Q15904;F8W684	V-type proton ATPase subunit S1	ATP6AP1	>sp|Q15904|VAS1_HUMAN V-type proton ATPase subunit S1 OS=Homo sapiens GN=ATP6AP1 PE=1 SV=2;>tr|F8W684|F8W684_HUMAN ATPase, H+-transporting, lysosomal accessory protein 1 OS=Homo sapiens GN=ATP6AP1 PE=4 SV=1	4	6	6	6	9941700	19007000	12429000	3086200	9379000	12571000	17751000	33058000	25906000	10679000	15956000	10256000	32865000	46008000	49286000	0	37422000	35000000	58376000	55464000	69307000	54072000	41998000	37287000	4	4	2	2	3	3	4	4	4	3	3	3	4	4	2	2	3
O75787;B7Z9I3;B7Z413;B7Z1I9;H0Y750	O75787;B7Z9I3;B7Z413;B7Z1I9;H0Y750	Renin receptor	ATP6AP2	>sp|O75787|RENR_HUMAN Renin receptor OS=Homo sapiens GN=ATP6AP2 PE=1 SV=2;>tr|B7Z9I3|B7Z9I3_HUMAN Uncharacterized protein OS=Homo sapiens GN=ATP6AP2 PE=2 SV=1;>tr|B7Z413|B7Z413_HUMAN Uncharacterized protein OS=Homo sapiens GN=ATP6AP2 PE=2 SV=1;>tr|B7Z1I9|B	5	3	3	3	9026700	16186000	11957000	8707700	7956300	13696000	5939300	23958000	11197000	4417100	17521000	11232000	59427000	38800000	49650000	33917000	40926000	44809000	13480000	43193000	49642000	12350000	40053000	41174000	2	3	2	3	3	3	2	3	2	2	3	3	2	3	2	3	3
B7Z3B7;F5H569;Q93050;Q93050-1;B7Z641	B7Z3B7;F5H569;Q93050;Q93050-1;B7Z641	V-type proton ATPase 116 kDa subunit a isoform 1	ATP6V0A1	>tr|B7Z3B7|B7Z3B7_HUMAN ATPase, H+ transporting, lysosomal V0 subunit a1, isoform CRA_a OS=Homo sapiens GN=ATP6V0A1 PE=2 SV=1;>tr|F5H569|F5H569_HUMAN ATPase, H+-transporting, lysosomal V0 subunit a1 OS=Homo sapiens GN=ATP6V0A1 PE=4 SV=1;>sp|Q93050|VPP1_HUM	5	4	3	3	5390000	9871200	13345000	4794500	3654600	9727100	4570600	7161900	13434000	7652700	2801500	7129600	20941000	28150000	33594000	23058000	0	29952000	0	0	45099000	31111000	0	29355000	4	3	4	3	3	4	3	2	3	3	2	3	3	2	3	2	2
Q9Y487;Q8TBM3;F5H5F3;F5H1T6	Q9Y487;Q8TBM3	V-type proton ATPase 116 kDa subunit a isoform 2	ATP6V0A2	>sp|Q9Y487|VPP2_HUMAN V-type proton ATPase 116 kDa subunit a isoform 2 OS=Homo sapiens GN=ATP6V0A2 PE=1 SV=2;>tr|Q8TBM3|Q8TBM3_HUMAN ATP6V0A2 protein OS=Homo sapiens GN=ATP6V0A2 PE=2 SV=1	4	6	6	5	4574700	7427100	8154300	4406400	4329900	6229600	10138000	24714000	9196300	4774200	7994900	8140500	41265000	47015000	53059000	60481000	43998000	53231000	80344000	52935000	59177000	46225000	41511000	46779000	4	4	4	4	4	3	3	6	5	3	5	5	4	4	4	4	4
F5GYQ1;P61421;F8WEN9	F5GYQ1;P61421;F8WEN9	V-type proton ATPase subunit d 1	ATP6V0D1	>tr|F5GYQ1|F5GYQ1_HUMAN ATPase, H+-transporting, lysosomal 38kDa, V0 subunit d1 OS=Homo sapiens GN=ATP6V0D1 PE=4 SV=1;>sp|P61421|VA0D1_HUMAN V-type proton ATPase subunit d 1 OS=Homo sapiens GN=ATP6V0D1 PE=1 SV=1;>tr|F8WEN9|F8WEN9_HUMAN ATPase, H+-transport	3	5	5	5	27326000	34447000	30583000	27499000	32620000	22958000	37402000	47616000	31937000	29474000	43296000	23239000	62047000	51636000	39385000	54852000	57283000	46519000	76448000	57861000	55538000	71765000	71184000	64388000	4	3	4	5	5	4	3	4	4	4	3	3	4	3	4	5	5
P38606;B7Z1R5;B7Z2V6;C9JVW8;C9JA17	P38606;B7Z1R5;B7Z2V6	V-type proton ATPase catalytic subunit A	ATP6V1A	>sp|P38606|VATA_HUMAN V-type proton ATPase catalytic subunit A OS=Homo sapiens GN=ATP6V1A PE=1 SV=2;>tr|B7Z1R5|B7Z1R5_HUMAN ATPase, H+ transporting, lysosomal 70kDa, V1 subunit A OS=Homo sapiens GN=ATP6V1A PE=2 SV=1;>tr|B7Z2V6|B7Z2V6_HUMAN ATPase, H+ trans	5	22	22	22	119190000	129600000	87621000	107480000	69668000	103570000	125960000	248680000	63975000	126880000	139120000	127450000	523640000	679120000	490100000	612590000	468180000	480130000	834030000	567290000	437790000	563800000	558370000	560720000	18	13	14	16	13	16	10	16	11	12	14	18	18	13	14	16	13
P21281;B4DFM5;B4DQI9;H0YC04;E5RGH6;C9JNS9;C9J5E3;H0YAT8	P21281;B4DFM5	V-type proton ATPase subunit B, brain isoform	ATP6V1B2	>sp|P21281|VATB2_HUMAN V-type proton ATPase subunit B, brain isoform OS=Homo sapiens GN=ATP6V1B2 PE=1 SV=3;>tr|B4DFM5|B4DFM5_HUMAN ATPase, H+ transporting, lysosomal 56/58kDa, V1 subunit B2 OS=Homo sapiens GN=ATP6V1B2 PE=2 SV=1	8	14	14	9	99419000	142840000	148020000	92988000	71214000	100160000	73038000	210410000	111170000	99033000	159180000	92118000	384780000	396730000	332340000	387240000	350310000	314060000	569390000	390960000	346420000	481840000	418260000	305760000	12	11	11	10	8	10	7	11	10	11	11	11	12	11	11	10	8
P21283;A8MQ60;E7EV59;Q8NEY4;Q8NEY4-2	P21283;A8MQ60;E7EV59	V-type proton ATPase subunit C 1	ATP6V1C1	>sp|P21283|VATC1_HUMAN V-type proton ATPase subunit C 1 OS=Homo sapiens GN=ATP6V1C1 PE=1 SV=4;>tr|A8MQ60|A8MQ60_HUMAN Uncharacterized protein OS=Homo sapiens GN=ATP6V1C1 PE=4 SV=1;>tr|E7EV59|E7EV59_HUMAN Uncharacterized protein OS=Homo sapiens GN=ATP6V1C1	5	16	16	16	61122000	133620000	104190000	73315000	59156000	99115000	64787000	198940000	87068000	67439000	102330000	55912000	197880000	276610000	260830000	225580000	226360000	283890000	235220000	299530000	307740000	212700000	230060000	232250000	12	14	12	12	10	12	6	12	11	11	12	11	12	14	12	12	10
P36543;A8MUE4;A8MUN4;C9J8H1;Q96A05	P36543;A8MUE4;A8MUN4;C9J8H1	V-type proton ATPase subunit E 1	ATP6V1E1	>sp|P36543|VATE1_HUMAN V-type proton ATPase subunit E 1 OS=Homo sapiens GN=ATP6V1E1 PE=1 SV=1;>tr|A8MUE4|A8MUE4_HUMAN Uncharacterized protein OS=Homo sapiens GN=ATP6V1E1 PE=2 SV=1;>tr|A8MUN4|A8MUN4_HUMAN Uncharacterized protein OS=Homo sapiens GN=ATP6V1E1	5	11	11	11	56957000	186470000	148030000	52784000	134640000	114970000	6842300	226920000	192820000	62518000	140570000	65167000	48192000	99735000	128130000	98459000	119350000	107060000	158380000	134410000	167360000	117410000	80801000	62164000	6	6	5	6	5	6	3	8	5	8	7	8	6	6	5	6	5
C9J2K4;Q16864	C9J2K4;Q16864	V-type proton ATPase subunit F	ATP6V1F	>tr|C9J2K4|C9J2K4_HUMAN V-type proton ATPase subunit F OS=Homo sapiens GN=ATP6V1F PE=3 SV=1;>sp|Q16864|VATF_HUMAN V-type proton ATPase subunit F OS=Homo sapiens GN=ATP6V1F PE=1 SV=2	2	3	3	3	962370	726180	5626400	1054700	4790000	5626400	16870000	10118000	1953500	9971700	4792400	8577600	0	0	0	0	56376000	0	113520000	47904000	0	82927000	0	66655000	1	1	1	1	2	1	3	2	1	3	1	2	1	1	1	1	2
O75348;C9JRT2;O95670;F2Z307;Q5HYU8;C9JYK3	O75348;C9JRT2;O95670;F2Z307;Q5HYU8;C9JYK3	V-type proton ATPase subunit G 1;V-type proton ATPase subunit G 2	ATP6V1G1;ATP6V1G2-DDX39B;ATP6V1G2	>sp|O75348|VATG1_HUMAN V-type proton ATPase subunit G 1 OS=Homo sapiens GN=ATP6V1G1 PE=1 SV=3;>tr|C9JRT2|C9JRT2_HUMAN ATP6V1G2-DDX39B readthrough (non-protein coding) OS=Homo sapiens GN=ATP6V1G2-DDX39B PE=4 SV=1;>sp|O95670|VATG2_HUMAN V-type proton ATPase	6	2	2	2	14252000	20593000	11916000	12910000	14621000	10506000	13701000	16896000	15986000	13369000	16711000	10928000	31403000	0	0	33595000	0	0	0	16096000	29381000	32464000	0	0	2	1	1	2	1	1	1	2	2	2	1	1	2	1	1	2	1
Q9UI12;Q9UI12-2;E9PGE6;G3V126	Q9UI12;Q9UI12-2;E9PGE6;G3V126	V-type proton ATPase subunit H	ATP6V1H	>sp|Q9UI12|VATH_HUMAN V-type proton ATPase subunit H OS=Homo sapiens GN=ATP6V1H PE=1 SV=1;>sp|Q9UI12-2|VATH_HUMAN Isoform 2 of V-type proton ATPase subunit H OS=Homo sapiens GN=ATP6V1H;>tr|E9PGE6|E9PGE6_HUMAN Uncharacterized protein OS=Homo sapiens GN=ATP6	4	4	4	3	7642300	22387000	14650000	22355000	20895000	14650000	0	21946000	4140300	1876100	29461000	11123000	83325000	270060000	123160000	238860000	146460000	122770000	0	78379000	65079000	0	83749000	76783000	3	2	2	4	2	2	0	2	2	1	2	2	3	2	2	4	2
Q9UII2	Q9UII2	ATPase inhibitor, mitochondrial	ATPIF1	>sp|Q9UII2|ATIF1_HUMAN ATPase inhibitor, mitochondrial OS=Homo sapiens GN=ATPIF1 PE=1 SV=1	1	2	2	2	0	2640100	15322000	7538600	5782600	0	0	0	8614100	15775000	0	16717000	0	0	0	0	0	0	0	0	0	42679000	0	0	0	1	1	1	1	0	0	0	1	2	0	1	0	1	1	1	1
Q13535;Q13535-3;Q13535-2;H0Y9K2	Q13535;Q13535-3;Q13535-2	Serine/threonine-protein kinase ATR	ATR	>sp|Q13535|ATR_HUMAN Serine/threonine-protein kinase ATR OS=Homo sapiens GN=ATR PE=1 SV=3;>sp|Q13535-3|ATR_HUMAN Isoform 3 of Serine/threonine-protein kinase ATR OS=Homo sapiens GN=ATR;>sp|Q13535-2|ATR_HUMAN Isoform 2 of Serine/threonine-protein kinase ATR	4	4	4	4	1062200	748110	5714800	773340	0	5714800	1344400	14506000	1457200	638150	3120500	1216500	0	0	0	0	0	0	9277900	0	12478000	0	19163000	10877000	3	2	3	2	0	3	2	3	3	2	3	2	3	2	3	2	0
Q8WXE1;Q8WXE1-2;Q8WXE1-3;B5MEB7;C9IZM8;F8WE08	Q8WXE1;Q8WXE1-2;Q8WXE1-3;B5MEB7;C9IZM8;F8WE08	ATR-interacting protein	ATRIP	>sp|Q8WXE1|ATRIP_HUMAN ATR-interacting protein OS=Homo sapiens GN=ATRIP PE=1 SV=1;>sp|Q8WXE1-2|ATRIP_HUMAN Isoform 2 of ATR-interacting protein OS=Homo sapiens GN=ATRIP;>sp|Q8WXE1-3|ATRIP_HUMAN Isoform 3 of ATR-interacting protein OS=Homo sapiens GN=ATRIP;	6	2	2	2	1968000	416300	645250	1745600	0	645250	796870	1801300	486810	578400	1188200	689780	0	0	0	17388000	0	0	0	0	0	0	0	0	2	1	1	2	0	1	1	1	1	1	1	1	2	1	1	2	0
P46100;P46100-3;P46100-4;P46100-5;P46100-2;P46100-6;F8WDE0;Q5H9A3	P46100;P46100-3;P46100-4;P46100-5;P46100-2	Transcriptional regulator ATRX	ATRX	>sp|P46100|ATRX_HUMAN Transcriptional regulator ATRX OS=Homo sapiens GN=ATRX PE=1 SV=5;>sp|P46100-3|ATRX_HUMAN Isoform 2 of Transcriptional regulator ATRX OS=Homo sapiens GN=ATRX;>sp|P46100-4|ATRX_HUMAN Isoform 3 of Transcriptional regulator ATRX OS=Homo s	8	5	5	5	1583000	16731000	3090200	1601600	9549400	7612200	4953500	39972000	2044600	8866300	28265000	2763400	0	0	0	0	22627000	0	0	0	31498000	39506000	0	0	2	4	1	2	3	3	2	4	2	4	4	2	2	4	1	2	3
Q9UBB4;Q9UBB4-2;E7ESH8;E9PCY2;B1AHE4;H0Y7N2	Q9UBB4;Q9UBB4-2;E7ESH8	Ataxin-10	ATXN10	>sp|Q9UBB4|ATX10_HUMAN Ataxin-10 OS=Homo sapiens GN=ATXN10 PE=1 SV=1;>sp|Q9UBB4-2|ATX10_HUMAN Isoform 2 of Ataxin-10 OS=Homo sapiens GN=ATXN10;>tr|E7ESH8|E7ESH8_HUMAN Uncharacterized protein OS=Homo sapiens GN=ATXN10 PE=4 SV=2	6	14	14	11	24134000	60415000	61656000	54975000	48611000	58926000	67424000	113800000	41928000	65455000	91817000	48511000	215700000	239670000	272710000	212870000	269820000	259760000	223050000	267860000	253970000	279250000	251280000	253130000	8	10	11	11	10	12	10	11	8	10	11	9	8	10	11	11	10
Q99700;Q99700-4;F8VQP2;F8WB06;Q99700-2;H0YH87;Q24JQ7;F8VVY6;F8VRK6;F8W0B5;F8VQS0	Q99700;Q99700-4;F8VQP2;F8WB06;Q99700-2;H0YH87;Q24JQ7	Ataxin-2	ATXN2	>sp|Q99700|ATX2_HUMAN Ataxin-2 OS=Homo sapiens GN=ATXN2 PE=1 SV=2;>sp|Q99700-4|ATX2_HUMAN Isoform 4 of Ataxin-2 OS=Homo sapiens GN=ATXN2;>tr|F8VQP2|F8VQP2_HUMAN Ataxin 2 OS=Homo sapiens GN=ATXN2 PE=4 SV=1;>tr|F8WB06|F8WB06_HUMAN Ataxin 2 OS=Homo sapiens GN	11	6	6	6	8965300	6393400	5823600	9989600	8378500	5823600	14284000	17592000	7425000	5876300	9526500	9689400	74756000	67522000	46796000	77697000	86611000	46603000	79137000	82615000	78640000	68301000	71504000	74318000	3	2	4	3	3	4	3	3	4	2	2	3	3	2	4	3	3
Q8WWM7;Q8WWM7-3;Q8WWM7-2;A8K1R6;Q8WWM7-4;Q8WWM7-5;Q8WWM7-6;C9JXV8;Q8WWM7-7	Q8WWM7;Q8WWM7-3;Q8WWM7-2;A8K1R6;Q8WWM7-4;Q8WWM7-5;Q8WWM7-6;C9JXV8;Q8WWM7-7	Ataxin-2-like protein	ATXN2L	>sp|Q8WWM7|ATX2L_HUMAN Ataxin-2-like protein OS=Homo sapiens GN=ATXN2L PE=1 SV=2;>sp|Q8WWM7-3|ATX2L_HUMAN Isoform 3 of Ataxin-2-like protein OS=Homo sapiens GN=ATXN2L;>sp|Q8WWM7-2|ATX2L_HUMAN Isoform 2 of Ataxin-2-like protein OS=Homo sapiens GN=ATXN2L;>tr	9	12	12	12	32228000	44305000	34072000	33938000	38144000	62424000	35502000	25934000	35091000	42505000	79915000	46002000	61910000	47214000	57464000	77169000	45740000	59816000	86880000	57330000	99473000	97499000	76323000	85153000	6	6	7	7	8	10	7	5	6	9	9	10	6	6	7	7	8
Q9Y679;Q9Y679-2;G8JLM8;Q9Y679-3;E7EU18	Q9Y679;Q9Y679-2;G8JLM8;Q9Y679-3;E7EU18	Ancient ubiquitous protein 1	AUP1	>sp|Q9Y679|AUP1_HUMAN Ancient ubiquitous protein 1 OS=Homo sapiens GN=AUP1 PE=1 SV=1;>sp|Q9Y679-2|AUP1_HUMAN Isoform Short of Ancient ubiquitous protein 1 OS=Homo sapiens GN=AUP1;>tr|G8JLM8|G8JLM8_HUMAN Ancient ubiquitous protein 1 OS=Homo sapiens GN=AUP1	5	5	5	5	21935000	14584000	27227000	21745000	12812000	29461000	23851000	33484000	19373000	18088000	26347000	28753000	104750000	37721000	139000000	121350000	71311000	144060000	150570000	129210000	155280000	84961000	142950000	129290000	5	4	4	5	3	4	3	3	3	4	3	5	5	4	4	5	3
O14965;A3KFJ0;Q5QPD4;A3KFJ1;Q5QPD2	O14965;A3KFJ0	Aurora kinase A	AURKA	>sp|O14965|AURKA_HUMAN Aurora kinase A OS=Homo sapiens GN=AURKA PE=1 SV=2;>tr|A3KFJ0|A3KFJ0_HUMAN Aurora kinase A OS=Homo sapiens GN=AURKA PE=3 SV=1	5	3	3	3	1010500	0	1674300	1219500	2149300	1674300	5677000	3432000	6002400	1873500	7761800	1763000	0	0	0	0	21197000	0	39341000	0	35049000	15001000	55587000	0	1	0	1	1	2	1	2	1	3	2	2	1	1	0	1	1	2
Q96GD4;B4DNM4	Q96GD4;B4DNM4	Aurora kinase B	AURKB	>sp|Q96GD4|AURKB_HUMAN Aurora kinase B OS=Homo sapiens GN=AURKB PE=1 SV=3;>tr|B4DNM4|B4DNM4_HUMAN Aurora kinase B OS=Homo sapiens GN=AURKB PE=2 SV=1	2	2	2	2	2074300	733890	0	2213100	2784800	0	11465000	13815000	0	4121200	0	0	16715000	0	0	20363000	19925000	0	85339000	0	0	43165000	0	0	2	1	0	2	2	0	2	1	0	2	0	0	2	1	0	2	2
O75366-2;O75366	O75366-2;O75366	Advillin	AVIL	>sp|O75366-2|AVIL_HUMAN Isoform 2 of Advillin OS=Homo sapiens GN=AVIL;>sp|O75366|AVIL_HUMAN Advillin OS=Homo sapiens GN=AVIL PE=1 SV=3	2	2	2	2	0	0	2126800	0	0	0	0	0	30087000	0	0	0	0	0	0	0	0	0	0	0	298370000	0	0	0	0	1	1	0	0	0	0	0	1	0	0	0	0	1	1	0	0
P30530;P30530-2	P30530;P30530-2	Tyrosine-protein kinase receptor UFO	AXL	>sp|P30530|UFO_HUMAN Tyrosine-protein kinase receptor UFO OS=Homo sapiens GN=AXL PE=1 SV=3;>sp|P30530-2|UFO_HUMAN Isoform Short of Tyrosine-protein kinase receptor UFO OS=Homo sapiens GN=AXL	2	10	10	10	44155000	38519000	40057000	46066000	33142000	40057000	47171000	74391000	33724000	28947000	43223000	42361000	402500000	342520000	293320000	438610000	387370000	292110000	294720000	353120000	382110000	287280000	245730000	328440000	8	8	9	8	9	9	8	8	7	7	8	8	8	8	9	8	9
F5H6I0;P61769;H0YLF3	F5H6I0;P61769;H0YLF3	Beta-2-microglobulin;Beta-2-microglobulin form pI 5.3	B2M	>tr|F5H6I0|F5H6I0_HUMAN Beta-2-microglobulin OS=Homo sapiens GN=B2M PE=3 SV=1;>sp|P61769|B2MG_HUMAN Beta-2-microglobulin OS=Homo sapiens GN=B2M PE=1 SV=1;>tr|H0YLF3|H0YLF3_HUMAN Beta-2-microglobulin (Fragment) OS=Homo sapiens GN=B2M PE=3 SV=1	3	5	5	5	234790000	347630000	249370000	244290000	262020000	238730000	181340000	252940000	145780000	146220000	268010000	171630000	524510000	337240000	385120000	416930000	478410000	437310000	227540000	328800000	251050000	338620000	333860000	335140000	5	5	4	5	5	5	4	4	4	5	5	5	5	5	4	5	5
O94766;G3V150;B7ZAB3;E9PNA1	O94766;G3V150;B7ZAB3	Galactosylgalactosylxylosylprotein 3-beta-glucuronosyltransferase 3	B3GAT3	>sp|O94766|B3GA3_HUMAN Galactosylgalactosylxylosylprotein 3-beta-glucuronosyltransferase 3 OS=Homo sapiens GN=B3GAT3 PE=1 SV=2;>tr|G3V150|G3V150_HUMAN Beta-1,3-glucuronyltransferase 3 (Glucuronosyltransferase I), isoform CRA_a OS=Homo sapiens GN=B3GAT3 PE=	4	3	3	3	1223300	2559300	3761500	1780100	2247900	3761500	4645700	0	1961500	2635500	4777400	3194800	0	0	33562000	0	28457000	33448000	22052000	0	0	0	24496000	0	2	2	2	2	2	2	2	0	1	2	3	2	2	2	2	2	2
P15291;P15291-2;F5H0P7;Q86XA6;O43286	P15291;P15291-2;F5H0P7;Q86XA6	Beta-1,4-galactosyltransferase 1;Lactose synthase A protein;N-acetyllactosamine synthase;Beta-N-acetylglucosaminylglycopeptide beta-1,4-galactosyltransferase;Beta-N-acetylglucosaminyl-glycolipid beta-1,4-galactosyltransferase;Processed beta-1,4-galactosyltransferase 1	B4GALT1	>sp|P15291|B4GT1_HUMAN Beta-1,4-galactosyltransferase 1 OS=Homo sapiens GN=B4GALT1 PE=1 SV=5;>sp|P15291-2|B4GT1_HUMAN Isoform Short of Beta-1,4-galactosyltransferase 1 OS=Homo sapiens GN=B4GALT1;>tr|F5H0P7|F5H0P7_HUMAN UDP-Gal:betaGlcNAc beta 1,4- galactos	5	3	3	3	5907500	7240200	5563100	1379700	3699800	4855300	2940900	17502000	7358900	1629100	11785000	5972800	20305000	16541000	15708000	15107000	19803000	15544000	0	41418000	30043000	17931000	45310000	17267000	3	2	3	2	2	3	1	3	3	2	3	3	3	2	3	2	2
Q9NWV8;C9J462;Q9NWV8-2;Q9NWV8-3	Q9NWV8;C9J462;Q9NWV8-2;Q9NWV8-3	BRISC and BRCA1-A complex member 1	BABAM1	>sp|Q9NWV8|BABA1_HUMAN BRISC and BRCA1-A complex member 1 OS=Homo sapiens GN=BABAM1 PE=1 SV=1;>tr|C9J462|C9J462_HUMAN Uncharacterized protein OS=Homo sapiens GN=BABAM1 PE=4 SV=1;>sp|Q9NWV8-2|BABA1_HUMAN Isoform 2 of BRISC and BRCA1-A complex member 1 OS=Ho	4	4	4	4	3124100	7670300	8904100	5969100	5855400	8253900	11532000	10190000	9490000	12322000	7889000	8981900	34098000	0	0	45650000	0	27105000	47582000	0	65002000	65400000	0	37898000	2	2	3	2	2	2	2	1	3	4	1	3	2	2	3	2	2
Q92934;F5GY71;F5H1R6;F5H3B1	Q92934;F5GY71;F5H1R6;F5H3B1	Bcl2 antagonist of cell death	BAD	>sp|Q92934|BAD_HUMAN Bcl2 antagonist of cell death OS=Homo sapiens GN=BAD PE=1 SV=3;>tr|F5GY71|F5GY71_HUMAN BCL2-associated agonist of cell death OS=Homo sapiens GN=BAD PE=4 SV=1;>tr|F5H1R6|F5H1R6_HUMAN BCL2-associated agonist of cell death (Fragment) OS=H	4	3	3	3	3947200	5786300	5205900	4419300	4816500	5205900	8484700	12252000	6934200	5991500	7378300	4993800	46665000	54595000	31252000	58065000	37698000	31141000	88666000	59042000	42238000	44565000	42346000	35516000	2	2	3	2	3	3	3	3	3	3	3	3	2	2	3	2	3
O95816;B4DXE2;A2A296	O95816;B4DXE2;A2A296	BAG family molecular chaperone regulator 2	BAG2	>sp|O95816|BAG2_HUMAN BAG family molecular chaperone regulator 2 OS=Homo sapiens GN=BAG2 PE=1 SV=1;>tr|B4DXE2|B4DXE2_HUMAN Uncharacterized protein OS=Homo sapiens GN=BAG2 PE=2 SV=1;>tr|A2A296|A2A296_HUMAN BCL2-associated athanogene 2 (Fragment) OS=Homo sap	3	4	4	4	33958000	52244000	9938900	36212000	26145000	47711000	46105000	23948000	14247000	39851000	41199000	28356000	66005000	54776000	43791000	95784000	72885000	83758000	112770000	67703000	77008000	88674000	70377000	87720000	4	4	2	3	3	4	3	2	2	4	3	3	4	4	2	3	3
O95817;C9JFK9	O95817;C9JFK9	BAG family molecular chaperone regulator 3	BAG3	>sp|O95817|BAG3_HUMAN BAG family molecular chaperone regulator 3 OS=Homo sapiens GN=BAG3 PE=1 SV=3;>tr|C9JFK9|C9JFK9_HUMAN BCL2-associated athanogene 3 (Fragment) OS=Homo sapiens GN=BAG3 PE=4 SV=1	2	4	4	4	9136800	26959000	25769000	9816800	16973000	18735000	27485000	52716000	21605000	10718000	28715000	14434000	25987000	45604000	31559000	26157000	39353000	28418000	77823000	67829000	51323000	25664000	48147000	46232000	2	3	4	3	3	4	3	3	3	3	4	3	2	3	4	3	3
G3V1Z5;P46379-3;P46379;B0UX83;P46379-2;F8VX53;F8VXY4;E7EMZ4;F6TH84;F6S6P2;F6U341;F6X9W3;F6VEM6;F6WML8;F6RG75;F6XTU0;F6U1F2;F6UR09;E7EPC5;E9PEC8;C9JAY9;F6TC96;H0Y710;H0Y4L1	G3V1Z5;P46379-3;P46379;B0UX83;P46379-2;F8VX53;F8VXY4;E7EMZ4;F6TH84;F6S6P2	Large proline-rich protein BAG6	BAG6;BAT3	>tr|G3V1Z5|G3V1Z5_HUMAN HLA-B associated transcript 3, isoform CRA_c OS=Homo sapiens GN=BAG6 PE=4 SV=1;>sp|P46379-3|BAG6_HUMAN Isoform 3 of Large proline-rich protein BAG6 OS=Homo sapiens GN=BAG6;>sp|P46379|BAG6_HUMAN Large proline-rich protein BAG6 OS=Hom	24	21	21	21	125450000	169750000	164330000	118690000	130240000	158480000	186920000	290150000	174890000	124580000	218290000	176040000	1280100000	1190300000	1204200000	1375000000	1367400000	1124800000	946970000	1409100000	1501700000	846040000	1166800000	1199400000	16	17	12	14	16	12	14	16	13	17	16	17	16	17	12	14	16
Q9UQB8;Q9UQB8-2;Q9UQB8-6;Q9UQB8-4;Q9UQB8-5;Q9UQB8-3;F8W878;B4DWA1	Q9UQB8;Q9UQB8-2;Q9UQB8-6;Q9UQB8-4;Q9UQB8-5;Q9UQB8-3;F8W878	Brain-specific angiogenesis inhibitor 1-associated protein 2	BAIAP2	>sp|Q9UQB8|BAIP2_HUMAN Brain-specific angiogenesis inhibitor 1-associated protein 2 OS=Homo sapiens GN=BAIAP2 PE=1 SV=1;>sp|Q9UQB8-2|BAIP2_HUMAN Isoform 2 of Brain-specific angiogenesis inhibitor 1-associated protein 2 OS=Homo sapiens GN=BAIAP2;>sp|Q9UQB8-	8	8	8	8	23920000	26881000	29059000	15675000	25011000	17332000	14156000	42213000	21126000	16145000	35204000	8364600	29036000	36899000	41467000	30324000	30885000	28923000	34273000	24492000	28216000	23172000	35762000	20362000	4	4	4	4	4	4	4	4	4	6	5	4	4	4	4	4	4
O75531;E9PJJ8	O75531	Barrier-to-autointegration factor	BANF1	>sp|O75531|BAF_HUMAN Barrier-to-autointegration factor OS=Homo sapiens GN=BANF1 PE=1 SV=1	2	8	8	8	214620000	365700000	167910000	191940000	279430000	177460000	95573000	571940000	278920000	182010000	436140000	137810000	269480000	287190000	303110000	237120000	241980000	306070000	128850000	421130000	407150000	300260000	338060000	163440000	8	8	5	8	7	6	4	4	4	5	5	6	8	8	5	8	7
Q9HBU1;Q9HBU1-2	Q9HBU1	Homeobox protein BarH-like 1	BARX1	>sp|Q9HBU1|BARX1_HUMAN Homeobox protein BarH-like 1 OS=Homo sapiens GN=BARX1 PE=1 SV=2	2	3	3	3	0	0	0	0	6332900	0	0	0	0	0	5995600	2433100	0	0	0	0	0	0	0	0	0	0	0	3127900	0	1	0	0	1	0	0	0	0	0	2	1	0	1	0	0	1
P80723;P80723-2	P80723;P80723-2	Brain acid soluble protein 1	BASP1	>sp|P80723|BASP1_HUMAN Brain acid soluble protein 1 OS=Homo sapiens GN=BASP1 PE=1 SV=2;>sp|P80723-2|BASP1_HUMAN Isoform 2 of Brain acid soluble protein 1 OS=Homo sapiens GN=BASP1	2	4	4	4	26649000	37521000	0	13802000	22288000	14737000	36589000	6590100	0	27076000	41657000	12698000	27259000	21003000	0	32394000	17863000	13131000	43483000	0	0	41016000	23791000	14995000	4	4	0	2	3	4	3	1	0	3	4	3	4	4	0	2	3
Q07812-2;Q07812;Q07812-8;Q07812-7;Q07812-5;Q07812-6	Q07812-2;Q07812;Q07812-8;Q07812-7;Q07812-5	Apoptosis regulator BAX	BAX	>sp|Q07812-2|BAX_HUMAN Isoform Beta of Apoptosis regulator BAX OS=Homo sapiens GN=BAX;>sp|Q07812|BAX_HUMAN Apoptosis regulator BAX OS=Homo sapiens GN=BAX PE=1 SV=1;>sp|Q07812-8|BAX_HUMAN Isoform Sigma of Apoptosis regulator BAX OS=Homo sapiens GN=BAX;>sp|Q	6	4	4	4	37573000	53321000	52473000	33822000	25388000	36032000	62995000	49128000	37887000	41911000	58674000	45534000	208680000	234470000	237630000	199190000	336640000	204850000	263010000	212880000	226520000	247850000	209350000	233590000	4	4	4	4	3	4	4	3	4	4	4	4	4	4	4	4	3
Q9UIG0;Q9UIG0-2	Q9UIG0;Q9UIG0-2	Tyrosine-protein kinase BAZ1B	BAZ1B	>sp|Q9UIG0|BAZ1B_HUMAN Tyrosine-protein kinase BAZ1B OS=Homo sapiens GN=BAZ1B PE=1 SV=2;>sp|Q9UIG0-2|BAZ1B_HUMAN Isoform 2 of Tyrosine-protein kinase BAZ1B OS=Homo sapiens GN=BAZ1B	2	9	9	9	5386500	11551000	8014500	3550200	7825200	8249500	34761000	40949000	14659000	16522000	24717000	16632000	26856000	31718000	34002000	17557000	25668000	41791000	79712000	91715000	61382000	80209000	59959000	72901000	4	6	4	4	6	4	5	7	6	6	8	7	4	6	4	4	6
O75936	O75936	Gamma-butyrobetaine dioxygenase	BBOX1	>sp|O75936|BODG_HUMAN Gamma-butyrobetaine dioxygenase OS=Homo sapiens GN=BBOX1 PE=1 SV=1	1	2	2	2	0	0	0	0	7605500	8774000	0	0	0	0	12692000	0	0	0	0	0	0	0	0	0	0	0	9377000	0	0	0	0	0	1	1	1	0	0	0	1	0	0	0	0	0	1
E7ERT5;Q3SYG4;Q3SYG4-3;E9PDC9;E7EX43;Q3SYG4-4;Q3SYG4-2;B3KQ86;F8W906;Q3SYG4-6;F8WCG5;F5GWN0;Q3SYG4-5;C9JRR5	E7ERT5;Q3SYG4;Q3SYG4-3;E9PDC9;E7EX43;Q3SYG4-4;Q3SYG4-2;B3KQ86;F8W906;Q3SYG4-6;F8WCG5;F5GWN0;Q3SYG4-5;C9JRR5	Protein PTHB1	BBS9	>tr|E7ERT5|E7ERT5_HUMAN Bardet-Biedl syndrome 9 OS=Homo sapiens GN=BBS9 PE=4 SV=1;>sp|Q3SYG4|PTHB1_HUMAN Protein PTHB1 OS=Homo sapiens GN=BBS9 PE=1 SV=1;>sp|Q3SYG4-3|PTHB1_HUMAN Isoform 3 of Protein PTHB1 OS=Homo sapiens GN=BBS9;>tr|E9PDC9|E9PDC9_HUMAN Bar	14	2	2	2	488490000	1394900000	697670000	498790000	1021200000	540570000	940350000	1931300000	595270000	619090000	1669900000	450260000	215910000	869570000	1148900000	0	1423500000	1094700000	0	0	0	240600000	980910000	0	2	2	2	1	2	2	1	1	1	2	2	1	2	2	2	1	2
P50895	P50895	Basal cell adhesion molecule	BCAM	>sp|P50895|BCAM_HUMAN Basal cell adhesion molecule OS=Homo sapiens GN=BCAM PE=1 SV=2	1	4	4	4	3604800	4976500	2382700	3546100	4271800	2382700	4568200	3006800	1947200	1689400	2595500	2107000	26948000	37977000	24948000	26895000	32513000	24882000	34983000	0	0	0	27002000	24284000	3	3	2	3	3	2	3	1	2	2	2	2	3	3	2	3	3
P51572;C9J0M4;C9JQ75;C9JSP1;C9JMD7;C9JM14	P51572;C9J0M4;C9JQ75	B-cell receptor-associated protein 31	BCAP31	>sp|P51572|BAP31_HUMAN B-cell receptor-associated protein 31 OS=Homo sapiens GN=BCAP31 PE=1 SV=3;>tr|C9J0M4|C9J0M4_HUMAN B-cell receptor-associated protein 31 (Fragment) OS=Homo sapiens GN=BCAP31 PE=4 SV=1;>tr|C9JQ75|C9JQ75_HUMAN B-cell receptor-associated	6	9	9	9	442740000	418090000	317210000	398790000	220750000	276590000	330500000	195840000	230030000	287690000	203430000	266080000	514440000	344620000	377210000	434570000	317450000	335250000	404510000	170680000	346450000	568570000	254050000	405280000	9	8	6	9	7	8	8	7	4	8	7	8	9	8	6	9	7
F8WA69;P56945;E9PCL5;B4DIW5;E9PCV2;F5H7Z0;F5GXA2;F5H855;F5GXV6	F8WA69;P56945;E9PCL5;B4DIW5;E9PCV2;F5H7Z0;F5GXA2;F5H855;F5GXV6	Breast cancer anti-estrogen resistance protein 1	BCAR1	>tr|F8WA69|F8WA69_HUMAN Breast cancer anti-estrogen resistance 1 OS=Homo sapiens GN=BCAR1 PE=4 SV=1;>sp|P56945|BCAR1_HUMAN Breast cancer anti-estrogen resistance protein 1 OS=Homo sapiens GN=BCAR1 PE=1 SV=2;>tr|E9PCL5|E9PCL5_HUMAN Breast cancer anti-estrog	9	9	9	9	35777000	35749000	41379000	36348000	19820000	26598000	29619000	69926000	30283000	21150000	17170000	22847000	149240000	187640000	142910000	165600000	208780000	187530000	56676000	159180000	93036000	137760000	99222000	122600000	8	5	6	6	4	5	7	6	4	6	4	6	8	5	6	6	4
O75815;Q5TEW3;O75815-2	O75815;Q5TEW3;O75815-2	Breast cancer anti-estrogen resistance protein 3	BCAR3	>sp|O75815|BCAR3_HUMAN Breast cancer anti-estrogen resistance protein 3 OS=Homo sapiens GN=BCAR3 PE=1 SV=1;>tr|Q5TEW3|Q5TEW3_HUMAN Breast cancer anti-estrogen resistance 3 OS=Homo sapiens GN=BCAR3 PE=2 SV=1;>sp|O75815-2|BCAR3_HUMAN Isoform 2 of Breast canc	3	11	11	11	16760000	23965000	21385000	13025000	21608000	21686000	25548000	38880000	25510000	12512000	26737000	16921000	84381000	105050000	109000000	72505000	103190000	98539000	113920000	102260000	95211000	88476000	82212000	98623000	7	7	5	7	8	6	7	7	7	7	8	6	7	7	5	7	8
O75934	O75934	Pre-mRNA-splicing factor SPF27	BCAS2	>sp|O75934|SPF27_HUMAN Pre-mRNA-splicing factor SPF27 OS=Homo sapiens GN=BCAS2 PE=1 SV=1	1	4	4	4	14000000	13468000	15615000	16294000	15485000	10468000	16423000	34558000	23636000	40146000	38003000	27111000	24319000	0	22211000	28381000	24359000	16838000	14708000	20756000	24735000	35193000	22080000	22442000	2	1	2	2	2	2	2	4	2	4	3	4	2	1	2	2	2
O15382;B3KSI3;O15382-2	O15382;B3KSI3;O15382-2	Branched-chain-amino-acid aminotransferase, mitochondrial;Branched-chain-amino-acid aminotransferase	BCAT2	>sp|O15382|BCAT2_HUMAN Branched-chain-amino-acid aminotransferase, mitochondrial OS=Homo sapiens GN=BCAT2 PE=1 SV=2;>tr|B3KSI3|B3KSI3_HUMAN Branched-chain-amino-acid aminotransferase OS=Homo sapiens GN=BCAT2 PE=2 SV=1;>sp|O15382-2|BCAT2_HUMAN Isoform B of	3	8	8	8	44074000	33660000	53415000	59517000	26547000	49605000	24690000	79600000	35125000	21611000	34784000	38400000	290830000	357670000	326270000	298760000	325950000	319190000	223050000	249300000	282430000	114050000	137290000	207420000	7	5	7	7	6	7	3	6	6	3	6	8	7	5	7	7	6
Q9P287;Q9P287-2;Q9P287-3;Q9P287-4;B4E318	Q9P287;Q9P287-2;Q9P287-3;Q9P287-4;B4E318	BRCA2 and CDKN1A-interacting protein	BCCIP	>sp|Q9P287|BCCIP_HUMAN BRCA2 and CDKN1A-interacting protein OS=Homo sapiens GN=BCCIP PE=1 SV=1;>sp|Q9P287-2|BCCIP_HUMAN Isoform 2 of BRCA2 and CDKN1A-interacting protein OS=Homo sapiens GN=BCCIP;>sp|Q9P287-3|BCCIP_HUMAN Isoform 3 of BRCA2 and CDKN1A-intera	5	7	7	7	51827000	93210000	132090000	82099000	126270000	63667000	207280000	136820000	168260000	118060000	158330000	113100000	98520000	140280000	129530000	79041000	130130000	116010000	180890000	202840000	140690000	123620000	139490000	111240000	4	3	5	5	4	4	5	3	4	4	5	5	4	3	5	5	4
F5H5P2;B4DP47;P12694;E7ESE6;F5GXU9;H0YH31	F5H5P2;B4DP47;P12694;E7ESE6;F5GXU9	2-oxoisovalerate dehydrogenase subunit alpha, mitochondrial	BCKDHA	>tr|F5H5P2|F5H5P2_HUMAN Uncharacterized protein OS=Homo sapiens PE=4 SV=1;>tr|B4DP47|B4DP47_HUMAN Uncharacterized protein OS=Homo sapiens GN=BCKDHA PE=2 SV=1;>sp|P12694|ODBA_HUMAN 2-oxoisovalerate dehydrogenase subunit alpha, mitochondrial OS=Homo sapiens	6	4	4	4	7147300	5595500	8709400	5620900	8234600	8709400	8728000	7674900	2676000	6884800	7729800	4387700	62602000	57053000	57402000	62298000	66951000	57155000	62426000	36839000	0	74430000	54168000	46634000	3	2	3	2	4	3	2	2	1	2	2	2	3	2	3	2	4
Q07817;Q07817-3;Q5TE64;Q9H1R6;Q5QP56;Q07817-2;Q5QP59	Q07817;Q07817-3;Q5TE64;Q9H1R6;Q5QP56;Q07817-2	Bcl-2-like protein 1	BCL2L1	>sp|Q07817|B2CL1_HUMAN Bcl-2-like protein 1 OS=Homo sapiens GN=BCL2L1 PE=1 SV=1;>sp|Q07817-3|B2CL1_HUMAN Isoform Bcl-X(beta) of Bcl-2-like protein 1 OS=Homo sapiens GN=BCL2L1;>tr|Q5TE64|Q5TE64_HUMAN BCL2-like 1 (Fragment) OS=Homo sapiens GN=BCL2L1 PE=2 SV=	7	3	3	3	22515000	13488000	40775000	24355000	20612000	28903000	8906600	64785000	24704000	9658400	21535000	37350000	158000000	0	232710000	182170000	148790000	147210000	0	216810000	122510000	0	144910000	124600000	2	1	2	2	3	2	1	3	3	1	2	3	2	1	2	2	3
Q9HB09;Q3SY13	Q9HB09;Q3SY13	Bcl-2-like protein 12	BCL2L12	>sp|Q9HB09|B2L12_HUMAN Bcl-2-like protein 12 OS=Homo sapiens GN=BCL2L12 PE=1 SV=1;>tr|Q3SY13|Q3SY13_HUMAN BCL2-like 12 (Proline rich) OS=Homo sapiens GN=BCL2L12 PE=2 SV=1	2	2	2	2	572740	2527300	4074000	724530	3738000	4074000	6588200	8352100	2934700	2627800	4917600	4516600	0	0	34824000	0	37912000	34701000	37238000	0	0	27292000	30392000	34633000	1	2	2	1	2	2	2	2	2	2	2	2	1	2	2	1	2
Q9BXK5;B7Z238;B3KPE7;Q9BXK5-2	Q9BXK5;B7Z238;B3KPE7;Q9BXK5-2	Bcl-2-like protein 13	BCL2L13	>sp|Q9BXK5|B2L13_HUMAN Bcl-2-like protein 13 OS=Homo sapiens GN=BCL2L13 PE=1 SV=1;>tr|B7Z238|B7Z238_HUMAN Uncharacterized protein OS=Homo sapiens GN=BCL2L13 PE=2 SV=1;>tr|B3KPE7|B3KPE7_HUMAN Uncharacterized protein OS=Homo sapiens GN=BCL2L13 PE=2 SV=1;>sp|	4	2	2	2	1390200	1721400	1973400	1173800	967950	1973400	0	3528100	1893200	0	2337800	2829800	0	16843000	16447000	13000000	9860200	16395000	0	10519000	19419000	0	0	0	2	2	2	2	2	2	0	2	2	0	2	2	2	2	2	2	2
Q9NYF8;Q9NYF8-2;E9PK91;Q9NYF8-3;E9PKI6;E9PQN2;E9PK09;Q9NYF8-4;E9PJA7;H0YF14	Q9NYF8;Q9NYF8-2;E9PK91;Q9NYF8-3;E9PKI6;E9PQN2;E9PK09;Q9NYF8-4	Bcl-2-associated transcription factor 1	BCLAF1	>sp|Q9NYF8|BCLF1_HUMAN Bcl-2-associated transcription factor 1 OS=Homo sapiens GN=BCLAF1 PE=1 SV=2;>sp|Q9NYF8-2|BCLF1_HUMAN Isoform 2 of Bcl-2-associated transcription factor 1 OS=Homo sapiens GN=BCLAF1;>tr|E9PK91|E9PK91_HUMAN BCL2-associated transcription	10	11	11	11	73017000	78208000	123780000	81778000	98786000	72567000	58483000	256960000	113470000	83513000	127550000	59687000	131170000	96555000	112200000	133810000	102150000	110100000	92975000	122730000	83079000	105860000	85656000	64516000	6	5	8	7	7	6	7	9	8	8	9	7	6	5	8	7	7
Q02338;E9PCG9;C9K0G7	Q02338;E9PCG9	D-beta-hydroxybutyrate dehydrogenase, mitochondrial	BDH1	>sp|Q02338|BDH_HUMAN D-beta-hydroxybutyrate dehydrogenase, mitochondrial OS=Homo sapiens GN=BDH1 PE=1 SV=3;>tr|E9PCG9|E9PCG9_HUMAN 3-hydroxybutyrate dehydrogenase, type 1 OS=Homo sapiens GN=BDH1 PE=3 SV=1	3	4	4	4	48011000	60552000	67615000	52543000	46844000	64787000	8469200	108560000	46453000	11729000	86295000	48575000	351740000	356420000	412580000	380640000	343240000	376810000	0	378420000	324010000	398790000	355920000	309200000	3	3	4	4	3	4	1	3	3	2	3	4	3	3	4	4	3
Q9BUT1;Q9BUT1-2;Q9BUT1-3;D6RIR6;D6R9U8;D6RFG2	Q9BUT1;Q9BUT1-2;Q9BUT1-3;D6RIR6;D6R9U8;D6RFG2	3-hydroxybutyrate dehydrogenase type 2	BDH2	>sp|Q9BUT1|BDH2_HUMAN 3-hydroxybutyrate dehydrogenase type 2 OS=Homo sapiens GN=BDH2 PE=1 SV=2;>sp|Q9BUT1-2|BDH2_HUMAN Isoform 2 of 3-hydroxybutyrate dehydrogenase type 2 OS=Homo sapiens GN=BDH2;>sp|Q9BUT1-3|BDH2_HUMAN Isoform 3 of 3-hydroxybutyrate dehydr	6	2	2	2	4984200	8043100	12109000	4709000	11726000	13496000	0	9033500	4542600	4230000	4934900	4942600	22713000	19173000	64781000	16005000	0	75421000	0	13020000	0	0	0	0	2	2	2	2	1	2	0	2	1	1	1	1	2	2	2	2	1
Q8TD16-2;Q8TD16	Q8TD16-2;Q8TD16	Protein bicaudal D homolog 2	BICD2	>sp|Q8TD16-2|BICD2_HUMAN Isoform 2 of Protein bicaudal D homolog 2 OS=Homo sapiens GN=BICD2;>sp|Q8TD16|BICD2_HUMAN Protein bicaudal D homolog 2 OS=Homo sapiens GN=BICD2 PE=1 SV=1	2	4	4	4	6823200	4959700	2561500	2087300	2093500	0	9995200	11777000	10686000	9930700	12499000	3927400	0	0	0	0	0	0	0	0	10044000	38908000	26849000	0	2	1	1	1	2	0	3	2	3	3	2	2	2	1	1	1	2
P55957-2;P55957;P55957-4;P55957-3	P55957-2;P55957;P55957-4	BH3-interacting domain death agonist;BH3-interacting domain death agonist p15;BH3-interacting domain death agonist p13;BH3-interacting domain death agonist p11	BID	>sp|P55957-2|BID_HUMAN Isoform 2 of BH3-interacting domain death agonist OS=Homo sapiens GN=BID;>sp|P55957|BID_HUMAN BH3-interacting domain death agonist OS=Homo sapiens GN=BID PE=1 SV=1;>sp|P55957-4|BID_HUMAN Isoform 4 of BH3-interacting domain death agon	4	6	6	6	21772000	20040000	34588000	33742000	34603000	34588000	20884000	29144000	49863000	6777500	15775000	27176000	278410000	409920000	242020000	290680000	284580000	240970000	82478000	189800000	213750000	131360000	209690000	179490000	6	5	6	6	4	6	5	5	5	3	3	6	6	5	6	6	4
O00499;O00499-5;O00499-2;O00499-3;O00499-11;O00499-6;O00499-4;O00499-8;O00499-7;O00499-10;O00499-9	O00499;O00499-5;O00499-2;O00499-3;O00499-11;O00499-6;O00499-4;O00499-8;O00499-7;O00499-10;O00499-9	Myc box-dependent-interacting protein 1	BIN1	>sp|O00499|BIN1_HUMAN Myc box-dependent-interacting protein 1 OS=Homo sapiens GN=BIN1 PE=1 SV=1;>sp|O00499-5|BIN1_HUMAN Isoform IID of Myc box-dependent-interacting protein 1 OS=Homo sapiens GN=BIN1;>sp|O00499-2|BIN1_HUMAN Isoform IIB of Myc box-dependent-	11	4	4	4	15566000	28233000	8973400	14914000	17116000	11558000	3367800	27283000	10654000	9301400	18816000	8833600	15340000	15791000	13430000	12472000	14855000	15017000	0	16102000	15349000	14064000	15492000	13262000	4	4	2	4	4	3	1	3	2	3	3	3	4	4	2	4	4
Q9NQY0;Q9NQY0-2	Q9NQY0;Q9NQY0-2	Bridging integrator 3	BIN3	>sp|Q9NQY0|BIN3_HUMAN Bridging integrator 3 OS=Homo sapiens GN=BIN3 PE=1 SV=1;>sp|Q9NQY0-2|BIN3_HUMAN Isoform 2 of Bridging integrator 3 OS=Homo sapiens GN=BIN3	2	3	3	3	9946600	18562000	17801000	6744200	12806000	13036000	663100	2998500	5397600	8611000	17161000	13014000	57886000	68946000	76413000	70819000	72495000	62965000	0	0	56610000	66179000	59158000	62928000	3	3	3	2	3	3	1	1	2	2	3	3	3	3	3	2	3
Q9NR09	Q9NR09	Baculoviral IAP repeat-containing protein 6	BIRC6	>sp|Q9NR09|BIRC6_HUMAN Baculoviral IAP repeat-containing protein 6 OS=Homo sapiens GN=BIRC6 PE=1 SV=2	1	8	8	8	5663500	9835700	6319500	5727000	9053500	6319500	10276000	27767000	7742200	5249000	18620000	23681000	60562000	86370000	67382000	53719000	106270000	67101000	80439000	91855000	82852000	58287000	89431000	65348000	4	6	5	5	6	5	6	8	7	5	7	6	4	6	5	5	6
Q13867;E7EMN3	Q13867;E7EMN3	Bleomycin hydrolase	BLMH	>sp|Q13867|BLMH_HUMAN Bleomycin hydrolase OS=Homo sapiens GN=BLMH PE=1 SV=1;>tr|E7EMN3|E7EMN3_HUMAN Bleomycin hydrolase OS=Homo sapiens GN=BLMH PE=4 SV=1	2	8	8	8	74122000	131360000	106920000	93018000	108760000	101330000	113640000	166090000	102630000	75955000	136490000	95865000	149470000	119500000	141890000	158210000	154450000	146110000	190870000	150700000	150080000	143680000	168530000	156880000	5	7	6	6	6	7	5	5	5	5	6	8	5	7	6	6	6
P53004;C9J1E1	P53004	Biliverdin reductase A	BLVRA	>sp|P53004|BIEA_HUMAN Biliverdin reductase A OS=Homo sapiens GN=BLVRA PE=1 SV=2	2	12	12	12	66285000	176730000	176470000	76839000	135350000	108530000	96362000	80535000	117470000	46017000	127120000	46486000	366450000	482680000	358220000	399150000	508360000	361000000	281670000	179050000	461300000	290020000	339290000	291270000	9	9	9	10	9	9	8	8	7	6	9	6	9	9	9	10	9
P30043	P30043	Flavin reductase (NADPH)	BLVRB	>sp|P30043|BLVRB_HUMAN Flavin reductase (NADPH) OS=Homo sapiens GN=BLVRB PE=1 SV=3	1	5	5	5	33473000	60350000	64920000	35715000	41462000	46217000	18755000	81427000	53379000	36793000	52804000	39269000	99976000	106190000	123060000	99931000	112980000	118020000	143600000	110800000	92070000	131370000	111250000	112630000	4	5	5	5	4	5	3	3	5	4	3	4	4	5	5	5	4
Q9NSY1;H0Y9P1;Q9NSY1-3;C9JC56;Q9NSY1-2	Q9NSY1;H0Y9P1;Q9NSY1-3;C9JC56;Q9NSY1-2	BMP-2-inducible protein kinase	BMP2K	>sp|Q9NSY1|BMP2K_HUMAN BMP-2-inducible protein kinase OS=Homo sapiens GN=BMP2K PE=1 SV=2;>tr|H0Y9P1|H0Y9P1_HUMAN BMP2-inducible kinase (Fragment) OS=Homo sapiens GN=BMP2K PE=4 SV=1;>sp|Q9NSY1-3|BMP2K_HUMAN Isoform 3 of BMP-2-inducible protein kinase OS=Hom	5	2	2	2	1114800	2939000	3572200	1282300	2404900	3651600	1970000	9529400	4095400	0	3303300	2557800	0	0	12176000	0	0	13089000	0	23122000	13661000	0	0	10866000	1	1	2	1	1	2	1	2	2	0	1	2	1	1	2	1	1
Q14692;A8MV67;A8MXU9	Q14692	Ribosome biogenesis protein BMS1 homolog	BMS1	>sp|Q14692|BMS1_HUMAN Ribosome biogenesis protein BMS1 homolog OS=Homo sapiens GN=BMS1 PE=1 SV=1	3	10	10	10	23722000	29405000	19911000	22839000	10230000	30882000	12540000	44943000	30769000	32982000	44547000	29162000	62343000	68161000	71427000	67995000	52346000	70847000	49212000	76458000	68621000	91619000	76891000	77127000	8	5	6	7	4	8	4	5	7	8	7	7	8	5	6	7	4
Q8NFC6	Q8NFC6	Biorientation of chromosomes in cell division protein 1-like	BOD1L	>sp|Q8NFC6|BOD1L_HUMAN Biorientation of chromosomes in cell division protein 1-like OS=Homo sapiens GN=BOD1L PE=1 SV=2	1	3	2	2	0	0	0	0	0	0	15496000	0	0	4516000	0	19872000	0	0	0	0	0	0	0	0	0	6050800	0	0	0	0	0	1	0	0	1	0	0	1	0	1	0	0	0	0	0
Q9H3K6;Q9H3K6-2	Q9H3K6;Q9H3K6-2	BolA-like protein 2	BOLA2	>sp|Q9H3K6|BOLA2_HUMAN BolA-like protein 2 OS=Homo sapiens GN=BOLA2 PE=1 SV=1;>sp|Q9H3K6-2|BOLA2_HUMAN Isoform 2 of BolA-like protein 2 OS=Homo sapiens GN=BOLA2	2	4	4	4	24464000	70358000	50646000	25347000	26206000	46380000	34151000	69289000	33955000	39752000	86868000	16685000	158200000	231980000	188560000	62999000	109810000	186880000	215180000	104390000	122220000	210320000	193370000	0	2	4	4	3	3	4	3	3	3	3	3	1	2	4	4	3	3
Q14137;Q96Q25;E9PIF8;E9PRN9	Q14137;Q96Q25	Ribosome biogenesis protein BOP1	BOP1;KM-PA-2	>sp|Q14137|BOP1_HUMAN Ribosome biogenesis protein BOP1 OS=Homo sapiens GN=BOP1 PE=1 SV=2;>tr|Q96Q25|Q96Q25_HUMAN KM-PA-2 protein OS=Homo sapiens GN=KM-PA-2 PE=2 SV=1	4	9	9	9	25796000	30408000	26103000	32720000	24924000	25384000	38681000	59817000	50361000	36183000	53038000	34403000	227870000	242740000	222840000	220350000	265270000	238790000	247360000	202000000	313680000	341260000	251310000	185340000	4	5	7	6	4	6	5	6	7	5	7	6	4	5	7	6	4
Q8NFQ5	Q8NFQ5	BPI fold-containing family B member 6	BPIFB6	>sp|Q8NFQ5|BPIB6_HUMAN BPI fold-containing family B member 6 OS=Homo sapiens GN=BPIFB6 PE=2 SV=1	1	2	2	2	0	0	0	0	0	0	0	0	0	0	0	0	0	0	0	0	0	0	0	0	0	0	0	0	0	1	0	0	0	0	0	0	0	1	1	0	0	1	0	0	0
O95861;O95861-2;C9JI50;B4DUS9;A6NF51;F8W1J0;F8VVW8;F8VZG4	O95861;O95861-2;C9JI50;B4DUS9;A6NF51	3(2),5-bisphosphate nucleotidase 1	BPNT1	>sp|O95861|BPNT1_HUMAN 3(2),5-bisphosphate nucleotidase 1 OS=Homo sapiens GN=BPNT1 PE=1 SV=1;>sp|O95861-2|BPNT1_HUMAN Isoform 2 of 3(2),5-bisphosphate nucleotidase 1 OS=Homo sapiens GN=BPNT1;>tr|C9JI50|C9JI50_HUMAN 3(2), 5-bisphosphate nucleotidas	8	14	14	4	40298000	64584000	69204000	31548000	49623000	48865000	27106000	90157000	48324000	51669000	73239000	27399000	154250000	126410000	151940000	141160000	185890000	152810000	180220000	123990000	168680000	74855000	111580000	118610000	8	7	7	6	9	7	5	5	5	12	8	6	8	7	7	6	9
Q12830;Q12830-2;Q12830-4	Q12830;Q12830-2;Q12830-4	Nucleosome-remodeling factor subunit BPTF	BPTF	>sp|Q12830|BPTF_HUMAN Nucleosome-remodeling factor subunit BPTF OS=Homo sapiens GN=BPTF PE=1 SV=3;>sp|Q12830-2|BPTF_HUMAN Isoform 2 of Nucleosome-remodeling factor subunit BPTF OS=Homo sapiens GN=BPTF;>sp|Q12830-4|BPTF_HUMAN Isoform 4 of Nucleosome-remodel	3	3	3	3	607950	1221600	605110	907510	1535800	605110	3484100	3992200	3934200	2281400	1062500	2271200	0	0	0	0	17620000	0	22147000	18294000	0	21090000	0	17187000	1	1	1	1	2	1	2	2	1	3	1	2	1	1	1	1	2
Q6PJG6;Q6PJG6-2;Q6PJG6-3;F8WDN5	Q6PJG6	BRCA1-associated ATM activator 1	BRAT1	>sp|Q6PJG6|BRAT1_HUMAN BRCA1-associated ATM activator 1 OS=Homo sapiens GN=BRAT1 PE=1 SV=2	4	9	9	9	11189000	12204000	29006000	11845000	14956000	29006000	11735000	24846000	11313000	7025500	11762000	14185000	108110000	124900000	142010000	119960000	174620000	141410000	105440000	131770000	129410000	64149000	112060000	133390000	8	7	7	8	7	7	3	6	6	5	5	6	8	7	7	8	7
P46736;P46736-3;P46736-2;P46736-5;C9J9C3;C9JZJ2;C9J8X9	P46736;P46736-3;P46736-2;P46736-5;C9J9C3;C9JZJ2;C9J8X9	Lys-63-specific deubiquitinase BRCC36	BRCC3	>sp|P46736|BRCC3_HUMAN Lys-63-specific deubiquitinase BRCC36 OS=Homo sapiens GN=BRCC3 PE=1 SV=2;>sp|P46736-3|BRCC3_HUMAN Isoform 3 of Lys-63-specific deubiquitinase BRCC36 OS=Homo sapiens GN=BRCC3;>sp|P46736-2|BRCC3_HUMAN Isoform 1 of Lys-63-specific deubi	7	2	2	2	21433000	2921600	4787500	22086000	0	4787500	20432000	12062000	3658000	5095200	4729300	5278200	203320000	0	0	187420000	0	0	163280000	0	0	0	0	0	2	1	1	2	0	1	2	1	1	1	1	1	2	1	1	2	0
B0S7P1;P25440-2;H0Y5T9;H0Y6K2;P25440;F8VXF8;Q658Y7;B0V073;H0Y602;B0V072;H0Y665;H0YAU3;E9PIQ3;H0Y799;H0Y801	B0S7P1;P25440-2;H0Y5T9;H0Y6K2;P25440;F8VXF8;Q658Y7;B0V073;H0Y602;B0V072;H0Y665;H0YAU3	Bromodomain-containing protein 2	BRD2;DKFZp313H139	>tr|B0S7P1|B0S7P1_HUMAN Bromodomain containing 2 OS=Homo sapiens GN=BRD2 PE=4 SV=1;>sp|P25440-2|BRD2_HUMAN Isoform 2 of Bromodomain-containing protein 2 OS=Homo sapiens GN=BRD2;>tr|H0Y5T9|H0Y5T9_HUMAN Bromodomain-containing 2 (Fragment) OS=Homo sapiens GN=	15	3	2	2	10269000	24149000	0	3306700	3416600	6893800	4396600	25861000	3835300	15047000	15732000	13050000	24327000	22014000	0	0	0	13975000	0	31389000	18013000	36100000	17912000	51104000	2	3	0	1	2	3	2	3	2	3	3	3	2	2	0	1	1
Q15059;Q15059-2;B4DS09;A9J571	Q15059;Q15059-2;B4DS09	Bromodomain-containing protein 3	BRD3	>sp|Q15059|BRD3_HUMAN Bromodomain-containing protein 3 OS=Homo sapiens GN=BRD3 PE=1 SV=1;>sp|Q15059-2|BRD3_HUMAN Isoform 2 of Bromodomain-containing protein 3 OS=Homo sapiens GN=BRD3;>tr|B4DS09|B4DS09_HUMAN Bromodomain containing 3 OS=Homo sapiens GN=BRD3	4	5	3	3	8876100	31696000	2202900	15183000	19978000	19194000	2622200	21746000	22627000	8382400	26396000	10574000	0	0	0	0	0	0	0	20225000	0	0	0	0	2	3	2	4	5	2	1	4	2	4	3	4	1	2	2	2	3
O60885;Q4G0X8;E7ESP5;O60885-2	O60885;Q4G0X8;E7ESP5;O60885-2	Bromodomain-containing protein 4	BRD4	>sp|O60885|BRD4_HUMAN Bromodomain-containing protein 4 OS=Homo sapiens GN=BRD4 PE=1 SV=2;>tr|Q4G0X8|Q4G0X8_HUMAN BRD4 protein OS=Homo sapiens GN=BRD4 PE=2 SV=1;>tr|E7ESP5|E7ESP5_HUMAN Uncharacterized protein OS=Homo sapiens GN=BRD4 PE=4 SV=1;>sp|O60885-2|B	4	10	10	7	28582000	34210000	36501000	26505000	30572000	25307000	29047000	106640000	25529000	36750000	89730000	39885000	88783000	116140000	139860000	128620000	105060000	88677000	245370000	119740000	154800000	153310000	163400000	103680000	7	4	5	6	6	7	4	7	4	7	8	8	7	4	5	6	6
Q8TDN6	Q8TDN6	Ribosome biogenesis protein BRX1 homolog	BRIX1	>sp|Q8TDN6|BRX1_HUMAN Ribosome biogenesis protein BRX1 homolog OS=Homo sapiens GN=BRIX1 PE=1 SV=2	1	12	12	12	75928000	49493000	75488000	98817000	70907000	103000000	59801000	77108000	70904000	70883000	121480000	90770000	340910000	377280000	279810000	342580000	326360000	299910000	68848000	127120000	271620000	169660000	304480000	283630000	9	4	7	9	7	8	6	5	7	5	6	8	9	4	7	9	7
Q5VW32;B7Z9G5;F5GXQ0;Q5VW33	Q5VW32;B7Z9G5;F5GXQ0;Q5VW33	BRO1 domain-containing protein BROX	BROX;C1orf58	>sp|Q5VW32|BROX_HUMAN BRO1 domain-containing protein BROX OS=Homo sapiens GN=BROX PE=1 SV=1;>tr|B7Z9G5|B7Z9G5_HUMAN C1orf58 protein OS=Homo sapiens GN=BROX PE=2 SV=1;>tr|F5GXQ0|F5GXQ0_HUMAN BRO1 domain and CAAX motif-containing OS=Homo sapiens GN=BROX PE=4	4	6	6	6	58728000	19433000	30742000	24113000	25601000	68509000	9930800	112980000	25478000	21747000	35058000	27203000	75088000	24352000	60940000	64718000	37240000	71503000	21910000	66021000	59228000	45530000	57362000	67081000	5	5	3	4	5	5	5	5	4	5	4	4	5	5	3	4	5
P35613;P35613-2;A6NJW1;D3YLG5;A8MZ77	P35613;P35613-2;A6NJW1;D3YLG5	Basigin	BSG	>sp|P35613|BASI_HUMAN Basigin OS=Homo sapiens GN=BSG PE=1 SV=2;>sp|P35613-2|BASI_HUMAN Isoform 2 of Basigin OS=Homo sapiens GN=BSG;>tr|A6NJW1|A6NJW1_HUMAN Basigin (Ok blood group), isoform CRA_f OS=Homo sapiens GN=BSG PE=2 SV=1;>tr|D3YLG5|D3YLG5_HUMAN Basi	5	8	8	8	225890000	190460000	217500000	193860000	125210000	192270000	252110000	422720000	165220000	116370000	247190000	178130000	1201900000	1025000000	919560000	1130800000	924510000	893480000	1063300000	1156900000	1023000000	1178800000	930630000	921200000	8	7	8	8	6	8	4	7	7	7	7	8	8	7	8	8	6
O14981;Q59HB6;B4E0W6	O14981	TATA-binding protein-associated factor 172	BTAF1	>sp|O14981|BTAF1_HUMAN TATA-binding protein-associated factor 172 OS=Homo sapiens GN=BTAF1 PE=1 SV=2	3	10	10	10	6829500	8900500	17563000	11152000	10958000	22484000	35166000	26920000	9789100	9102600	15386000	14901000	102490000	107610000	129760000	108350000	125870000	118740000	151040000	103920000	81131000	97367000	83762000	95879000	4	4	6	6	6	7	6	5	5	5	6	6	4	4	6	6	6
P20290;P20290-2;D6RDG3;H0Y9Y1	P20290;P20290-2;D6RDG3	Transcription factor BTF3	BTF3	>sp|P20290|BTF3_HUMAN Transcription factor BTF3 OS=Homo sapiens GN=BTF3 PE=1 SV=1;>sp|P20290-2|BTF3_HUMAN Isoform 2 of Transcription factor BTF3 OS=Homo sapiens GN=BTF3;>tr|D6RDG3|D6RDG3_HUMAN Basic transcription factor 3 (Fragment) OS=Homo sapiens GN=BTF3	4	7	7	6	539020000	1004800000	765620000	531740000	587550000	449060000	301660000	360080000	1052600000	255540000	397170000	681340000	759000000	607170000	593970000	734460000	689580000	530720000	852480000	543410000	677780000	827180000	766600000	595770000	7	7	6	7	7	7	6	6	6	6	6	7	7	7	6	7	7
Q96K17;E9PL10;B3KNJ1;G3V1C6;E9PPC3	Q96K17;E9PL10;B3KNJ1	Transcription factor BTF3 homolog 4	BTF3L4	>sp|Q96K17|BT3L4_HUMAN Transcription factor BTF3 homolog 4 OS=Homo sapiens GN=BTF3L4 PE=1 SV=1;>tr|E9PL10|E9PL10_HUMAN Basic transcription factor 3-like 4 OS=Homo sapiens GN=BTF3L4 PE=4 SV=1;>tr|B3KNJ1|B3KNJ1_HUMAN Basic transcription factor 3-like 4 OS=Ho	5	5	4	4	34476000	68395000	34935000	18613000	55608000	145350000	177860000	384790000	41827000	95782000	247340000	37942000	115820000	113650000	76211000	137620000	122970000	156780000	158310000	159340000	104920000	92126000	135630000	89793000	4	4	4	3	4	5	5	5	4	5	5	5	3	3	3	2	3
B9ZVU6;Q7KYR7-1;Q7KYR7;B4DLP9;Q7KYR7-3;Q96AV7;E9PGR4	B9ZVU6;Q7KYR7-1;Q7KYR7;B4DLP9;Q7KYR7-3;Q96AV7;E9PGR4	Butyrophilin subfamily 2 member A1	BTN2A1	>tr|B9ZVU6|B9ZVU6_HUMAN Butyrophilin, subfamily 2, member A1 OS=Homo sapiens GN=BTN2A1 PE=4 SV=1;>sp|Q7KYR7-1|BT2A1_HUMAN Isoform 2 of Butyrophilin subfamily 2 member A1 OS=Homo sapiens GN=BTN2A1;>sp|Q7KYR7|BT2A1_HUMAN Butyrophilin subfamily 2 member A1 OS	7	2	2	2	523750	824270	310960	588930	306310	310960	446880	443770	353360	0	541110	455390	0	0	0	0	0	0	0	0	0	0	0	3517200	1	1	1	1	1	1	1	1	1	0	1	1	1	1	1	1	1
O43683;F5GXI5;E9PC26;F5GZ80;C9JQA4;C9JRC7	O43683;F5GXI5;E9PC26;F5GZ80	Mitotic checkpoint serine/threonine-protein kinase BUB1	BUB1	>sp|O43683|BUB1_HUMAN Mitotic checkpoint serine/threonine-protein kinase BUB1 OS=Homo sapiens GN=BUB1 PE=1 SV=1;>tr|F5GXI5|F5GXI5_HUMAN Budding uninhibited by benzimidazoles 1 homolog (yeast) OS=Homo sapiens GN=BUB1 PE=3 SV=1;>tr|E9PC26|E9PC26_HUMAN Buddin	6	6	6	6	16102000	1787100	12948000	17103000	11301000	9280600	23628000	5091500	9111700	9191800	8381400	36180000	0	36895000	17098000	48724000	75708000	43334000	83795000	45078000	37269000	60262000	45387000	79081000	2	2	3	2	2	2	3	2	3	3	3	4	2	2	3	2	2
O43684;O43684-2;B4DDM6	O43684;O43684-2;B4DDM6	Mitotic checkpoint protein BUB3	BUB3	>sp|O43684|BUB3_HUMAN Mitotic checkpoint protein BUB3 OS=Homo sapiens GN=BUB3 PE=1 SV=1;>sp|O43684-2|BUB3_HUMAN Isoform 2 of Mitotic checkpoint protein BUB3 OS=Homo sapiens GN=BUB3;>tr|B4DDM6|B4DDM6_HUMAN Budding uninhibited by benzimidazoles 3 homolog (ye	3	12	12	12	127590000	169940000	148600000	140480000	126950000	138160000	137870000	171990000	113830000	93921000	162390000	116700000	618070000	607140000	679430000	636570000	683900000	661910000	608740000	504200000	583670000	502990000	542690000	532050000	11	10	11	11	10	10	10	9	10	10	10	10	11	10	11	11	10
P41223;C9JNV2;C9JCD9;F8WCN7	P41223;C9JNV2;C9JCD9	Protein BUD31 homolog	BUD31	>sp|P41223|BUD31_HUMAN Protein BUD31 homolog OS=Homo sapiens GN=BUD31 PE=1 SV=2;>tr|C9JNV2|C9JNV2_HUMAN BUD31 homolog (S. cerevisiae) OS=Homo sapiens GN=BUD31 PE=4 SV=1;>tr|C9JCD9|C9JCD9_HUMAN BUD31 homolog (S. cerevisiae) OS=Homo sapiens GN=BUD31 PE=4 SV=	4	3	3	3	12325000	19493000	17349000	11093000	10232000	3610200	16739000	32607000	12823000	17071000	7262500	8892900	22340000	17873000	27024000	20170000	14636000	16408000	0	0	19442000	0	0	0	3	2	3	3	2	2	1	1	2	1	1	1	3	2	3	3	2
Q5VXM9;Q9H7B2;Q5VXN0	Q5VXM9;Q9H7B2;Q5VXN0	Ribosome production factor 2 homolog	BXDC1;RPF2	>tr|Q5VXM9|Q5VXM9_HUMAN Brix domain containing 1 (Fragment) OS=Homo sapiens GN=BXDC1 PE=2 SV=1;>sp|Q9H7B2|RPF2_HUMAN Ribosome production factor 2 homolog OS=Homo sapiens GN=RPF2 PE=1 SV=2;>tr|Q5VXN0|Q5VXN0_HUMAN Brix domain containing 1 (Fragment) OS=Homo	3	5	5	5	14067000	11167000	6452400	4473200	7823900	10240000	4878500	3522200	1568600	11399000	11285000	4488700	51163000	65744000	11164000	57308000	46159000	11825000	0	10973000	13264000	58449000	15389000	0	4	4	4	3	3	4	1	2	3	3	3	2	4	4	4	3	3
Q13895;F8WBL2	Q13895	Bystin	BYSL	>sp|Q13895|BYST_HUMAN Bystin OS=Homo sapiens GN=BYSL PE=1 SV=3	2	5	5	5	5180200	1068700	18615000	11920000	10485000	5978500	11901000	26508000	20931000	24343000	22006000	2527800	36643000	18707000	29340000	33600000	45595000	19179000	23439000	30427000	23893000	51498000	29918000	27128000	4	2	2	5	2	2	3	3	3	5	3	2	4	2	2	5	2
Q7L1Q6;Q7L1Q6-2;C9IZ80;C9JFN4;H0Y503;C9JWF5;C9J188;C9JV57	Q7L1Q6;Q7L1Q6-2;C9IZ80	Basic leucine zipper and W2 domain-containing protein 1	BZW1	>sp|Q7L1Q6|BZW1_HUMAN Basic leucine zipper and W2 domain-containing protein 1 OS=Homo sapiens GN=BZW1 PE=1 SV=1;>sp|Q7L1Q6-2|BZW1_HUMAN Isoform 2 of Basic leucine zipper and W2 domain-containing protein 1 OS=Homo sapiens GN=BZW1;>tr|C9IZ80|C9IZ80_HUMAN Bas	8	19	19	16	305740000	392120000	280480000	213740000	260490000	336730000	259360000	556980000	348200000	248290000	516020000	287940000	498280000	387370000	398010000	406650000	396670000	500580000	399940000	481750000	547710000	414560000	474010000	525760000	14	14	12	12	13	12	15	13	13	14	17	13	14	14	12	12	13
Q9Y6E2;E7ETZ4;B5MCH7;B5MCE7;Q75MG1;E7EMS9;F8WDX8;C9JF98;E9PFD4	Q9Y6E2;E7ETZ4;B5MCH7;B5MCE7;Q75MG1	Basic leucine zipper and W2 domain-containing protein 2	BZW2	>sp|Q9Y6E2|BZW2_HUMAN Basic leucine zipper and W2 domain-containing protein 2 OS=Homo sapiens GN=BZW2 PE=1 SV=1;>tr|E7ETZ4|E7ETZ4_HUMAN Basic leucine zipper and W2 domains 2 (Fragment) OS=Homo sapiens GN=BZW2 PE=4 SV=1;>tr|B5MCH7|B5MCH7_HUMAN Basic leucine	9	12	9	9	33094000	61855000	60591000	42102000	58608000	48302000	27277000	75350000	48774000	46313000	84088000	44096000	71007000	72908000	92426000	99965000	102840000	92371000	115070000	76693000	79380000	83945000	97894000	69925000	8	6	8	9	8	8	6	10	8	10	8	10	5	4	7	6	6
Q496Y1;Q7Z3E2;H0Y7V5;F6VCB7	Q496Y1;Q7Z3E2;H0Y7V5;F6VCB7	Uncharacterized protein C10orf118	C10orf118	>tr|Q496Y1|Q496Y1_HUMAN C10orf118 protein (Fragment) OS=Homo sapiens GN=C10orf118 PE=2 SV=1;>sp|Q7Z3E2|CJ118_HUMAN Uncharacterized protein C10orf118 OS=Homo sapiens GN=C10orf118 PE=2 SV=2;>tr|H0Y7V5|H0Y7V5_HUMAN Chromosome 10 open reading frame 118 (Fragme	4	4	4	4	13607000	0	0	9434200	0	0	0	0	0	0	0	0	0	0	0	11421000	0	0	0	0	0	0	0	0	1	0	1	1	0	1	0	0	0	1	0	1	1	0	1	1	0
Q86WR7;D3DRR9;A6NDS2;Q86WR7-2	Q86WR7;D3DRR9;A6NDS2;Q86WR7-2	Uncharacterized protein C10orf47	C10orf47	>sp|Q86WR7|CJ047_HUMAN Uncharacterized protein C10orf47 OS=Homo sapiens GN=C10orf47 PE=1 SV=2;>tr|D3DRR9|D3DRR9_HUMAN Chromosome 10 open reading frame 47 OS=Homo sapiens GN=C10orf47 PE=4 SV=1;>tr|A6NDS2|A6NDS2_HUMAN Chromosome 10 open reading frame 47 OS=H	4	5	5	5	8281300	2087700	5237300	4532100	2801300	5237300	10475000	9835700	2568400	3893500	1504500	2570800	42921000	0	0	38668000	31088000	0	54863000	45466000	0	39858000	0	0	4	2	2	2	2	2	3	2	2	2	1	1	4	2	2	2	2
E9PRG8;E9PLD3	E9PRG8;E9PLD3		C11orf48	>tr|E9PRG8|E9PRG8_HUMAN Chromosome 11 open reading frame 48 OS=Homo sapiens GN=C11orf48 PE=4 SV=1;>tr|E9PLD3|E9PLD3_HUMAN Uncharacterized protein OS=Homo sapiens PE=4 SV=1	2	3	3	3	46600000	35512000	47411000	26975000	9380800	51565000	39294000	61388000	67299000	41108000	37002000	60003000	238270000	142470000	199250000	178090000	0	210610000	148980000	165070000	274940000	200370000	114570000	242730000	3	3	3	2	1	3	3	2	3	3	3	3	3	3	3	2	1
Q9H0W9;Q9H0W9-2;Q9H0W9-3;E9PQS1;Q9H0W9-4;E9PJU8;E9PPB5;E9PIP1;E9PLB3;E9PLC5;E9PSC3;E9PR95	Q9H0W9;Q9H0W9-2;Q9H0W9-3;E9PQS1;Q9H0W9-4;E9PJU8;E9PPB5	Ester hydrolase C11orf54	C11orf54	>sp|Q9H0W9|CK054_HUMAN Ester hydrolase C11orf54 OS=Homo sapiens GN=C11orf54 PE=1 SV=1;>sp|Q9H0W9-2|CK054_HUMAN Isoform 2 of Ester hydrolase C11orf54 OS=Homo sapiens GN=C11orf54;>sp|Q9H0W9-3|CK054_HUMAN Isoform 3 of Ester hydrolase C11orf54 OS=Homo sapiens	12	6	6	6	23686000	62611000	22123000	35110000	39280000	40289000	38610000	24241000	13965000	21536000	49447000	23650000	130170000	122920000	212820000	123430000	184450000	169810000	75290000	44284000	55632000	36257000	82032000	80014000	5	5	2	6	3	3	3	3	3	3	3	4	5	5	2	6	3
Q9H3H3-3;Q9H3H3-2;Q9H3H3	Q9H3H3-3;Q9H3H3-2;Q9H3H3	UPF0696 protein C11orf68	C11orf68	>sp|Q9H3H3-3|CK068_HUMAN Isoform 3 of UPF0696 protein C11orf68 OS=Homo sapiens GN=C11orf68;>sp|Q9H3H3-2|CK068_HUMAN Isoform 2 of UPF0696 protein C11orf68 OS=Homo sapiens GN=C11orf68;>sp|Q9H3H3|CK068_HUMAN UPF0696 protein C11orf68 OS=Homo sapiens GN=C11orf6	3	5	5	5	6813600	8571300	15906000	8062400	3467700	15906000	41789000	51960000	6005900	15049000	20805000	14970000	114000000	62903000	92696000	143980000	47520000	92268000	274870000	199520000	0	142060000	119170000	92638000	2	3	3	2	3	3	5	4	1	3	3	4	2	3	3	2	3
Q9HB07;F8VXF6;F8VR84;F5H641;F8VQQ3	Q9HB07;F8VXF6;F8VR84;F5H641;F8VQQ3	UPF0160 protein MYG1, mitochondrial	C12orf10	>sp|Q9HB07|MYG1_HUMAN UPF0160 protein MYG1, mitochondrial OS=Homo sapiens GN=C12orf10 PE=1 SV=2;>tr|F8VXF6|F8VXF6_HUMAN Chromosome 12 open reading frame 10 OS=Homo sapiens GN=C12orf10 PE=4 SV=1;>tr|F8VR84|F8VR84_HUMAN Chromosome 12 open reading frame 10 OS	5	6	6	6	33683000	15745000	681750	17253000	21663000	681750	41823000	43691000	20693000	31171000	23962000	21305000	0	0	0	0	215610000	0	229400000	232990000	251610000	276190000	169370000	144190000	1	1	1	1	3	1	4	3	3	5	2	3	1	1	1	1	3
Q8WUH6	Q8WUH6	UPF0444 transmembrane protein C12orf23	C12orf23	>sp|Q8WUH6|CL023_HUMAN UPF0444 transmembrane protein C12orf23 OS=Homo sapiens GN=C12orf23 PE=1 SV=1	1	3	3	3	11600000	38557000	24751000	14075000	25691000	14092000	17381000	68526000	23567000	15515000	49993000	12853000	49284000	44986000	55302000	65297000	54532000	64660000	0	100240000	32216000	0	59247000	49824000	3	2	3	2	3	2	1	3	2	1	2	2	3	2	3	2	3
Q99622;F5GXW5	Q99622;F5GXW5	Protein C10	C12orf57	>sp|Q99622|C10_HUMAN Protein C10 OS=Homo sapiens GN=C12orf57 PE=1 SV=1;>tr|F5GXW5|F5GXW5_HUMAN Chromosome 12 open reading frame 57 OS=Homo sapiens GN=C12orf57 PE=4 SV=1	2	2	2	2	0	0	0	0	0	1729500	3469000	9947400	0	0	5610400	2951900	0	0	0	0	0	0	0	0	0	0	0	3794900	0	0	0	0	0	1	1	1	0	0	1	1	0	0	0	0	0
Q9UKR5	Q9UKR5	Probable ergosterol biosynthetic protein 28	C14orf1	>sp|Q9UKR5|ERG28_HUMAN Probable ergosterol biosynthetic protein 28 OS=Homo sapiens GN=C14orf1 PE=1 SV=1	1	4	4	4	9391900	6210100	11442000	8541500	6217400	12500000	11709000	16709000	5736500	1840300	9643200	10189000	107470000	69096000	65599000	82259000	83692000	68311000	0	81086000	0	0	68710000	62665000	2	2	3	3	2	3	1	2	1	1	2	3	2	2	3	3	2
G3V4K3;Q9H9C1;B4DPI6	G3V4K3;Q9H9C1;B4DPI6	Spermatogenesis-defective protein 39 homolog	C14orf133;SPE39	>tr|G3V4K3|G3V4K3_HUMAN Chromosome 14 open reading frame 133 OS=Homo sapiens GN=C14orf133 PE=4 SV=1;>sp|Q9H9C1|SPE39_HUMAN Spermatogenesis-defective protein 39 homolog OS=Homo sapiens GN=SPE39 PE=1 SV=1;>tr|B4DPI6|B4DPI6_HUMAN Chromosome 14 open reading fr	3	4	4	4	2751600	2230800	10755000	3067600	3555000	8728300	18564000	13984000	9153200	6481000	6932600	6818200	22904000	18143000	63777000	26626000	22203000	56911000	101510000	44887000	39456000	51784000	37171000	34898000	3	3	4	3	4	4	4	4	4	4	3	4	3	3	4	3	4
Q9Y224;G3V4C6;H0YJB9;G3V4E7	Q9Y224;G3V4C6	UPF0568 protein C14orf166	C14orf166	>sp|Q9Y224|CN166_HUMAN UPF0568 protein C14orf166 OS=Homo sapiens GN=C14orf166 PE=1 SV=1;>tr|G3V4C6|G3V4C6_HUMAN Chromosome 14 open reading frame 166 OS=Homo sapiens GN=C14orf166 PE=4 SV=1	4	11	11	11	57891000	180650000	143380000	86236000	130570000	155460000	37995000	289050000	138850000	89009000	177760000	105900000	206580000	186210000	201400000	183390000	223260000	236750000	118290000	230100000	188770000	129420000	163370000	191650000	7	9	7	9	7	10	4	9	8	7	9	9	7	9	7	9	7
Q86U38;A8MY76;B3KVY3	Q86U38;A8MY76	Pumilio domain-containing protein C14orf21	C14orf21	>sp|Q86U38|CN021_HUMAN Pumilio domain-containing protein C14orf21 OS=Homo sapiens GN=C14orf21 PE=1 SV=1;>tr|A8MY76|A8MY76_HUMAN Chromosome 14 open reading frame 21 OS=Homo sapiens GN=C14orf21 PE=4 SV=1	3	3	3	3	1084300	889360	1944100	1834300	447420	1944100	1589300	6596800	3151300	1580000	4566300	2755900	8353500	0	14310000	16904000	0	14265000	10502000	21948000	42104000	14194000	22780000	28191000	2	1	2	2	1	2	2	3	2	2	2	2	2	1	2	2	1
Q6PJG2;F6RU81;C9JYU7	Q6PJG2;F6RU81	Uncharacterized protein C14orf43	C14orf43	>sp|Q6PJG2|CN043_HUMAN Uncharacterized protein C14orf43 OS=Homo sapiens GN=C14orf43 PE=1 SV=2;>tr|F6RU81|F6RU81_HUMAN Chromosome 14 open reading frame 43 (Fragment) OS=Homo sapiens GN=C14orf43 PE=4 SV=1	3	5	5	5	4424100	5371000	7473000	4010300	2971200	7473000	5620800	11802000	4604500	1386300	9846600	6409400	42986000	41283000	70835000	34667000	39660000	70529000	31877000	52591000	37623000	7881800	52460000	49455000	3	3	3	3	2	3	3	3	3	3	3	3	3	3	3	3	2
Q9NPA0;H0YDT8;H0YDX2	Q9NPA0;H0YDT8;H0YDX2	UPF0480 protein C15orf24	C15orf24	>sp|Q9NPA0|CO024_HUMAN UPF0480 protein C15orf24 OS=Homo sapiens GN=C15orf24 PE=1 SV=1;>tr|H0YDT8|H0YDT8_HUMAN Chromosome 15 open reading frame 24 (Fragment) OS=Homo sapiens GN=C15orf24 PE=4 SV=1;>tr|H0YDX2|H0YDX2_HUMAN Chromosome 15 open reading frame 24 (	3	4	4	4	4540500	0	0	899460	3079300	0	262260	2236700	0	2761300	0	0	0	0	0	0	0	0	0	9776100	0	0	0	0	2	0	1	1	1	1	1	1	0	1	0	0	2	0	1	1	1
Q96SY0;B4DVT3;B4DVD5	Q96SY0;B4DVT3;B4DVD5	UPF0464 protein C15orf44	C15orf44	>sp|Q96SY0|CO044_HUMAN UPF0464 protein C15orf44 OS=Homo sapiens GN=C15orf44 PE=1 SV=2;>tr|B4DVT3|B4DVT3_HUMAN Uncharacterized protein OS=Homo sapiens GN=C15orf44 PE=2 SV=1;>tr|B4DVD5|B4DVD5_HUMAN Uncharacterized protein OS=Homo sapiens GN=C15orf44 PE=2 SV=	3	3	3	3	1042600	4607600	5526200	2828800	3223500	4289700	2613400	10892000	4672000	1146000	3474700	4557300	0	0	26448000	0	0	24007000	20530000	29124000	0	0	0	24986000	1	2	3	2	1	3	2	2	2	2	1	3	1	2	3	2	1
Q6ZUT6;Q6ZUT6-4;Q6ZUT6-3;H0YM82	Q6ZUT6;Q6ZUT6-4;Q6ZUT6-3;H0YM82	Uncharacterized protein C15orf52	C15orf52	>sp|Q6ZUT6|CO052_HUMAN Uncharacterized protein C15orf52 OS=Homo sapiens GN=C15orf52 PE=1 SV=1;>sp|Q6ZUT6-4|CO052_HUMAN Isoform 4 of Uncharacterized protein C15orf52 OS=Homo sapiens GN=C15orf52;>sp|Q6ZUT6-3|CO052_HUMAN Isoform 3 of Uncharacterized protein C	4	2	2	2	2395100	5396100	0	2686600	0	8163600	636720	8699400	0	3914200	0	0	0	0	0	0	0	9305800	0	0	0	0	0	0	1	1	0	1	0	1	1	1	0	1	0	0	1	1	0	1	0
Q96GQ5;E7EP97;B4DJP2	Q96GQ5;E7EP97;B4DJP2	UPF0420 protein C16orf58	C16orf58	>sp|Q96GQ5|CP058_HUMAN UPF0420 protein C16orf58 OS=Homo sapiens GN=C16orf58 PE=1 SV=2;>tr|E7EP97|E7EP97_HUMAN Chromosome 16 open reading frame 58 OS=Homo sapiens GN=C16orf58 PE=4 SV=1;>tr|B4DJP2|B4DJP2_HUMAN Uncharacterized protein OS=Homo sapiens GN=C16or	3	4	4	4	3247300	3620500	7871700	6337900	3164700	5537800	12047000	5672000	2778800	5626300	3698800	3695000	0	37201000	37836000	56255000	36758000	36728000	47836000	30422000	30888000	62418000	29743000	0	1	2	3	2	2	3	4	2	2	3	2	2	1	2	3	2	2
Q9Y6A4	Q9Y6A4	UPF0468 protein C16orf80	C16orf80	>sp|Q9Y6A4|CP080_HUMAN UPF0468 protein C16orf80 OS=Homo sapiens GN=C16orf80 PE=1 SV=1	1	7	7	7	30802000	60575000	38157000	27172000	33911000	34296000	31195000	57680000	47969000	18628000	47310000	30317000	157960000	275820000	164050000	169830000	189360000	152000000	163350000	138380000	251930000	239820000	170690000	137770000	5	5	4	6	4	4	3	3	4	2	3	3	5	5	4	6	4
Q8IV36;Q8IV36-2;Q8IV36-3	Q8IV36;Q8IV36-2;Q8IV36-3	Protein hid-1 homolog	C17orf28	>sp|Q8IV36|HID1_HUMAN Protein hid-1 homolog OS=Homo sapiens GN=C17orf28 PE=1 SV=1;>sp|Q8IV36-2|HID1_HUMAN Isoform 2 of Protein hid-1 homolog OS=Homo sapiens GN=C17orf28;>sp|Q8IV36-3|HID1_HUMAN Isoform 3 of Protein hid-1 homolog OS=Homo sapiens GN=C17orf28	3	2	2	2	0	30758000	2888300	0	2482500	2888300	1694200	4153400	33635000	31276000	1536800	1469200	0	323280000	0	0	0	0	0	0	347210000	242330000	0	0	0	2	1	0	1	1	1	1	2	2	1	1	0	2	1	0	1
H0YIS7;C9J4G0;Q8IXM2;F8W038;F8W1H0;E9PB29	H0YIS7;C9J4G0;Q8IXM2;F8W038;F8W1H0;E9PB29	Chromatin complexes subunit BAP18	C17orf49;hCG_32827;BAP18	>tr|H0YIS7|H0YIS7_HUMAN Chromosome 17 open reading frame 49 (Fragment) OS=Homo sapiens GN=C17orf49 PE=4 SV=1;>tr|C9J4G0|C9J4G0_HUMAN HCG32827, isoform CRA_d OS=Homo sapiens GN=hCG_32827 PE=4 SV=1;>sp|Q8IXM2|BAP18_HUMAN Chromatin complexes subunit BAP18 OS=	6	4	4	4	14688000	31175000	11205000	9746500	26172000	22863000	20692000	53859000	5602900	20169000	40327000	15113000	13527000	31722000	18136000	9991700	22181000	23432000	30184000	29620000	0	22380000	25950000	16510000	4	3	2	3	4	4	2	4	1	4	4	4	4	3	2	3	4
Q8N4C9;Q8N4C9-2	Q8N4C9;Q8N4C9-2	Uncharacterized protein C17orf78	C17orf78	>sp|Q8N4C9|CQ078_HUMAN Uncharacterized protein C17orf78 OS=Homo sapiens GN=C17orf78 PE=2 SV=2;>sp|Q8N4C9-2|CQ078_HUMAN Isoform 2 of Uncharacterized protein C17orf78 OS=Homo sapiens GN=C17orf78	2	2	2	2	0	0	0	0	0	0	0	0	0	0	0	0	0	0	0	0	0	0	0	0	0	0	0	0	0	1	1	0	1	1	1	1	0	1	1	0	0	1	1	0	1
Q53F19;Q53F19-2	Q53F19;Q53F19-2	Uncharacterized protein C17orf85	C17orf85	>sp|Q53F19|CQ085_HUMAN Uncharacterized protein C17orf85 OS=Homo sapiens GN=C17orf85 PE=1 SV=2;>sp|Q53F19-2|CQ085_HUMAN Isoform 2 of Uncharacterized protein C17orf85 OS=Homo sapiens GN=C17orf85	2	2	2	2	3825000	1780200	0	104440000	0	2016100	1662100	6296900	2784000	5344300	5562700	4465300	0	0	0	90947000	0	0	0	14458000	11444000	31907000	20037000	29756000	1	1	0	2	0	1	1	2	2	2	2	2	1	1	0	2	0
Q96DM3;F5H2W0;F5H3Y7;B7Z2Y1	Q96DM3;F5H2W0;F5H3Y7;B7Z2Y1	Uncharacterized protein C18orf8	C18orf8	>sp|Q96DM3|MIC1_HUMAN Uncharacterized protein C18orf8 OS=Homo sapiens GN=C18orf8 PE=1 SV=2;>tr|F5H2W0|F5H2W0_HUMAN Chromosome 18 open reading frame 8 OS=Homo sapiens GN=C18orf8 PE=4 SV=1;>tr|F5H3Y7|F5H3Y7_HUMAN Chromosome 18 open reading frame 8 OS=Homo sa	4	3	3	3	2373300	591930	2503800	2280100	3041100	2503800	3145400	5005700	2190900	755620	3269200	3102900	0	0	0	0	39928000	0	13107000	22924000	0	0	0	0	3	1	2	3	3	2	3	2	3	1	3	3	3	1	2	3	3
Q969H8	Q969H8	UPF0556 protein C19orf10	C19orf10	>sp|Q969H8|CS010_HUMAN UPF0556 protein C19orf10 OS=Homo sapiens GN=C19orf10 PE=1 SV=1	1	4	4	4	16393000	53430000	45331000	45599000	31651000	23826000	40992000	51093000	69036000	51988000	46892000	41612000	18523000	135530000	47229000	58528000	122040000	65533000	114050000	75723000	84244000	92850000	109290000	49807000	3	3	3	3	3	2	3	3	3	4	3	4	3	3	3	3	3
Q9NSK7;Q9NSK7-4;Q9NSK7-3;F8W6J3;Q9NSK7-2	Q9NSK7;Q9NSK7-4;Q9NSK7-3	Protein C19orf12	C19orf12	>sp|Q9NSK7|CS012_HUMAN Protein C19orf12 OS=Homo sapiens GN=C19orf12 PE=1 SV=3;>sp|Q9NSK7-4|CS012_HUMAN Isoform 1 of Protein C19orf12 OS=Homo sapiens GN=C19orf12;>sp|Q9NSK7-3|CS012_HUMAN Isoform 3 of Protein C19orf12 OS=Homo sapiens GN=C19orf12	5	3	3	3	563310	751260	791420	670250	573720	791420	520610	0	588400	18662000	1354700	629950	0	0	0	0	0	0	0	0	0	27497000	0	0	2	1	1	2	1	1	1	0	1	3	1	2	2	1	1	2	1
Q9BQ61	Q9BQ61	Uncharacterized protein C19orf43	C19orf43	>sp|Q9BQ61|CS043_HUMAN Uncharacterized protein C19orf43 OS=Homo sapiens GN=C19orf43 PE=1 SV=1	1	3	3	3	31558000	37587000	0	11916000	22561000	25791000	28979000	74335000	54128000	65484000	49078000	22505000	43508000	29408000	0	55951000	0	0	53586000	0	0	0	0	0	3	2	0	3	1	1	2	1	1	1	1	1	3	2	0	3	1
Q5BKX5;Q5BKX5-3	Q5BKX5;Q5BKX5-3	UPF0692 protein C19orf54	C19orf54	>sp|Q5BKX5|CS054_HUMAN UPF0692 protein C19orf54 OS=Homo sapiens GN=C19orf54 PE=1 SV=2;>sp|Q5BKX5-3|CS054_HUMAN Isoform 3 of UPF0692 protein C19orf54 OS=Homo sapiens GN=C19orf54	2	2	2	2	545290	1161700	808200	548000	1439700	808200	3445300	3914200	1500400	1995200	2395500	1803400	0	12415000	0	0	14420000	0	22291000	16068000	15200000	18633000	15784000	13750000	1	2	1	1	2	1	2	2	2	2	2	2	1	2	1	1	2
Q5UCC4-3;Q5UCC4;Q5UCC4-2	Q5UCC4-3;Q5UCC4;Q5UCC4-2	UPF0510 protein INM02	C19orf63	>sp|Q5UCC4-3|INM02_HUMAN Isoform 3 of UPF0510 protein INM02 OS=Homo sapiens GN=C19orf63;>sp|Q5UCC4|INM02_HUMAN UPF0510 protein INM02 OS=Homo sapiens GN=C19orf63 PE=1 SV=1;>sp|Q5UCC4-2|INM02_HUMAN Isoform 2 of UPF0510 protein INM02 OS=Homo sapiens GN=C19orf	3	3	3	3	2077100	2287300	2746000	1960000	2360300	2746000	1032800	8067300	0	2616100	9323000	2305600	0	0	0	0	0	0	0	37203000	0	29994000	51459000	0	2	1	1	1	1	1	1	2	0	2	2	1	2	1	1	1	1
Q96EU7	Q96EU7	C1GALT1-specific chaperone 1	C1GALT1C1	>sp|Q96EU7|C1GLC_HUMAN C1GALT1-specific chaperone 1 OS=Homo sapiens GN=C1GALT1C1 PE=1 SV=1	1	2	2	2	268720	779880	0	0	0	0	0	0	0	0	0	0	0	7022100	0	0	0	0	0	0	0	0	0	0	1	1	0	0	0	0	0	0	0	0	0	0	1	1	0	0	0
Q9NWV4;B1ARP7	Q9NWV4;B1ARP7	UPF0587 protein C1orf123	C1orf123	>sp|Q9NWV4|CA123_HUMAN UPF0587 protein C1orf123 OS=Homo sapiens GN=C1orf123 PE=1 SV=1;>tr|B1ARP7|B1ARP7_HUMAN Chromosome 1 open reading frame 123 OS=Homo sapiens GN=C1orf123 PE=4 SV=1	2	4	4	4	18267000	20770000	3847300	13948000	13624000	14477000	4647000	5333400	2868900	12841000	21169000	12010000	56120000	45589000	30602000	53129000	45122000	48279000	25968000	26524000	31884000	44750000	41102000	35330000	4	3	2	3	3	3	3	2	2	4	3	3	4	3	2	3	3
F8WEE8;Q7Z422-4;Q7Z422-2;Q7Z422;C9K0U0;B4DNI1;Q7Z422-3;F8WDF4	F8WEE8;Q7Z422-4;Q7Z422-2;Q7Z422;C9K0U0;B4DNI1;Q7Z422-3;F8WDF4	UPF0485 protein C1orf144	C1orf144	>tr|F8WEE8|F8WEE8_HUMAN Chromosome 1 open reading frame 144 OS=Homo sapiens GN=C1orf144 PE=4 SV=1;>sp|Q7Z422-4|CA144_HUMAN Isoform 4 of UPF0485 protein C1orf144 OS=Homo sapiens GN=C1orf144;>sp|Q7Z422-2|CA144_HUMAN Isoform 2 of UPF0485 protein C1orf144 OS=H	8	2	2	2	7123900	15610000	7011200	7218900	11037000	8400500	13472000	47296000	14000000	7920000	70988000	7724200	0	0	0	0	17847000	0	0	36405000	14179000	0	39835000	0	1	1	1	1	2	1	1	2	2	1	2	1	1	1	1	1	2
Q5TDF0;Q9BSD7	Q5TDF0;Q9BSD7	Cancer-related nucleoside-triphosphatase	C1orf57;NTPCR	>tr|Q5TDF0|Q5TDF0_HUMAN Chromosome 1 open reading frame 57 OS=Homo sapiens GN=C1orf57 PE=2 SV=1;>sp|Q9BSD7|NTPCR_HUMAN Cancer-related nucleoside-triphosphatase OS=Homo sapiens GN=NTPCR PE=1 SV=1	2	3	3	3	8256400	8451600	10980000	11017000	6079800	10980000	19864000	23241000	10860000	11488000	17358000	19910000	75460000	70819000	65057000	90553000	0	64787000	141380000	94518000	115880000	148710000	101750000	117840000	3	2	2	3	1	2	3	3	2	3	3	2	3	2	2	3	1
Q07021	Q07021	Complement component 1 Q subcomponent-binding protein, mitochondrial	C1QBP	>sp|Q07021|C1QBP_HUMAN Complement component 1 Q subcomponent-binding protein, mitochondrial OS=Homo sapiens GN=C1QBP PE=1 SV=1	1	5	5	5	280130000	529480000	341310000	241030000	134490000	101170000	373490000	295650000	274610000	332230000	121070000	260660000	469580000	405300000	309310000	446780000	224330000	284440000	515560000	249070000	466010000	491460000	297650000	468360000	4	4	4	4	4	3	3	5	4	3	4	4	4	4	4	4	4
Q9NWU2;B4DS00	Q9NWU2;B4DS00	Protein C20orf11	C20orf11	>sp|Q9NWU2|CT011_HUMAN Protein C20orf11 OS=Homo sapiens GN=C20orf11 PE=1 SV=1;>tr|B4DS00|B4DS00_HUMAN Chromosome 20 open reading frame 11 OS=Homo sapiens GN=C20orf11 PE=2 SV=1	2	2	2	2	5744400	11508000	5294400	5853200	10833000	716910	0	24747000	7542000	8372100	15378000	4662800	13068000	18470000	14099000	20884000	34018000	0	0	55897000	23804000	0	29925000	13277000	2	2	2	2	2	1	0	2	2	1	2	2	2	2	2	2	2
Q9GZN8-2;Q9GZN8;E9PAL2	Q9GZN8-2;Q9GZN8;E9PAL2	UPF0687 protein C20orf27	C20orf27	>sp|Q9GZN8-2|CT027_HUMAN Isoform 2 of UPF0687 protein C20orf27 OS=Homo sapiens GN=C20orf27;>sp|Q9GZN8|CT027_HUMAN UPF0687 protein C20orf27 OS=Homo sapiens GN=C20orf27 PE=1 SV=3;>tr|E9PAL2|E9PAL2_HUMAN Chromosome 20 open reading frame 27 OS=Homo sapiens GN=	3	3	3	3	12369000	39755000	29653000	21719000	398980	25473000	9810700	32970000	26064000	10328000	26996000	16623000	0	33585000	30380000	36036000	0	0	0	0	25768000	0	19127000	25501000	1	3	2	3	1	1	1	1	2	1	2	2	1	3	2	3	1
A2A2Q9;Q9Y312	A2A2Q9;Q9Y312	Uncharacterized protein C20orf4	C20orf4	>tr|A2A2Q9|A2A2Q9_HUMAN Chromosome 20 open reading frame 4 OS=Homo sapiens GN=C20orf4 PE=4 SV=1;>sp|Q9Y312|CT004_HUMAN Uncharacterized protein C20orf4 OS=Homo sapiens GN=C20orf4 PE=1 SV=2	2	4	4	4	12751000	23972000	20728000	11209000	7264400	14971000	253590	34441000	11029000	2013700	17298000	14530000	128970000	157340000	116230000	118350000	75369000	90617000	0	117730000	98182000	0	106170000	109140000	3	3	3	3	2	2	1	3	2	1	3	2	3	3	3	3	2
A8MSH5;Q9BY42;A2A2L5;A2A2L6	A8MSH5;Q9BY42;A2A2L5;A2A2L6	UPF0549 protein C20orf43	C20orf43	>tr|A8MSH5|A8MSH5_HUMAN Chromosome 20 open reading frame 43 OS=Homo sapiens GN=C20orf43 PE=4 SV=2;>sp|Q9BY42|CT043_HUMAN UPF0549 protein C20orf43 OS=Homo sapiens GN=C20orf43 PE=1 SV=3;>tr|A2A2L5|A2A2L5_HUMAN Chromosome 20 open reading frame 43 (Fragment) O	4	2	2	2	2231900	7715300	0	0	0	0	0	0	1719400	2473500	2803000	0	0	0	0	0	0	0	0	0	0	0	2070900	0	1	1	0	0	0	0	0	0	1	1	1	0	1	1	0	0	0
Q9BQP7;Q5QPE7;Q5QPE8	Q9BQP7;Q5QPE7;Q5QPE8	Uncharacterized protein C20orf72	C20orf72	>sp|Q9BQP7|CT072_HUMAN Uncharacterized protein C20orf72 OS=Homo sapiens GN=C20orf72 PE=1 SV=1;>tr|Q5QPE7|Q5QPE7_HUMAN Chromosome 20 open reading frame 72 OS=Homo sapiens GN=C20orf72 PE=2 SV=1;>tr|Q5QPE8|Q5QPE8_HUMAN Chromosome 20 open reading frame 72 OS=H	3	3	3	3	0	1845300	0	0	0	0	0	1862800	0	3004600	1553400	694220	0	0	0	0	0	0	0	0	0	17555000	0	0	0	1	0	0	0	0	0	1	0	3	1	1	0	1	0	0	0
P30042;F2Z2Q0;P30042-2	P30042;F2Z2Q0;P30042-2	ES1 protein homolog, mitochondrial	C21orf33	>sp|P30042|ES1_HUMAN ES1 protein homolog, mitochondrial OS=Homo sapiens GN=C21orf33 PE=1 SV=3;>tr|F2Z2Q0|F2Z2Q0_HUMAN Chromosome 21 open reading frame 33 OS=Homo sapiens GN=C21orf33 PE=4 SV=1;>sp|P30042-2|ES1_HUMAN Isoform Short of ES1 protein homolog, mit	3	3	3	3	9685700	15331000	20824000	8466100	7664500	10764000	4242000	35448000	15071000	9015500	20839000	11098000	34871000	40177000	40840000	34355000	32246000	38029000	0	64625000	50640000	37742000	59290000	44580000	2	2	3	2	2	2	1	2	2	2	2	2	2	2	3	2	2
Q9Y3I0;E9PCW3;E7EQS9;E7EVP9	Q9Y3I0;E9PCW3	tRNA-splicing ligase RtcB homolog	C22orf28	>sp|Q9Y3I0|RTCB_HUMAN tRNA-splicing ligase RtcB homolog OS=Homo sapiens GN=C22orf28 PE=1 SV=1;>tr|E9PCW3|E9PCW3_HUMAN Uncharacterized protein OS=Homo sapiens GN=C22orf28 PE=4 SV=1	4	21	21	21	252830000	347690000	293250000	240840000	285690000	275600000	239810000	522510000	312790000	326900000	445210000	305840000	773620000	742850000	659250000	756050000	753960000	709520000	974480000	829070000	905670000	1311000000	827960000	998600000	16	15	15	16	18	17	15	16	14	19	15	18	16	15	15	16	18
Q9UKZ1	Q9UKZ1	UPF0760 protein C2orf29	C2orf29	>sp|Q9UKZ1|CB029_HUMAN UPF0760 protein C2orf29 OS=Homo sapiens GN=C2orf29 PE=1 SV=1	1	3	3	3	4023000	3683500	4742900	4291400	3584800	4742900	6962000	2871100	4163900	0	4151400	8331300	37229000	36676000	39590000	40410000	37864000	39423000	0	0	39810000	0	0	42199000	2	2	2	2	2	2	1	1	2	0	1	3	2	2	2	2	2
Q5R2V8;Q9Y316;Q9Y316-2;F8WCZ0	Q5R2V8;Q9Y316;Q9Y316-2;F8WCZ0	Protein MEMO1	C2orf4;MEMO1	>tr|Q5R2V8|Q5R2V8_HUMAN C2orf4 protein OS=Homo sapiens GN=C2orf4 PE=2 SV=1;>sp|Q9Y316|MEMO1_HUMAN Protein MEMO1 OS=Homo sapiens GN=MEMO1 PE=1 SV=1;>sp|Q9Y316-2|MEMO1_HUMAN Isoform 2 of Protein MEMO1 OS=Homo sapiens GN=MEMO1;>tr|F8WCZ0|F8WCZ0_HUMAN Mediator	4	2	2	2	9276100	4763600	6286100	5694100	3395000	5880700	8935500	10891000	2173800	5228400	9633100	7490400	47755000	43644000	45672000	0	0	42065000	0	48620000	25982000	41944000	52876000	38928000	2	2	2	1	1	2	1	2	2	2	2	2	2	2	2	1	1
B5MDU6;Q9H6V9-2;Q9H6V9;B7ZAJ5;B5MCU4;B7ZA47;B4DRG3;C9JUM0;D3YTH1;B5MCE2;C9JHU6	B5MDU6;Q9H6V9-2;Q9H6V9;B7ZAJ5;B5MCU4;B7ZA47;B4DRG3;C9JUM0;D3YTH1;B5MCE2;C9JHU6	UPF0554 protein C2orf43	C2orf43	>tr|B5MDU6|B5MDU6_HUMAN Chromosome 2 open reading frame 43 OS=Homo sapiens GN=C2orf43 PE=4 SV=1;>sp|Q9H6V9-2|CB043_HUMAN Isoform 2 of UPF0554 protein C2orf43 OS=Homo sapiens GN=C2orf43;>sp|Q9H6V9|CB043_HUMAN UPF0554 protein C2orf43 OS=Homo sapiens GN=C2orf	11	2	2	2	884770	928660	1150900	730210	1728200	1150900	1112700	1292300	1122500	1332200	693080	2271800	0	0	0	0	19432000	0	0	0	0	0	0	0	1	1	1	1	1	1	1	1	1	2	1	2	1	1	1	1	1
Q9BQ75;E9PHS3;C9J384	Q9BQ75;E9PHS3;C9J384	Uncharacterized protein C3orf26	C3orf26	>sp|Q9BQ75|CC026_HUMAN Uncharacterized protein C3orf26 OS=Homo sapiens GN=C3orf26 PE=1 SV=2;>tr|E9PHS3|E9PHS3_HUMAN Chromosome 3 open reading frame 26 OS=Homo sapiens GN=C3orf26 PE=4 SV=1;>tr|C9J384|C9J384_HUMAN Chromosome 3 open reading frame 26 (Fragment	3	6	6	6	0	6392800	22450000	3591000	4477000	20494000	497520	14435000	8123100	3242700	69137000	10440000	0	0	0	0	14470000	0	0	0	0	9451700	0	14112000	0	1	2	1	2	3	1	1	2	2	2	2	0	1	2	1	2
A8MQ59;Q0PNE2;E9PFB3;C9IYN7;C9JAS1;Q0PNE2-2;C9JEX8;C9J9N8;C9J2D6;C9JA82;C9JLH5	A8MQ59;Q0PNE2;E9PFB3;C9IYN7;C9JAS1;Q0PNE2-2;C9JEX8;C9J9N8	UPF0405 protein C3orf75	C3orf75	>tr|A8MQ59|A8MQ59_HUMAN Uncharacterized protein OS=Homo sapiens GN=C3orf75 PE=4 SV=2;>sp|Q0PNE2|CC075_HUMAN UPF0405 protein C3orf75 OS=Homo sapiens GN=C3orf75 PE=2 SV=1;>tr|E9PFB3|E9PFB3_HUMAN Chromosome 3 open reading frame 75 OS=Homo sapiens GN=C3orf75 P	11	3	3	3	4860200	3041900	5451100	4647200	4167000	5451100	4847400	5624900	3767100	2116100	3623600	4069200	42698000	0	46533000	45504000	46788000	46366000	24916000	28879000	36413000	15646000	23232000	33139000	3	1	2	3	2	2	2	2	2	2	2	2	3	1	2	3	2
Q9NWY4;A8MVJ9	Q9NWY4;A8MVJ9	UPF0609 protein C4orf27;Putative UPF0609 protein C4orf27-like	C4orf27	>sp|Q9NWY4|CD027_HUMAN UPF0609 protein C4orf27 OS=Homo sapiens GN=C4orf27 PE=1 SV=2;>sp|A8MVJ9|YI028_HUMAN Putative UPF0609 protein C4orf27-like OS=Homo sapiens PE=1 SV=1	2	3	3	3	7072200	11675000	8363800	3403100	7637000	7828100	7025000	7083300	8533500	2698500	13286000	7914800	10340000	11719000	10225000	0	9541600	13107000	0	0	7995200	0	11586000	13555000	2	2	2	1	2	2	2	1	2	1	2	2	2	2	2	1	2
H0Y9X1;Q96EY4;D6RA57;D6RC31;D6RE67	H0Y9X1;Q96EY4;D6RA57	UPF0534 protein C4orf43	C4orf43	>tr|H0Y9X1|H0Y9X1_HUMAN Chromosome 4 open reading frame 43 (Fragment) OS=Homo sapiens GN=C4orf43 PE=4 SV=1;>sp|Q96EY4|CD043_HUMAN UPF0534 protein C4orf43 OS=Homo sapiens GN=C4orf43 PE=1 SV=2;>tr|D6RA57|D6RA57_HUMAN Chromosome 4 open reading frame 43 OS=Hom	5	3	3	3	7765300	2416800	4532300	7711900	10847000	4231800	14931000	23426000	8077100	8666600	25562000	8904500	37072000	0	0	41708000	56043000	0	59865000	66304000	39125000	47025000	92176000	45705000	2	1	1	3	3	1	2	2	2	3	2	2	2	1	1	3	3
H0Y8X4;O43598;O43598-2	H0Y8X4;O43598;O43598-2	Deoxyribonucleoside 5-monophosphate N-glycosidase	C6orf108;RCL	>tr|H0Y8X4|H0Y8X4_HUMAN Chromosome 6 open reading frame 108 (Fragment) OS=Homo sapiens GN=C6orf108 PE=4 SV=1;>sp|O43598|RCL_HUMAN Deoxyribonucleoside 5-monophosphate N-glycosidase OS=Homo sapiens GN=RCL PE=1 SV=1;>sp|O43598-2|RCL_HUMAN Isoform 2 of Deoxyr	3	2	2	2	6560500	9739300	9743400	6938900	12861000	9743400	6308800	6807800	7891100	5376300	14234000	22250000	70982000	96182000	75810000	74301000	118810000	75543000	49871000	30042000	86601000	61531000	95867000	134100000	2	2	2	2	2	2	2	2	2	2	2	2	2	2	2	2	2
Q9P1F3;Q5SZC9	Q9P1F3;Q5SZC9	Costars family protein C6orf115	C6orf115;RP11-501K14.2	>sp|Q9P1F3|CF115_HUMAN Costars family protein C6orf115 OS=Homo sapiens GN=C6orf115 PE=1 SV=1;>tr|Q5SZC9|Q5SZC9_HUMAN Novel protein OS=Homo sapiens GN=RP11-501K14.2 PE=2 SV=1	2	3	3	3	73831000	169320000	81580000	37754000	107590000	104700000	102280000	251360000	101530000	36936000	201550000	75102000	121040000	121220000	76721000	74789000	105620000	115700000	84850000	158520000	92180000	0	125150000	106690000	2	3	3	2	3	3	2	2	2	1	2	2	2	3	3	2	3
Q9BRT2;Q5TAQ0	Q9BRT2;Q5TAQ0	Uncharacterized protein C6orf125	C6orf125	>sp|Q9BRT2|CF125_HUMAN Uncharacterized protein C6orf125 OS=Homo sapiens GN=C6orf125 PE=1 SV=1;>tr|Q5TAQ0|Q5TAQ0_HUMAN OTTHUMP00000016217 OS=Homo sapiens GN=C6orf125 PE=2 SV=1	2	3	3	3	6502800	14857000	5365800	11304000	4112900	11567000	1209900	18577000	7579900	11020000	14774000	7243400	0	0	43126000	0	0	47073000	0	25705000	0	0	0	38945000	2	2	2	2	2	2	1	2	1	2	1	2	2	2	2	2	2
Q9Y530;C9JNE2;C9JXC3;C9J5P1;C9IZY1;C9JA90	Q9Y530;C9JNE2;C9JXC3;C9J5P1	O-acetyl-ADP-ribose deacetylase C6orf130	C6orf130	>sp|Q9Y530|CF130_HUMAN O-acetyl-ADP-ribose deacetylase C6orf130 OS=Homo sapiens GN=C6orf130 PE=1 SV=2;>tr|C9JNE2|C9JNE2_HUMAN Chromosome 6 open reading frame 130 (Fragment) OS=Homo sapiens GN=C6orf130 PE=4 SV=1;>tr|C9JXC3|C9JXC3_HUMAN Chromosome 6 open rea	6	5	5	5	10443000	38209000	14767000	37681000	37505000	29958000	7858800	41588000	20966000	6239100	49072000	19294000	41938000	40369000	24170000	42057000	60996000	33671000	29351000	42488000	35013000	29979000	69243000	43493000	2	4	3	4	4	4	3	3	3	2	3	3	2	4	3	4	4
Q9H993;F5GZY1	Q9H993;F5GZY1	UPF0364 protein C6orf211	C6orf211	>sp|Q9H993|CF211_HUMAN UPF0364 protein C6orf211 OS=Homo sapiens GN=C6orf211 PE=1 SV=1;>tr|F5GZY1|F5GZY1_HUMAN Chromosome 6 open reading frame 211 OS=Homo sapiens GN=C6orf211 PE=4 SV=1	2	6	6	6	25056000	149760000	72318000	58823000	10056000	28643000	2831700	49521000	102350000	28422000	180790000	83046000	156900000	242490000	139310000	189520000	75328000	146200000	0	148240000	154760000	235820000	168670000	171920000	4	4	4	4	3	3	1	3	3	3	5	5	4	4	4	4	3
Q8NI28	Q8NI28	Uncharacterized protein C7orf13	C7orf13	>sp|Q8NI28|CG013_HUMAN Uncharacterized protein C7orf13 OS=Homo sapiens GN=C7orf13 PE=2 SV=1	1	2	2	2	0	0	15053000	9948500	4296200	15053000	16465000	16569000	0	19522000	5564300	8983200	0	0	0	0	0	0	0	63139000	0	0	0	0	0	0	1	1	1	1	2	1	0	1	1	1	0	0	1	1	1
Q9BRJ6;C9JQV0	Q9BRJ6;C9JQV0	Uncharacterized protein C7orf50	C7orf50	>sp|Q9BRJ6|CG050_HUMAN Uncharacterized protein C7orf50 OS=Homo sapiens GN=C7orf50 PE=1 SV=1;>tr|C9JQV0|C9JQV0_HUMAN Chromosome 7 open reading frame 50 (Fragment) OS=Homo sapiens GN=C7orf50 PE=4 SV=1	2	3	3	3	5461600	10027000	2954000	4268500	5689800	5512900	9780900	9555000	1801600	10155000	9155300	4370100	25264000	28374000	0	22024000	21180000	23636000	26637000	22621000	0	28586000	25782000	20443000	2	2	1	2	2	2	3	2	1	3	2	2	2	2	1	2	2
Q9H7E9-2;Q9H7E9	Q9H7E9-2;Q9H7E9	UPF0488 protein C8orf33	C8orf33	>sp|Q9H7E9-2|CH033_HUMAN Isoform 2 of UPF0488 protein C8orf33 OS=Homo sapiens GN=C8orf33;>sp|Q9H7E9|CH033_HUMAN UPF0488 protein C8orf33 OS=Homo sapiens GN=C8orf33 PE=1 SV=1	2	3	3	3	6758700	6435500	7008800	6790300	5489600	7008800	15866000	8106800	5043800	5429600	7278200	3209400	64941000	56388000	60177000	73295000	62599000	59927000	88314000	40910000	38464000	51611000	46195000	0	2	2	2	2	2	2	3	2	2	3	2	2	2	2	2	2	2
Q8WUY1;H0YAR9	Q8WUY1	UPF0670 protein C8orf55	C8orf55	>sp|Q8WUY1|CH055_HUMAN UPF0670 protein C8orf55 OS=Homo sapiens GN=C8orf55 PE=1 SV=2	2	11	11	11	32086000	23505000	38864000	32679000	25403000	40885000	42702000	61491000	9169500	25429000	40910000	43987000	251310000	356730000	334060000	256250000	249610000	310990000	322440000	199170000	165890000	231690000	225620000	239180000	8	7	9	8	7	10	5	8	5	5	8	10	8	7	9	8	7
H0YF29;Q6P1X6;Q6P1X6-2	H0YF29;Q6P1X6;Q6P1X6-2	UPF0598 protein C8orf82	C8orf82	>tr|H0YF29|H0YF29_HUMAN Chromosome 8 open reading frame 82 (Fragment) OS=Homo sapiens GN=C8orf82 PE=4 SV=1;>sp|Q6P1X6|CH082_HUMAN UPF0598 protein C8orf82 OS=Homo sapiens GN=C8orf82 PE=1 SV=2;>sp|Q6P1X6-2|CH082_HUMAN Isoform 2 of UPF0598 protein C8orf82 OS=	3	5	5	5	10134000	5765100	6599200	10938000	2948200	6599200	2589200	1802200	2736200	235140	1955300	1587700	62768000	70363000	76882000	66590000	40591000	76563000	8628100	14592000	22111000	0	14128000	14523000	5	4	4	4	3	4	3	2	3	1	2	3	5	4	4	4	3
Q5T280	Q5T280	Uncharacterized protein C9orf114	C9orf114	>sp|Q5T280|CI114_HUMAN Uncharacterized protein C9orf114 OS=Homo sapiens GN=C9orf114 PE=1 SV=3	1	4	4	4	3273200	2913500	6122600	4187700	5748000	6122600	8111400	9972500	5594000	3022400	6627700	7003900	36171000	36396000	49991000	34784000	47269000	49771000	28657000	44573000	50147000	22248000	55920000	59841000	2	2	3	3	4	3	3	3	2	3	2	3	2	2	3	3	4
Q96GE9;Q96GE9-2	Q96GE9;Q96GE9-2	Transmembrane protein C9orf123	C9orf123	>sp|Q96GE9|CI123_HUMAN Transmembrane protein C9orf123 OS=Homo sapiens GN=C9orf123 PE=2 SV=1;>sp|Q96GE9-2|CI123_HUMAN Isoform 2 of Transmembrane protein C9orf123 OS=Homo sapiens GN=C9orf123	2	2	2	2	3149300	3856700	6997400	3411400	4860100	6997400	2564800	8706400	4263800	3235200	4600200	4520700	0	0	0	0	0	0	0	0	0	0	0	34916000	2	2	1	1	1	1	2	1	1	1	1	1	2	2	1	1	1
Q9NXH8	Q9NXH8	Torsin family protein C9orf167	C9orf167	>sp|Q9NXH8|CI167_HUMAN Torsin family protein C9orf167 OS=Homo sapiens GN=C9orf167 PE=1 SV=2	1	6	6	6	5540900	5028500	8993200	5912800	8631700	8993200	5961900	9994400	6651600	2120700	5153200	7824700	79720000	57651000	63812000	68448000	89744000	63543000	38241000	34744000	40508000	41094000	34859000	39907000	3	3	4	4	4	4	4	4	5	2	3	5	3	3	4	4	4
Q8TAL5	Q8TAL5	Uncharacterized protein C9orf43	C9orf43	>sp|Q8TAL5|CI043_HUMAN Uncharacterized protein C9orf43 OS=Homo sapiens GN=C9orf43 PE=1 SV=1	1	2	2	2	0	0	0	12242000	13606000	0	0	0	0	20493000	0	9348400	0	0	0	0	0	0	0	0	0	27458000	0	0	0	0	0	1	1	0	0	0	0	2	0	1	0	0	0	1	1
Q9HBL7	Q9HBL7	Plasminogen receptor (KT)	C9orf46	>sp|Q9HBL7|PLRKT_HUMAN Plasminogen receptor (KT) OS=Homo sapiens GN=C9orf46 PE=1 SV=1	1	2	2	2	0	0	1363500	0	852010	1363500	0	0	0	0	0	0	0	0	0	0	0	10417000	0	0	0	0	0	0	1	1	2	1	2	2	0	0	0	0	0	0	1	1	2	1	2
Q9H330;Q9H330-2;Q9H330-3;Q9H330-4;C9K005;F8WBJ7	Q9H330;Q9H330-2;Q9H330-3	Transmembrane protein C9orf5	C9orf5	>sp|Q9H330|CI005_HUMAN Transmembrane protein C9orf5 OS=Homo sapiens GN=C9orf5 PE=1 SV=2;>sp|Q9H330-2|CI005_HUMAN Isoform 2 of Transmembrane protein C9orf5 OS=Homo sapiens GN=C9orf5;>sp|Q9H330-3|CI005_HUMAN Isoform 3 of Transmembrane protein C9orf5 OS=Homo	6	6	6	6	8413100	5490300	13300000	6500700	9184900	12705000	23229000	30046000	20616000	22525000	22581000	9204800	60058000	58702000	52747000	55480000	53577000	49268000	178810000	116620000	85847000	169490000	56251000	90991000	5	3	5	3	4	5	4	3	5	4	3	4	5	3	5	3	4
Q5T6V5;Q5T6V7	Q5T6V5	UPF0553 protein C9orf64	C9orf64	>sp|Q5T6V5|CI064_HUMAN UPF0553 protein C9orf64 OS=Homo sapiens GN=C9orf64 PE=1 SV=1	2	5	5	5	14641000	42933000	36135000	16620000	33787000	31135000	23956000	56382000	31063000	14199000	33453000	23321000	84007000	96938000	115460000	92083000	129760000	97739000	120200000	79370000	90235000	96088000	81612000	95198000	3	4	3	3	3	4	2	4	4	3	4	3	3	4	3	3	3
Q96LW7-2;Q96LW7	Q96LW7-2;Q96LW7	Bcl10-interacting CARD protein	C9orf89	>sp|Q96LW7-2|BINCA_HUMAN Isoform 2 of Bcl10-interacting CARD protein OS=Homo sapiens GN=C9orf89;>sp|Q96LW7|BINCA_HUMAN Bcl10-interacting CARD protein OS=Homo sapiens GN=C9orf89 PE=1 SV=1	2	5	5	5	5093600	2914100	11943000	4707700	10228000	11943000	17167000	22747000	3075800	7150500	7939300	7625800	0	104990000	72787000	0	60603000	72595000	105560000	101990000	0	82532000	62368000	46131000	1	3	2	1	4	2	3	3	2	3	2	4	1	3	2	1	4
Q9Y376	Q9Y376	Calcium-binding protein 39	CAB39	>sp|Q9Y376|CAB39_HUMAN Calcium-binding protein 39 OS=Homo sapiens GN=CAB39 PE=1 SV=1	1	12	12	8	41403000	64997000	99342000	65175000	47300000	42302000	3848500	79608000	98068000	19451000	44306000	52827000	103700000	225430000	270830000	162920000	176870000	198330000	36720000	148350000	241570000	54800000	96305000	158270000	7	5	7	8	5	6	2	5	6	5	5	8	7	5	7	8	5
Q9H9S4;E9PEW4;Q5TAW7;B7ZBJ4;B7ZBJ5;B7ZBJ6	Q9H9S4;E9PEW4;Q5TAW7;B7ZBJ4	Calcium-binding protein 39-like	CAB39L	>sp|Q9H9S4|CB39L_HUMAN Calcium-binding protein 39-like OS=Homo sapiens GN=CAB39L PE=1 SV=3;>tr|E9PEW4|E9PEW4_HUMAN Calcium-binding protein 39-like OS=Homo sapiens GN=CAB39L PE=4 SV=1;>tr|Q5TAW7|Q5TAW7_HUMAN Calcium binding protein 39-like (Fragment) OS=Hom	6	6	2	2	376660	0	13575000	0	10626000	685470	0	2314100	17727000	7409100	15984000	8704000	0	0	18488000	0	0	0	0	0	18932000	0	0	0	3	1	5	2	2	3	1	2	4	2	2	4	1	0	2	0	1
Q9HB71;B3KSF1;Q5R370;Q9HB71-2;B2ZWH1	Q9HB71;B3KSF1;Q5R370	Calcyclin-binding protein	CACYBP	>sp|Q9HB71|CYBP_HUMAN Calcyclin-binding protein OS=Homo sapiens GN=CACYBP PE=1 SV=2;>tr|B3KSF1|B3KSF1_HUMAN Calcyclin binding protein OS=Homo sapiens GN=CACYBP PE=2 SV=1;>tr|Q5R370|Q5R370_HUMAN Calcyclin binding protein OS=Homo sapiens GN=CACYBP PE=2 SV=1	5	14	14	14	282300000	389210000	385740000	318340000	242430000	208440000	275040000	478510000	427530000	376630000	308630000	212230000	721670000	523650000	540720000	710150000	525040000	403280000	704570000	626230000	585460000	750050000	476680000	489540000	14	11	11	13	11	11	10	9	11	12	8	12	14	11	11	13	11
P27708;F8VPD4;P31327-2	P27708;F8VPD4	CAD protein;Glutamine-dependent carbamoyl-phosphate synthase;Aspartate carbamoyltransferase;Dihydroorotase	CAD	>sp|P27708|PYR1_HUMAN CAD protein OS=Homo sapiens GN=CAD PE=1 SV=3;>tr|F8VPD4|F8VPD4_HUMAN Carbamoyl-phosphate synthetase 2, aspartate transcarbamylase, and dihydroorotase OS=Homo sapiens GN=CAD PE=3 SV=1	3	50	50	48	156010000	165340000	166720000	138370000	109960000	124670000	258350000	324370000	227530000	204840000	326480000	185020000	913360000	1043700000	906720000	826320000	951860000	894060000	1051300000	1059500000	1058100000	1169600000	1216600000	1062600000	34	33	27	35	25	26	33	34	33	36	37	33	34	33	27	35	25
P22676;A6NER6;A8MY71;P05937;B7Z9J4	P22676;A6NER6;A8MY71	Calretinin	CALB2	>sp|P22676|CALB2_HUMAN Calretinin OS=Homo sapiens GN=CALB2 PE=1 SV=2;>tr|A6NER6|A6NER6_HUMAN Calbindin 2 OS=Homo sapiens GN=CALB2 PE=4 SV=1;>tr|A8MY71|A8MY71_HUMAN Calbindin 2, 29kDa (Calretinin), isoform CRA_d OS=Homo sapiens GN=CALB2 PE=4 SV=1	5	16	16	16	399920000	678670000	423210000	456600000	512980000	480800000	240830000	620010000	532770000	402790000	557690000	402350000	556220000	599170000	495760000	747490000	590890000	582270000	624760000	599170000	621930000	745410000	549530000	540710000	14	13	10	13	14	12	10	12	12	13	14	13	14	13	10	13	14
Q05682	Q05682	Caldesmon	CALD1	>sp|Q05682|CALD1_HUMAN Caldesmon OS=Homo sapiens GN=CALD1 PE=1 SV=3	1	6	2	2	0	18374000	0	0	14725000	12710000	0	0	0	0	0	0	0	0	0	0	0	14488000	0	0	0	0	0	0	2	4	2	2	2	5	2	2	2	3	3	3	0	1	0	0	1
E9PGZ1;Q05682-5;Q05682-3;E7EX44;F5H1Z9;Q05682-4;Q05682-2;A8K0X1;C9J813;E7EUR9	E9PGZ1;Q05682-5;Q05682-3;E7EX44;F5H1Z9;Q05682-4;Q05682-2;A8K0X1;C9J813;E7EUR9		CALD1	>tr|E9PGZ1|E9PGZ1_HUMAN Caldesmon 1 OS=Homo sapiens GN=CALD1 PE=4 SV=1;>sp|Q05682-5|CALD1_HUMAN Isoform 5 of Caldesmon OS=Homo sapiens GN=CALD1;>sp|Q05682-3|CALD1_HUMAN Isoform 3 of Caldesmon OS=Homo sapiens GN=CALD1;>tr|E7EX44|E7EX44_HUMAN Caldesmon 1 OS=	10	6	6	2	7240700	22832000	17703000	7543200	4175200	15613000	21674000	31000000	24717000	13926000	28711000	11861000	17536000	21856000	16474000	18832000	17888000	20036000	37926000	29734000	30913000	25111000	23586000	16920000	3	3	3	3	2	4	2	3	3	3	4	4	3	3	3	3	2
H0Y7A7;E7ETZ0;P62158;E7EMB3;Q96HY3;G3V361;G3V479;F8WBR5;G3V226;P02585;C9J7T9	H0Y7A7;E7ETZ0;P62158;E7EMB3;Q96HY3	Calmodulin	CALM2;CALM1	>tr|H0Y7A7|H0Y7A7_HUMAN Calmodulin 2 (phosphorylase kinase, delta) (Fragment) OS=Homo sapiens GN=CALM2 PE=4 SV=1;>tr|E7ETZ0|E7ETZ0_HUMAN Calmodulin 1 (phosphorylase kinase, delta) OS=Homo sapiens GN=CALM1 PE=4 SV=1;>sp|P62158|CALM_HUMAN Calmodulin OS=Homo	11	12	12	10	853640000	1237700000	843490000	804490000	816790000	766370000	1125800000	1741000000	892620000	699860000	1268600000	888420000	3727100000	4481000000	3624300000	3539400000	3547600000	3832200000	3255100000	3801600000	3370000000	3455200000	3750400000	4070700000	11	8	7	10	8	7	9	9	9	10	8	9	11	8	7	10	8
P27797;B4E2Y9	P27797;B4E2Y9	Calreticulin	CALR	>sp|P27797|CALR_HUMAN Calreticulin OS=Homo sapiens GN=CALR PE=1 SV=1;>tr|B4E2Y9|B4E2Y9_HUMAN Calreticulin OS=Homo sapiens GN=CALR PE=2 SV=1	2	25	25	25	1157300000	1754800000	1056300000	1287600000	1253100000	1282100000	1375500000	4083600000	1640700000	1880600000	2765300000	1141600000	2341700000	1727400000	1202700000	2084400000	1388700000	1690600000	2407000000	3376500000	2160500000	3390300000	2740300000	2252100000	21	15	17	19	14	17	19	17	15	18	18	19	21	15	17	19	14
D6QS48;O43852-2;F5H6K9;F5H1Q9;H0Y875;F5GZT6	D6QS48;O43852-2;F5H6K9;F5H1Q9		CALU	>tr|D6QS48|D6QS48_HUMAN Calumenin OS=Homo sapiens GN=CALU PE=2 SV=1;>sp|O43852-2|CALU_HUMAN Isoform 2 of Calumenin OS=Homo sapiens GN=CALU;>tr|F5H6K9|F5H6K9_HUMAN Calumenin OS=Homo sapiens GN=CALU PE=4 SV=1;>tr|F5H1Q9|F5H1Q9_HUMAN Calumenin OS=Homo sapiens	6	15	3	2	7258400	9336500	3946100	2043800	23477000	21690000	16358000	28524000	3130700	3541200	28180000	22100000	8466500	0	0	0	24879000	25173000	0	17737000	0	0	23403000	23659000	13	9	10	12	11	13	12	11	11	12	12	11	2	1	2	1	2
E9PF82;Q13557-11;Q13557-4;Q13557-6;E9PBG7;Q13557-3;Q13557;D6R938;Q13557-5;Q13557-10;Q13557-9;Q13557-12;Q13557-8;H0Y9C2;H0Y9J2	E9PF82;Q13557-11;Q13557-4;Q13557-6;E9PBG7;Q13557-3;Q13557;D6R938;Q13557-5;Q13557-10;Q13557-9;Q13557-12;Q13557-8	Calcium/calmodulin-dependent protein kinase type II subunit delta	CAMK2D	>tr|E9PF82|E9PF82_HUMAN Calcium/calmodulin-dependent protein kinase II delta OS=Homo sapiens GN=CAMK2D PE=4 SV=1;>sp|Q13557-11|KCC2D_HUMAN Isoform Delta 11 of Calcium/calmodulin-dependent protein kinase type II subunit delta OS=Homo sapiens GN=CAMK2D;>sp|Q	15	8	4	4	7139700	19228000	3422600	10364000	10615000	9552800	6105800	14415000	1413700	3837200	5801400	5064000	34641000	0	0	34675000	0	0	26968000	36994000	0	28948000	0	47295000	4	5	5	6	6	6	6	6	3	5	5	6	2	3	2	3	3
Q13555-6;Q13555;Q13555-8;Q13555-2;Q13555-9;Q13555-7;Q13555-4;Q13555-5;Q13555-3;Q5SWX3;Q13555-10;Q8WU40;H0Y6G2;Q13554;Q13554-2;Q13554-8;Q13554-6;Q13554-7;Q9UQM7-2;Q9UQM7;E7EQE4;E9PBE8	Q13555-6;Q13555;Q13555-8;Q13555-2;Q13555-9;Q13555-7;Q13555-4;Q13555-5;Q13555-3;Q5SWX3;Q13555-10;Q8WU40;H0Y6G2;Q13554;Q13554-2;Q13554-8;Q13554-6;Q13554-7	Calcium/calmodulin-dependent protein kinase type II subunit gamma;Calcium/calmodulin-dependent protein kinase type II subunit beta	CAMK2G;CAMK2B	>sp|Q13555-6|KCC2G_HUMAN Isoform 6 of Calcium/calmodulin-dependent protein kinase type II subunit gamma OS=Homo sapiens GN=CAMK2G;>sp|Q13555|KCC2G_HUMAN Calcium/calmodulin-dependent protein kinase type II subunit gamma OS=Homo sapiens GN=CAMK2G PE=1 SV=3;>	22	8	8	3	26328000	45910000	38709000	30355000	29830000	39653000	23727000	67310000	24166000	25089000	43668000	46293000	75114000	86502000	92220000	91801000	85143000	89618000	72119000	98837000	63110000	98642000	86582000	86613000	5	4	5	5	5	6	4	5	4	4	4	7	5	4	5	5	5
Q86VP6;Q86VP6-2;H0YH27;H0YGP5;O75155;O75155-2;F8WBB8;F5H6I6	Q86VP6;Q86VP6-2	Cullin-associated NEDD8-dissociated protein 1	CAND1	>sp|Q86VP6|CAND1_HUMAN Cullin-associated NEDD8-dissociated protein 1 OS=Homo sapiens GN=CAND1 PE=1 SV=2;>sp|Q86VP6-2|CAND1_HUMAN Isoform 2 of Cullin-associated NEDD8-dissociated protein 1 OS=Homo sapiens GN=CAND1	8	45	45	36	698730000	1024800000	826970000	722100000	808460000	705900000	573420000	1204200000	872760000	623420000	880380000	650140000	1823500000	1620300000	1622800000	1808200000	1651500000	1604600000	1279700000	1554500000	1467000000	1309200000	1267000000	1527800000	38	31	34	38	34	36	26	34	36	35	34	35	38	31	34	38	34
P27824;B4E2T8;F5H856;E7ETH2;D6RGY2;H0Y9Q7;H0Y9H1;D6RDP7;D6RB85;D6RFL1;D6RAU8;D6RAQ8;D6RD16;D6RHJ3	P27824;B4E2T8;F5H856	Calnexin	CANX	>sp|P27824|CALX_HUMAN Calnexin OS=Homo sapiens GN=CANX PE=1 SV=2;>tr|B4E2T8|B4E2T8_HUMAN Calnexin OS=Homo sapiens GN=CANX PE=2 SV=1;>tr|F5H856|F5H856_HUMAN Calnexin OS=Homo sapiens GN=CANX PE=3 SV=1	14	24	24	23	1332400000	1600700000	1345000000	1145100000	1396600000	1192800000	1439400000	2852900000	1187300000	1077100000	1948400000	1324400000	5168300000	4322100000	4187000000	4632500000	4170500000	4051400000	3390700000	4876100000	3886000000	3454100000	4207600000	4648200000	21	18	18	20	21	17	18	17	17	20	18	22	21	18	18	20	21
P40123;E9PDI2;B7Z1C4;E9PDI0;B7Z385;B7Z214;F8WDB9;F8WEW0	P40123;E9PDI2;B7Z1C4;E9PDI0;B7Z385;B7Z214	Adenylyl cyclase-associated protein 2;Adenylyl cyclase-associated protein	CAP2	>sp|P40123|CAP2_HUMAN Adenylyl cyclase-associated protein 2 OS=Homo sapiens GN=CAP2 PE=1 SV=1;>tr|E9PDI2|E9PDI2_HUMAN Adenylyl cyclase-associated protein OS=Homo sapiens GN=CAP2 PE=3 SV=1;>tr|B7Z1C4|B7Z1C4_HUMAN Adenylyl cyclase-associated protein OS=Homo	8	12	11	11	46010000	76542000	49185000	68461000	69217000	32858000	55008000	126350000	56582000	54689000	98180000	55781000	75417000	82675000	77411000	68211000	118210000	105840000	87401000	96630000	73213000	97661000	88480000	101000000	8	6	7	10	6	4	6	7	7	7	9	7	7	5	6	9	5
P40121;B4DU58;B8ZZS7;E7ENU9;E7EUE9;E7EUR2;B8ZZL6	P40121;B4DU58;B8ZZS7;E7ENU9;E7EUE9;E7EUR2;B8ZZL6	Macrophage-capping protein	CAPG	>sp|P40121|CAPG_HUMAN Macrophage-capping protein OS=Homo sapiens GN=CAPG PE=1 SV=2;>tr|B4DU58|B4DU58_HUMAN Uncharacterized protein OS=Homo sapiens GN=CAPG PE=2 SV=1;>tr|B8ZZS7|B8ZZS7_HUMAN Capping protein (actin filament), gelsolin-like OS=Homo sapiens GN=	7	12	12	12	369960000	607500000	520800000	450850000	356480000	284980000	544650000	913610000	558580000	362910000	563680000	423600000	771180000	890070000	869900000	835630000	713200000	585280000	1081400000	1030500000	1014600000	837490000	630440000	1083900000	12	9	10	12	9	9	10	9	9	8	9	9	12	9	10	12	9
P07384;E9PRM1;E9PL37;E9PQB3;E9PLQ6;E9PSA6;E9PJA6;E9PMC6;E9PLC9;E9PJJ3;E9PLX0;E9PIA9	P07384	Calpain-1 catalytic subunit	CAPN1	>sp|P07384|CAN1_HUMAN Calpain-1 catalytic subunit OS=Homo sapiens GN=CAPN1 PE=1 SV=1	12	23	23	23	213860000	206120000	257430000	240240000	227180000	244320000	201700000	534660000	209060000	148250000	278960000	197690000	1737200000	1582000000	1618300000	1953400000	1657100000	1581400000	1152200000	1875100000	1652000000	1186000000	1320900000	1248000000	17	17	20	18	18	21	17	17	19	18	19	21	17	17	20	18	18
P17655;H0Y323;B7ZA96;C9JWY7	P17655;H0Y323;B7ZA96	Calpain-2 catalytic subunit	CAPN2	>sp|P17655|CAN2_HUMAN Calpain-2 catalytic subunit OS=Homo sapiens GN=CAPN2 PE=1 SV=6;>tr|H0Y323|H0Y323_HUMAN Calpain 2, (m/II) large subunit OS=Homo sapiens GN=CAPN2 PE=4 SV=1;>tr|B7ZA96|B7ZA96_HUMAN Calpain 2, (m/II) large subunit OS=Homo sapiens GN=CAPN2	4	27	27	27	804380000	949100000	1128900000	775610000	663490000	1017400000	889090000	1304600000	775030000	550860000	1146300000	618650000	5103100000	5533600000	5536600000	5940300000	5271600000	5249900000	3076000000	3245500000	4729200000	3099900000	4076300000	3593300000	26	23	21	25	22	23	21	23	20	19	24	20	26	23	21	25	22
Q9Y6W3	Q9Y6W3	Calpain-7	CAPN7	>sp|Q9Y6W3|CAN7_HUMAN Calpain-7 OS=Homo sapiens GN=CAPN7 PE=1 SV=1	1	5	5	5	3729500	7124600	6119600	3526500	4302300	2142200	8596000	11896000	10716000	4742900	16729000	4505000	20981000	25476000	29444000	21070000	23552000	0	26934000	20422000	27265000	24311000	30099000	19900000	2	2	2	2	2	1	3	3	4	3	4	3	2	2	2	2	2
P04632;Q96L46	P04632	Calpain small subunit 1	CAPNS1	>sp|P04632|CPNS1_HUMAN Calpain small subunit 1 OS=Homo sapiens GN=CAPNS1 PE=1 SV=1	2	13	13	13	538070000	635300000	788380000	480490000	473360000	598090000	591000000	942760000	922530000	636130000	1089700000	541180000	2386100000	2509400000	2789100000	2262500000	2239200000	2472300000	1883000000	2084800000	3067500000	2354200000	2416700000	2389700000	13	13	12	12	11	13	9	11	11	12	12	13	13	13	12	12	11
Q14444;Q14444-2;G3V153;E9PLA9;E9PEK6;E9PP31	Q14444;Q14444-2;G3V153;E9PLA9;E9PEK6	Caprin-1	CAPRIN1	>sp|Q14444|CAPR1_HUMAN Caprin-1 OS=Homo sapiens GN=CAPRIN1 PE=1 SV=2;>sp|Q14444-2|CAPR1_HUMAN Isoform 2 of Caprin-1 OS=Homo sapiens GN=CAPRIN1;>tr|G3V153|G3V153_HUMAN GPI-anchored membrane protein 1, isoform CRA_d OS=Homo sapiens GN=CAPRIN1 PE=4 SV=1;>tr|E	6	16	16	16	370220000	576250000	319740000	383830000	270800000	407530000	228270000	461100000	354630000	267380000	573010000	311650000	624800000	538310000	434580000	621800000	490920000	548550000	697530000	532210000	519830000	870660000	637800000	607360000	16	14	13	15	12	14	12	13	13	14	13	14	16	14	13	15	12
P52907	P52907	F-actin-capping protein subunit alpha-1	CAPZA1	>sp|P52907|CAZA1_HUMAN F-actin-capping protein subunit alpha-1 OS=Homo sapiens GN=CAPZA1 PE=1 SV=3	1	11	11	8	88446000	109260000	49163000	92861000	92706000	69362000	117350000	276500000	155570000	156450000	265760000	107100000	220660000	188430000	243610000	219930000	211480000	189490000	344560000	411600000	481140000	454170000	417700000	395020000	7	8	4	8	9	7	7	7	6	9	10	6	7	8	4	8	9
A8MW68;P47755;B4DE01;F8W9N7;B4DG50;C9JUG7	A8MW68;P47755;B4DE01;F8W9N7;B4DG50;C9JUG7	F-actin-capping protein subunit alpha-2	CAPZA2	>tr|A8MW68|A8MW68_HUMAN Uncharacterized protein OS=Homo sapiens GN=CAPZA2 PE=4 SV=1;>sp|P47755|CAZA2_HUMAN F-actin-capping protein subunit alpha-2 OS=Homo sapiens GN=CAPZA2 PE=1 SV=3;>tr|B4DE01|B4DE01_HUMAN Uncharacterized protein OS=Homo sapiens GN=CAPZA2	6	6	3	3	19481000	12789000	27289000	18218000	7916700	10082000	10071000	35216000	21567000	16346000	12425000	19849000	78794000	72430000	72360000	90636000	84781000	65751000	76821000	97821000	80701000	59673000	87265000	57391000	6	5	3	5	3	4	4	5	4	5	4	4	3	3	2	2	2
E7EQ40;B1AK88;P47756-2;B1AK87;P47756;B1AK85;F6USW4;F6Q0E3	E7EQ40;B1AK88;P47756-2;B1AK87;P47756;B1AK85;F6USW4	F-actin-capping protein subunit beta	CAPZB	>tr|E7EQ40|E7EQ40_HUMAN Capping protein (actin filament) muscle Z-line, beta OS=Homo sapiens GN=CAPZB PE=4 SV=1;>tr|B1AK88|B1AK88_HUMAN Capping protein (Actin filament) muscle Z-line, beta OS=Homo sapiens GN=CAPZB PE=4 SV=1;>sp|P47756-2|CAPZB_HUMAN Isoform	8	15	15	15	257040000	783610000	762020000	269310000	492500000	638090000	498100000	776620000	676530000	330340000	527110000	247530000	778560000	728650000	945900000	821460000	868440000	837050000	939730000	929630000	1065500000	1045600000	844690000	795400000	11	12	13	12	10	14	8	12	12	12	11	11	11	12	13	12	10
Q9H257;Q9H257-2;Q9H257-3	Q9H257;Q9H257-2;Q9H257-3	Caspase recruitment domain-containing protein 9	CARD9	>sp|Q9H257|CARD9_HUMAN Caspase recruitment domain-containing protein 9 OS=Homo sapiens GN=CARD9 PE=1 SV=2;>sp|Q9H257-2|CARD9_HUMAN Isoform 2 of Caspase recruitment domain-containing protein 9 OS=Homo sapiens GN=CARD9;>sp|Q9H257-3|CARD9_HUMAN Isoform 3 of C	3	2	2	2	0	0	1413100	0	0	1413100	99575000	93631000	0	57121000	0	0	0	0	0	0	0	0	0	0	0	552130000	0	0	0	0	1	1	0	1	1	1	0	1	0	0	0	0	1	1	0
Q9Y2V2	Q9Y2V2	Calcium-regulated heat stable protein 1	CARHSP1	>sp|Q9Y2V2|CHSP1_HUMAN Calcium-regulated heat stable protein 1 OS=Homo sapiens GN=CARHSP1 PE=1 SV=2	1	3	3	3	31647000	59700000	42622000	36755000	46019000	32463000	71961000	89677000	53229000	41080000	84801000	28698000	42976000	36811000	37587000	51650000	32403000	37645000	72556000	50586000	59997000	66493000	58074000	45259000	3	3	3	3	3	3	3	3	3	3	3	3	3	3	3	3	3
Q86X55;Q86X55-1;Q86X55-2	Q86X55;Q86X55-1;Q86X55-2	Histone-arginine methyltransferase CARM1	CARM1	>sp|Q86X55|CARM1_HUMAN Histone-arginine methyltransferase CARM1 OS=Homo sapiens GN=CARM1 PE=1 SV=3;>sp|Q86X55-1|CARM1_HUMAN Isoform 1 of Histone-arginine methyltransferase CARM1 OS=Homo sapiens GN=CARM1;>sp|Q86X55-2|CARM1_HUMAN Isoform 2 of Histone-arginin	3	9	9	9	39959000	134110000	80451000	39968000	92166000	59854000	64919000	198840000	88335000	87021000	95436000	69966000	339670000	457660000	382790000	350940000	501420000	332520000	463960000	338170000	333600000	500590000	390430000	358040000	8	9	8	7	9	8	7	9	9	8	8	8	8	9	8	7	9
O14936;O14936-2;F8W998;O14936-6;O14936-4;O14936-3;Q5JS74;O14936-5;Q5JS72	O14936;O14936-2;F8W998;O14936-6;O14936-4;O14936-3;Q5JS74	Peripheral plasma membrane protein CASK	CASK	>sp|O14936|CSKP_HUMAN Peripheral plasma membrane protein CASK OS=Homo sapiens GN=CASK PE=1 SV=3;>sp|O14936-2|CSKP_HUMAN Isoform 2 of Peripheral plasma membrane protein CASK OS=Homo sapiens GN=CASK;>tr|F8W998|F8W998_HUMAN Calcium/calmodulin-dependent serine	9	7	7	7	10328000	14897000	11422000	7581100	7492100	5716100	3439900	9582100	7070600	7413400	5325400	1439900	0	42932000	31073000	0	28407000	26818000	22597000	32941000	32484000	18257000	18657000	0	3	3	4	4	3	3	2	3	3	5	3	1	3	3	4	4	3
P42574;A8MVM1;F5H531;C9JXR7	P42574;A8MVM1;F5H531;C9JXR7	Caspase-3;Caspase-3 subunit p17;Caspase-3 subunit p12	CASP3	>sp|P42574|CASP3_HUMAN Caspase-3 OS=Homo sapiens GN=CASP3 PE=1 SV=2;>tr|A8MVM1|A8MVM1_HUMAN Uncharacterized protein OS=Homo sapiens GN=CASP3 PE=4 SV=2;>tr|F5H531|F5H531_HUMAN Caspase 3, apoptosis-related cysteine peptidase OS=Homo sapiens GN=CASP3 PE=4 SV=	4	3	3	3	40240000	50128000	21923000	11008000	20571000	19158000	53478000	47310000	27233000	52432000	68640000	26561000	52388000	44028000	0	17629000	0	0	0	44615000	0	82258000	46171000	41354000	3	2	1	3	1	1	1	2	1	2	3	2	3	2	1	3	1
P55212;P55212-2;D6RHU3	P55212;P55212-2;D6RHU3	Caspase-6;Caspase-6 subunit p18;Caspase-6 subunit p11	CASP6	>sp|P55212|CASP6_HUMAN Caspase-6 OS=Homo sapiens GN=CASP6 PE=1 SV=2;>sp|P55212-2|CASP6_HUMAN Isoform Beta of Caspase-6 OS=Homo sapiens GN=CASP6;>tr|D6RHU3|D6RHU3_HUMAN Caspase 6, apoptosis-related cysteine peptidase (Fragment) OS=Homo sapiens GN=CASP6 PE=4	3	3	3	3	4951000	9110100	0	3260600	4989300	0	3078600	11422000	0	3836900	8610200	6804200	41922000	0	0	0	0	0	24500000	0	0	0	0	32460000	2	2	0	1	3	0	2	2	0	2	2	3	2	2	0	1	3
P55210-2;A6NF73;Q5SVL1;P55210-3;P55210;B4DUB5;Q5SVL2	P55210-2;A6NF73;Q5SVL1		CASP7	>sp|P55210-2|CASP7_HUMAN Isoform Beta of Caspase-7 OS=Homo sapiens GN=CASP7;>tr|A6NF73|A6NF73_HUMAN Caspase 7, apoptosis-related cysteine peptidase OS=Homo sapiens GN=CASP7 PE=4 SV=2;>tr|Q5SVL1|Q5SVL1_HUMAN Caspase 7, apoptosis-related cysteine peptidase O	7	3	3	3	70663000	64426000	0	62572000	58437000	0	17014000	135750000	59243000	10353000	10941000	71567000	374110000	0	0	325440000	0	0	459660000	514110000	0	376940000	330120000	340200000	2	1	0	2	1	0	2	3	1	2	2	2	2	1	0	2	1
Q14790-9;Q14790-4;Q14790;Q14790-2;Q14790-3;A8MU92;Q14790-7;Q14790-8;Q14790-5;Q14790-6;E7EQ06;E7ETB7;E7EVN1;E7EQ01	Q14790-9;Q14790-4;Q14790;Q14790-2;Q14790-3;A8MU92;Q14790-7;Q14790-8;Q14790-5;Q14790-6;E7EQ06;E7ETB7;E7EVN1;E7EQ01	Caspase-8;Caspase-8 subunit p18;Caspase-8 subunit p10	CASP8	>sp|Q14790-9|CASP8_HUMAN Isoform 9 of Caspase-8 OS=Homo sapiens GN=CASP8;>sp|Q14790-4|CASP8_HUMAN Isoform 4 of Caspase-8 OS=Homo sapiens GN=CASP8;>sp|Q14790|CASP8_HUMAN Caspase-8 OS=Homo sapiens GN=CASP8 PE=1 SV=1;>sp|Q14790-2|CASP8_HUMAN Isoform 2 of Casp	14	2	2	2	3621000	462030	4877100	910600	9909000	1782400	7337200	17129000	550180	308930	1286900	1532300	9339500	0	0	0	25433000	0	18739000	29129000	0	0	0	0	2	1	1	1	2	1	2	2	1	1	1	1	2	1	1	1	2
P04040	P04040	Catalase	CAT	>sp|P04040|CATA_HUMAN Catalase OS=Homo sapiens GN=CAT PE=1 SV=3	1	20	20	20	178200000	233370000	163650000	149570000	154830000	196560000	166930000	352340000	155540000	147240000	278920000	149550000	731010000	691180000	731490000	736240000	740840000	762490000	658170000	630910000	669160000	629830000	688760000	653670000	17	17	12	16	14	17	12	16	12	15	16	13	17	17	12	16	14
Q03135;E9PCT5;P56539	Q03135;E9PCT5	Caveolin-1;Caveolin	CAV1	>sp|Q03135|CAV1_HUMAN Caveolin-1 OS=Homo sapiens GN=CAV1 PE=1 SV=4;>tr|E9PCT5|E9PCT5_HUMAN Caveolin OS=Homo sapiens GN=CAV1 PE=3 SV=1	3	9	9	3	507730000	638730000	364210000	516540000	559390000	369400000	649210000	882180000	303040000	567350000	647940000	494850000	899570000	865730000	643290000	1193500000	921600000	755930000	951400000	889070000	499720000	1025500000	616360000	1240200000	7	7	7	7	8	7	7	8	7	9	8	7	7	7	7	7	8
P51636;P51636-2;E9PCT3	P51636;P51636-2	Caveolin-2	CAV2	>sp|P51636|CAV2_HUMAN Caveolin-2 OS=Homo sapiens GN=CAV2 PE=1 SV=2;>sp|P51636-2|CAV2_HUMAN Isoform Beta of Caveolin-2 OS=Homo sapiens GN=CAV2	3	3	3	3	41727000	77784000	59058000	51042000	52368000	55032000	19947000	118410000	46724000	43842000	81504000	53878000	204300000	181200000	235640000	159030000	198380000	198370000	68684000	135920000	183910000	74938000	168850000	133600000	2	2	3	3	3	3	2	3	3	3	3	3	2	2	3	3	3
Q13951	Q13951	Core-binding factor subunit beta	CBFB	>sp|Q13951|PEBB_HUMAN Core-binding factor subunit beta OS=Homo sapiens GN=CBFB PE=1 SV=2	1	4	4	2	30677000	33337000	21866000	27742000	31408000	29857000	63823000	71241000	34103000	77935000	45208000	31907000	112070000	116810000	92742000	128500000	119170000	118070000	174540000	125140000	149200000	194840000	143900000	128530000	3	2	3	2	3	3	4	3	2	3	2	4	3	2	3	2	3
P22681	P22681	E3 ubiquitin-protein ligase CBL	CBL	>sp|P22681|CBL_HUMAN E3 ubiquitin-protein ligase CBL OS=Homo sapiens GN=CBL PE=1 SV=2	1	4	4	4	1414100	2381200	1627400	3629900	2118600	4956200	2768900	3147700	710850	5375800	2575200	6239300	0	0	0	0	0	0	0	0	0	0	0	22770000	2	2	2	3	2	3	1	2	1	2	2	3	2	2	2	3	2
P16152;A8MTM1;E9PQ63;B4DFK7	P16152;A8MTM1;E9PQ63;B4DFK7	Carbonyl reductase [NADPH] 1	CBR1	>sp|P16152|CBR1_HUMAN Carbonyl reductase [NADPH] 1 OS=Homo sapiens GN=CBR1 PE=1 SV=3;>tr|A8MTM1|A8MTM1_HUMAN Carbonyl reductase 1 OS=Homo sapiens GN=CBR1 PE=4 SV=1;>tr|E9PQ63|E9PQ63_HUMAN Carbonyl reductase 1 OS=Homo sapiens GN=CBR1 PE=4 SV=1;>tr|B4DFK7|B4	4	13	13	10	198820000	240210000	233470000	182620000	212090000	234820000	292890000	420300000	212700000	180050000	352280000	208980000	1347700000	1294100000	1346700000	1363500000	1334800000	1459200000	1367900000	1307200000	1501500000	1317900000	1487100000	1257600000	12	11	11	11	11	11	11	11	10	11	11	11	12	11	11	11	11
O75828	O75828	Carbonyl reductase [NADPH] 3	CBR3	>sp|O75828|CBR3_HUMAN Carbonyl reductase [NADPH] 3 OS=Homo sapiens GN=CBR3 PE=1 SV=3	1	8	5	5	11586000	16766000	9880000	6791300	7759900	13089000	20123000	15395000	11114000	8379100	26449000	20728000	130230000	86280000	76695000	132230000	42044000	82343000	83112000	0	61882000	0	93430000	60171000	5	8	6	4	7	6	7	6	8	6	7	7	2	5	3	2	4
Q8N4T8;H0Y962;Q8N4T8-2;D6RGF2;D6RJF4;D6RAV8	Q8N4T8;H0Y962;Q8N4T8-2;D6RGF2;D6RJF4;D6RAV8	Carbonyl reductase family member 4	CBR4	>sp|Q8N4T8|CBR4_HUMAN Carbonyl reductase family member 4 OS=Homo sapiens GN=CBR4 PE=1 SV=3;>tr|H0Y962|H0Y962_HUMAN Carbonyl reductase 4 (Fragment) OS=Homo sapiens GN=CBR4 PE=3 SV=1;>sp|Q8N4T8-2|CBR4_HUMAN Isoform 2 of Carbonyl reductase family member 4 OS=	6	2	2	2	0	2295500	2566800	1063600	1646500	2566800	4871800	1410600	1661000	3029300	3445000	1412200	0	18951000	18769000	0	17846000	18719000	41606000	0	15614000	24118000	19981000	11810000	0	2	2	1	2	2	2	1	2	2	2	2	0	2	2	1	2
E9PCS5;P83916;B5MD17;C9JWS9	E9PCS5;P83916;B5MD17;C9JWS9	Chromobox protein homolog 1	CBX1	>tr|E9PCS5|E9PCS5_HUMAN Uncharacterized protein OS=Homo sapiens GN=CBX1 PE=4 SV=1;>sp|P83916|CBX1_HUMAN Chromobox protein homolog 1 OS=Homo sapiens GN=CBX1 PE=1 SV=1;>tr|B5MD17|B5MD17_HUMAN Chromobox homolog 1 (Fragment) OS=Homo sapiens GN=CBX1 PE=4 SV=1;>	4	3	2	2	34593000	15248000	16689000	26749000	23177000	14636000	27816000	45099000	11128000	23922000	44424000	14668000	52855000	14388000	22797000	40817000	25428000	20906000	35038000	29798000	17799000	32322000	50387000	28676000	3	3	3	3	3	3	2	3	3	3	3	3	2	2	2	2	2
Q13185;B8ZZ43;C9JMM0	Q13185;B8ZZ43;C9JMM0	Chromobox protein homolog 3	CBX3	>sp|Q13185|CBX3_HUMAN Chromobox protein homolog 3 OS=Homo sapiens GN=CBX3 PE=1 SV=4;>tr|B8ZZ43|B8ZZ43_HUMAN Chromobox homolog 3 OS=Homo sapiens GN=CBX3 PE=4 SV=1;>tr|C9JMM0|C9JMM0_HUMAN Chromobox homolog 3 (Fragment) OS=Homo sapiens GN=CBX3 PE=4 SV=1	3	6	6	6	170620000	249350000	118110000	132290000	265030000	181150000	223580000	287640000	81145000	279740000	332310000	69127000	310020000	296320000	209800000	258560000	345750000	340480000	335120000	396490000	216280000	343890000	418710000	217750000	6	5	5	6	6	6	5	4	4	6	6	5	6	5	5	6	6
O00257;O00257-3	O00257	E3 SUMO-protein ligase CBX4	CBX4	>sp|O00257|CBX4_HUMAN E3 SUMO-protein ligase CBX4 OS=Homo sapiens GN=CBX4 PE=1 SV=3	2	3	3	3	1020000	1877900	2205600	976280	875170	2205600	1178500	4164800	1094900	604700	2216700	64088000	0	0	0	0	0	0	0	0	0	0	0	96886000	1	1	1	1	1	1	1	2	1	1	2	3	1	1	1	1	1
P45973;G3V1X9;F8VNY3	P45973;G3V1X9;F8VNY3	Chromobox protein homolog 5	CBX5	>sp|P45973|CBX5_HUMAN Chromobox protein homolog 5 OS=Homo sapiens GN=CBX5 PE=1 SV=1;>tr|G3V1X9|G3V1X9_HUMAN Chromobox homolog 5 OS=Homo sapiens GN=CBX5 PE=4 SV=1;>tr|F8VNY3|F8VNY3_HUMAN Chromobox homolog 5 (Fragment) OS=Homo sapiens GN=CBX5 PE=4 SV=1	3	6	6	5	48935000	41382000	40728000	37866000	25002000	29296000	36122000	60871000	53279000	57497000	48448000	33986000	89933000	62077000	54093000	99665000	52054000	65706000	71345000	51518000	71328000	109240000	47933000	45829000	5	5	4	4	3	4	4	5	4	5	5	5	5	5	4	4	3
Q6P1N0;Q6P1N0-2;E9PGJ9;Q6P1N0-3;C9J1T8;H0Y3I1	Q6P1N0;Q6P1N0-2;E9PGJ9	Coiled-coil and C2 domain-containing protein 1A	CC2D1A	>sp|Q6P1N0|C2D1A_HUMAN Coiled-coil and C2 domain-containing protein 1A OS=Homo sapiens GN=CC2D1A PE=1 SV=1;>sp|Q6P1N0-2|C2D1A_HUMAN Isoform 2 of Coiled-coil and C2 domain-containing protein 1A OS=Homo sapiens GN=CC2D1A;>tr|E9PGJ9|E9PGJ9_HUMAN Coiled-coil a	6	11	11	11	22107000	17731000	23035000	28042000	17370000	126220000	40751000	256040000	33648000	133530000	159520000	112810000	228510000	242840000	188180000	240390000	262820000	185510000	321360000	264410000	269550000	292290000	310580000	221160000	8	7	9	11	8	8	9	10	10	11	8	10	8	7	9	11	8
Q5T0F9;Q5T0F9-2;G8JLF2;H0Y517;Q5T0F9-3;Q5T0F9-4	Q5T0F9;Q5T0F9-2;G8JLF2;H0Y517;Q5T0F9-3;Q5T0F9-4	Coiled-coil and C2 domain-containing protein 1B	CC2D1B	>sp|Q5T0F9|C2D1B_HUMAN Coiled-coil and C2 domain-containing protein 1B OS=Homo sapiens GN=CC2D1B PE=1 SV=1;>sp|Q5T0F9-2|C2D1B_HUMAN Isoform 2 of Coiled-coil and C2 domain-containing protein 1B OS=Homo sapiens GN=CC2D1B;>tr|G8JLF2|G8JLF2_HUMAN Coiled-coil a	6	5	5	5	1478200	2452800	3150200	3607900	2057500	321780	2165300	9661100	5254500	8855600	12358000	2281900	0	0	0	0	0	0	0	0	0	0	39224000	0	1	1	2	1	1	1	2	2	3	3	4	1	1	1	2	1	1
Q8IX12;Q8IX12-2;F5H2E6;F5H1H2;F5H3E1;H0YFJ7;F5H218	Q8IX12;Q8IX12-2;F5H2E6;F5H1H2	Cell division cycle and apoptosis regulator protein 1	CCAR1	>sp|Q8IX12|CCAR1_HUMAN Cell division cycle and apoptosis regulator protein 1 OS=Homo sapiens GN=CCAR1 PE=1 SV=2;>sp|Q8IX12-2|CCAR1_HUMAN Isoform 2 of Cell division cycle and apoptosis regulator protein 1 OS=Homo sapiens GN=CCAR1;>tr|F5H2E6|F5H2E6_HUMAN Cel	7	15	15	15	68282000	101980000	103190000	40774000	92940000	106360000	73459000	169200000	84534000	82599000	103220000	71002000	214800000	229430000	251490000	211270000	219890000	252500000	298870000	286260000	246940000	297100000	196170000	264750000	11	11	11	9	12	13	8	13	10	12	13	11	11	11	11	9	12
Q6YP21;B3KQ13;Q6YP21-2	Q6YP21;B3KQ13	Kynurenine--oxoglutarate transaminase 3	CCBL2	>sp|Q6YP21|KAT3_HUMAN Kynurenine--oxoglutarate transaminase 3 OS=Homo sapiens GN=CCBL2 PE=1 SV=1;>tr|B3KQ13|B3KQ13_HUMAN Uncharacterized protein OS=Homo sapiens GN=CCBL2 PE=2 SV=1	3	8	8	8	24969000	63586000	51528000	39323000	57957000	44203000	66511000	59132000	58903000	45624000	56042000	42919000	76655000	118470000	113660000	107340000	133540000	133220000	123430000	107170000	124590000	143950000	104810000	112150000	6	6	5	6	5	4	4	3	5	5	4	6	6	6	5	6	5
Q96CT7	Q96CT7	Coiled-coil domain-containing protein 124	CCDC124	>sp|Q96CT7|CC124_HUMAN Coiled-coil domain-containing protein 124 OS=Homo sapiens GN=CCDC124 PE=1 SV=1	1	5	5	5	11213000	17772000	1133000	8640200	20404000	15408000	7342800	21726000	870270	6421600	15947000	17946000	40275000	19504000	0	28220000	0	20279000	33517000	35520000	0	40270000	15747000	35844000	2	2	1	2	3	4	2	2	1	2	4	4	2	2	1	2	3
Q96JG6;B4DS55;F5H5U7;Q5JPD9;Q75N11;Q96JG6-2;C9JA29;F2Z3F0;F8WDT1	Q96JG6;B4DS55;F5H5U7	Coiled-coil domain-containing protein 132	CCDC132	>sp|Q96JG6|CC132_HUMAN Coiled-coil domain-containing protein 132 OS=Homo sapiens GN=CCDC132 PE=1 SV=3;>tr|B4DS55|B4DS55_HUMAN Uncharacterized protein OS=Homo sapiens GN=CCDC132 PE=2 SV=1;>tr|F5H5U7|F5H5U7_HUMAN Coiled-coil domain-containing 132 OS=Homo sap	9	5	5	3	8680000	16693000	1228300	9370700	1516200	8863600	2675200	3328500	1462900	12706000	14594000	9400200	0	0	0	0	20074000	0	19202000	13019000	0	28521000	0	0	4	2	2	3	2	4	2	3	2	3	2	3	4	2	2	3	2
Q96JN2-4;Q96JN2;H0Y2S7;Q96JN2-2;H0Y876	Q96JN2-4;Q96JN2;H0Y2S7;Q96JN2-2;H0Y876	Coiled-coil domain-containing protein 136	CCDC136	>sp|Q96JN2-4|CC136_HUMAN Isoform 4 of Coiled-coil domain-containing protein 136 OS=Homo sapiens GN=CCDC136;>sp|Q96JN2|CC136_HUMAN Coiled-coil domain-containing protein 136 OS=Homo sapiens GN=CCDC136 PE=2 SV=3;>tr|H0Y2S7|H0Y2S7_HUMAN Coiled-coil domain-cont	5	2	2	2	0	0	0	0	0	0	0	0	0	0	0	0	0	0	0	0	0	0	0	0	0	0	0	0	0	1	0	0	0	0	0	0	0	1	0	0	0	1	0	0	0
Q6PK04	Q6PK04	Coiled-coil domain-containing protein 137	CCDC137	>sp|Q6PK04|CC137_HUMAN Coiled-coil domain-containing protein 137 OS=Homo sapiens GN=CCDC137 PE=1 SV=1	1	2	2	2	1064100	1053000	1273900	0	617420	2563700	2441400	3305500	1220400	1147000	2421400	2919200	0	0	0	0	0	9961800	0	0	0	0	0	12619000	1	1	1	0	1	2	1	1	1	1	1	2	1	1	1	0	1
Q9Y4B5;A8MQ54;Q9Y4B5-3;Q9Y4B5-2	Q9Y4B5;A8MQ54;Q9Y4B5-3;Q9Y4B5-2	Coiled-coil domain-containing protein 165	CCDC165	>sp|Q9Y4B5|CC165_HUMAN Coiled-coil domain-containing protein 165 OS=Homo sapiens GN=CCDC165 PE=1 SV=4;>tr|A8MQ54|A8MQ54_HUMAN Coiled-coil domain-containing 165 OS=Homo sapiens GN=CCDC165 PE=4 SV=1;>sp|Q9Y4B5-3|CC165_HUMAN Isoform 3 of Coiled-coil domain-co	4	6	6	6	3231400	2443100	6819500	3695600	3430100	6819500	16082000	11457000	3963800	6222100	8699200	7344700	37744000	33552000	50483000	33094000	43382000	50269000	48412000	45645000	44893000	50000000	54744000	47819000	3	2	3	4	3	3	4	4	3	5	4	4	3	2	3	4	3
Q5T9S5;G3V388;E9PFB9;Q5T9S5-2;E9PDA0;Q5T9S2	Q5T9S5;G3V388;E9PFB9;Q5T9S5-2;E9PDA0;Q5T9S2	Coiled-coil domain-containing protein 18	CCDC18	>sp|Q5T9S5|CCD18_HUMAN Coiled-coil domain-containing protein 18 OS=Homo sapiens GN=CCDC18 PE=1 SV=1;>tr|G3V388|G3V388_HUMAN Coiled-coil domain-containing 18 OS=Homo sapiens GN=CCDC18 PE=4 SV=1;>tr|E9PFB9|E9PFB9_HUMAN Coiled-coil domain-containing 18 OS=Hom	6	3	3	3	0	0	0	0	0	0	0	0	2906600	0	8913700	29052000	0	0	0	0	0	0	0	0	0	0	0	184880000	1	1	0	0	0	0	0	0	2	0	1	2	1	1	0	0	0
O60826;F5GXW9	O60826;F5GXW9	Coiled-coil domain-containing protein 22	CCDC22	>sp|O60826|CCD22_HUMAN Coiled-coil domain-containing protein 22 OS=Homo sapiens GN=CCDC22 PE=1 SV=1;>tr|F5GXW9|F5GXW9_HUMAN Coiled-coil domain-containing 22 OS=Homo sapiens GN=CCDC22 PE=4 SV=1	2	6	6	6	3584300	3692600	11143000	3157100	4930100	11143000	17483000	16811000	6338300	5374600	11145000	5689700	26096000	37087000	52074000	20265000	77490000	51831000	149650000	98167000	40085000	102750000	55337000	26394000	3	2	4	3	2	4	4	4	3	3	4	3	3	2	4	3	2
Q494V2-2;Q494V2;E9PQV5	Q494V2-2;Q494V2;E9PQV5	Coiled-coil domain-containing protein 37	CCDC37	>sp|Q494V2-2|CCD37_HUMAN Isoform 2 of Coiled-coil domain-containing protein 37 OS=Homo sapiens GN=CCDC37;>sp|Q494V2|CCD37_HUMAN Coiled-coil domain-containing protein 37 OS=Homo sapiens GN=CCDC37 PE=1 SV=1;>tr|E9PQV5|E9PQV5_HUMAN Coiled-coil domain-containi	3	3	3	3	4665700	0	1893500	0	0	0	0	0	0	3836000	0	0	0	0	0	0	0	0	0	0	0	5139700	0	0	1	0	1	0	0	0	1	0	0	1	0	0	1	0	1	0	0
Q96A33;Q96A33-2	Q96A33;Q96A33-2	Coiled-coil domain-containing protein 47	CCDC47	>sp|Q96A33|CCD47_HUMAN Coiled-coil domain-containing protein 47 OS=Homo sapiens GN=CCDC47 PE=1 SV=1;>sp|Q96A33-2|CCD47_HUMAN Isoform 2 of Coiled-coil domain-containing protein 47 OS=Homo sapiens GN=CCDC47	2	14	14	14	52151000	63889000	63074000	53575000	65086000	42320000	77744000	133630000	36804000	67797000	109050000	49815000	197820000	162510000	164170000	178670000	182360000	154880000	216860000	199670000	158490000	194040000	214660000	144700000	11	7	8	11	8	6	6	8	7	8	7	10	11	7	8	11	8
Q9Y2R0	Q9Y2R0	Coiled-coil domain-containing protein 56	CCDC56	>sp|Q9Y2R0|CCD56_HUMAN Coiled-coil domain-containing protein 56 OS=Homo sapiens GN=CCDC56 PE=1 SV=1	1	2	2	2	28885000	16152000	18927000	23891000	43276000	29721000	33035000	71478000	16687000	17222000	16273000	28127000	151630000	0	0	136630000	194610000	138170000	0	183340000	0	0	0	132960000	2	1	1	2	2	2	1	2	1	1	1	2	2	1	1	2	2
Q16204	Q16204	Coiled-coil domain-containing protein 6	CCDC6	>sp|Q16204|CCDC6_HUMAN Coiled-coil domain-containing protein 6 OS=Homo sapiens GN=CCDC6 PE=1 SV=2	1	5	5	5	22002000	79838000	50236000	12698000	59276000	64158000	16508000	46588000	74156000	15557000	97931000	13291000	50145000	47665000	36032000	38569000	45964000	61386000	0	0	42321000	41021000	47050000	47812000	3	4	2	2	3	2	1	1	2	3	2	2	3	4	2	2	3
Q9H6F5;E7ES61;B4DY99;H0YG79	Q9H6F5	Coiled-coil domain-containing protein 86	CCDC86	>sp|Q9H6F5|CCD86_HUMAN Coiled-coil domain-containing protein 86 OS=Homo sapiens GN=CCDC86 PE=1 SV=1	4	5	5	5	5849700	11657000	9986600	777080	0	12341000	34455000	58783000	25881000	15414000	42253000	11114000	0	15090000	0	0	0	0	0	0	46955000	27241000	0	0	3	3	2	2	1	3	3	3	3	4	3	3	3	3	2	2	1
Q9Y3X0;F5GXE9	Q9Y3X0;F5GXE9	Coiled-coil domain-containing protein 9	CCDC9	>sp|Q9Y3X0|CCDC9_HUMAN Coiled-coil domain-containing protein 9 OS=Homo sapiens GN=CCDC9 PE=1 SV=1;>tr|F5GXE9|F5GXE9_HUMAN Coiled-coil domain-containing 9 OS=Homo sapiens GN=CCDC9 PE=4 SV=1	2	4	4	4	4804300	6041600	8956300	4483700	4136300	8956300	14879000	20363000	6504700	6433700	6048600	10806000	73998000	53561000	62350000	63261000	36869000	62118000	73402000	87513000	70220000	35327000	57449000	83470000	3	3	4	3	4	4	4	4	3	3	2	4	3	3	4	3	4
Q96F63	Q96F63	Coiled-coil domain-containing protein 97	CCDC97	>sp|Q96F63|CCD97_HUMAN Coiled-coil domain-containing protein 97 OS=Homo sapiens GN=CCDC97 PE=1 SV=1	1	2	2	2	1084300	980610	0	0	0	0	3296600	0	2182300	1094700	3468200	0	0	0	0	0	0	0	17652000	0	25602000	0	20847000	0	1	1	0	0	0	0	2	0	2	1	2	0	1	1	0	0	0
P14635;E9PC90;Q5TZP9;H0YA62;D6RHI0	P14635;E9PC90;Q5TZP9	G2/mitotic-specific cyclin-B1	CCNB1	>sp|P14635|CCNB1_HUMAN G2/mitotic-specific cyclin-B1 OS=Homo sapiens GN=CCNB1 PE=1 SV=1;>tr|E9PC90|E9PC90_HUMAN Cyclin B1 (Fragment) OS=Homo sapiens GN=CCNB1 PE=3 SV=1;>tr|Q5TZP9|Q5TZP9_HUMAN Cyclin B1 OS=Homo sapiens GN=CCNB1 PE=2 SV=1	5	7	7	6	6494500	14106000	2874700	4031600	5882700	3135600	0	32323000	11659000	14942000	30628000	12950000	9621200	15345000	0	10916000	15850000	0	0	17664000	13695000	28515000	17454000	21828000	4	4	1	3	3	1	0	5	3	5	7	4	4	4	1	3	3
O95067;H0YMP3	O95067;H0YMP3	G2/mitotic-specific cyclin-B2	CCNB2	>sp|O95067|CCNB2_HUMAN G2/mitotic-specific cyclin-B2 OS=Homo sapiens GN=CCNB2 PE=1 SV=1;>tr|H0YMP3|H0YMP3_HUMAN Cyclin B2 OS=Homo sapiens GN=CCNB2 PE=3 SV=1	2	4	3	3	1561700	6834300	2825900	1777900	1313900	2825900	0	2288100	822840	291000	0	6629200	13248000	52234000	28352000	15341000	0	28262000	0	0	0	0	0	0	4	3	3	3	3	3	0	3	2	1	2	1	3	2	3	2	2
Q8WWL7;Q8WWL7-2;Q8WWL7-3	Q8WWL7;Q8WWL7-2;Q8WWL7-3	G2/mitotic-specific cyclin-B3	CCNB3	>sp|Q8WWL7|CCNB3_HUMAN G2/mitotic-specific cyclin-B3 OS=Homo sapiens GN=CCNB3 PE=1 SV=2;>sp|Q8WWL7-2|CCNB3_HUMAN Isoform 2 of G2/mitotic-specific cyclin-B3 OS=Homo sapiens GN=CCNB3;>sp|Q8WWL7-3|CCNB3_HUMAN Isoform 3 of G2/mitotic-specific cyclin-B3 OS=Homo	3	2	2	2	74061000	12577000	0	93395000	0	0	45615000	0	0	0	20909000	96967000	0	0	0	0	0	0	0	0	0	0	0	124660000	1	1	0	1	0	0	1	0	0	1	1	1	1	1	0	1	0
P24385;F5H4R3;F5H6K6;B4DR06;F5H437	P24385;F5H4R3;F5H6K6	G1/S-specific cyclin-D1	CCND1	>sp|P24385|CCND1_HUMAN G1/S-specific cyclin-D1 OS=Homo sapiens GN=CCND1 PE=1 SV=1;>tr|F5H4R3|F5H4R3_HUMAN Cyclin D1 (Fragment) OS=Homo sapiens GN=CCND1 PE=3 SV=1;>tr|F5H6K6|F5H6K6_HUMAN Cyclin D1 (Fragment) OS=Homo sapiens GN=CCND1 PE=3 SV=1	5	5	5	5	9997300	23975000	13854000	12220000	14362000	12910000	7377000	16741000	14205000	9343800	18311000	13455000	55086000	74167000	76788000	65677000	93091000	76743000	65451000	53222000	56692000	61142000	68233000	63171000	4	5	3	4	3	3	2	3	4	4	4	4	4	5	3	4	3
O95273;O95273-2;O95273-3;B4DHB5	O95273;O95273-2	Cyclin-D1-binding protein 1	CCNDBP1	>sp|O95273|CCDB1_HUMAN Cyclin-D1-binding protein 1 OS=Homo sapiens GN=CCNDBP1 PE=1 SV=2;>sp|O95273-2|CCDB1_HUMAN Isoform 2 of Cyclin-D1-binding protein 1 OS=Homo sapiens GN=CCNDBP1	4	4	4	3	15262000	6567700	16083000	9364100	6263400	21482000	9878400	12600000	5868300	6971300	9175900	12176000	74681000	0	116650000	80097000	70356000	123720000	0	57778000	0	91198000	36479000	85430000	4	1	2	3	2	3	1	2	1	2	2	2	4	1	2	3	2
C9JI13;O75909-4;O75909;G3V5E1;A8MZK4;C9JSW4;O75909-1;C9J9Q3;O75909-2;G3V2Q3;G3V235	C9JI13;O75909-4;O75909;G3V5E1;A8MZK4;C9JSW4;O75909-1;C9J9Q3;O75909-2;G3V2Q3;G3V235	Cyclin-K	CCNK	>tr|C9JI13|C9JI13_HUMAN Cyclin K OS=Homo sapiens GN=CCNK PE=3 SV=1;>sp|O75909-4|CCNK_HUMAN Isoform 4 of Cyclin-K OS=Homo sapiens GN=CCNK;>sp|O75909|CCNK_HUMAN Cyclin-K OS=Homo sapiens GN=CCNK PE=1 SV=2;>tr|G3V5E1|G3V5E1_HUMAN Cyclin K OS=Homo sapiens GN=CC	11	4	4	4	8273200	10439000	13045000	7994100	12036000	8515200	18018000	34000000	16203000	8716300	18259000	13895000	79430000	98207000	62832000	88395000	87871000	62827000	72655000	76894000	98393000	78939000	77594000	82770000	3	3	4	2	4	3	4	4	3	3	3	4	3	3	4	2	4
P78371;F5GWF6;B7ZAT2;F8VQ14	P78371;F5GWF6;B7ZAT2;F8VQ14	T-complex protein 1 subunit beta	CCT2	>sp|P78371|TCPB_HUMAN T-complex protein 1 subunit beta OS=Homo sapiens GN=CCT2 PE=1 SV=4;>tr|F5GWF6|F5GWF6_HUMAN Chaperonin-containing TCP1, subunit 2 (beta) OS=Homo sapiens GN=CCT2 PE=3 SV=2;>tr|B7ZAT2|B7ZAT2_HUMAN Chaperonin containing TCP1, subunit 2 (B	4	27	27	27	1652900000	2121800000	1736500000	1615600000	1545200000	1481100000	1281700000	2475800000	1650800000	978920000	1612600000	964010000	2770200000	2382600000	2488200000	2631300000	2263400000	2314900000	2835900000	2666300000	2588100000	2372700000	2571200000	2518600000	23	24	23	25	25	23	20	25	23	25	25	22	23	24	23	25	25
P49368;E9PAQ6;P49368-2;B4DUR8;Q5SZX6;E9PRC8;Q5SZW8;Q5SZX9;E9PM09;E9PQ35	P49368;E9PAQ6;P49368-2;B4DUR8	T-complex protein 1 subunit gamma	CCT3	>sp|P49368|TCPG_HUMAN T-complex protein 1 subunit gamma OS=Homo sapiens GN=CCT3 PE=1 SV=4;>tr|E9PAQ6|E9PAQ6_HUMAN Uncharacterized protein OS=Homo sapiens GN=CCT3 PE=3 SV=1;>sp|P49368-2|TCPG_HUMAN Isoform 2 of T-complex protein 1 subunit gamma OS=Homo sapie	10	36	36	35	1034800000	1762200000	1849600000	872850000	979340000	1426600000	1289200000	2246500000	1207200000	782900000	2105800000	950350000	4551200000	4758400000	4969400000	4391000000	4232000000	4949100000	3211200000	4141600000	4060100000	3013800000	4224000000	4142500000	32	29	29	30	29	28	29	29	32	31	30	28	32	29	29	30	29
P50991;B7Z9L0	P50991;B7Z9L0	T-complex protein 1 subunit delta	CCT4	>sp|P50991|TCPD_HUMAN T-complex protein 1 subunit delta OS=Homo sapiens GN=CCT4 PE=1 SV=4;>tr|B7Z9L0|B7Z9L0_HUMAN T-complex protein 1 subunit delta OS=Homo sapiens GN=CCT4 PE=2 SV=1	2	26	25	2	865400000	1295500000	1150800000	925560000	1310000000	1038900000	791200000	1997300000	1187200000	952620000	1510800000	1085200000	3336200000	3313200000	3870300000	3074700000	4086600000	3644400000	2047700000	3188200000	3460300000	2646300000	2937700000	3456700000	23	24	22	25	23	24	19	21	21	24	23	23	22	23	21	24	22
P48643;E9PCA1;E7EWW2;B7ZAR1;E7ENZ3;B4DYD8;D6RIZ7;H0Y914	P48643;E9PCA1;E7EWW2;B7ZAR1;E7ENZ3;B4DYD8	T-complex protein 1 subunit epsilon	CCT5	>sp|P48643|TCPE_HUMAN T-complex protein 1 subunit epsilon OS=Homo sapiens GN=CCT5 PE=1 SV=1;>tr|E9PCA1|E9PCA1_HUMAN Chaperonin-containing TCP1, subunit 5 (epsilon) OS=Homo sapiens GN=CCT5 PE=3 SV=1;>tr|E7EWW2|E7EWW2_HUMAN Chaperonin-containing TCP1, subuni	8	37	37	36	876460000	1436900000	901020000	827860000	1070300000	1123700000	1071700000	2051400000	896360000	898230000	1752100000	977560000	2353900000	2353700000	2005700000	2555900000	2314700000	2431400000	2466600000	2412100000	1800700000	2212100000	2392000000	2288300000	29	33	29	30	30	29	27	29	30	32	31	29	29	33	29	30	30
P40227;B4DPJ8;A6NCD2;Q92526;B4DX20;B4DYB0	P40227;B4DPJ8;A6NCD2	T-complex protein 1 subunit zeta	CCT6A	>sp|P40227|TCPZ_HUMAN T-complex protein 1 subunit zeta OS=Homo sapiens GN=CCT6A PE=1 SV=3;>tr|B4DPJ8|B4DPJ8_HUMAN Chaperonin containing TCP1, subunit 6A (zeta 1) OS=Homo sapiens GN=CCT6A PE=2 SV=1;>tr|A6NCD2|A6NCD2_HUMAN Chaperonin-containing TCP1, subunit	6	30	30	30	1521100000	2608000000	1919600000	1561900000	1792500000	1563000000	1475200000	2796300000	1690300000	1023600000	2131200000	1601400000	3009500000	3160800000	3068100000	2898300000	2673700000	2951500000	2219500000	2319400000	2316500000	2175200000	2282900000	2669100000	24	24	22	22	26	20	21	26	23	23	24	25	24	24	22	22	26
Q99832;B7Z4T9;B8ZZC9;F5GZK5;B7Z1C9;A8MWI8;F8WAM2;F8WBP8	Q99832;B7Z4T9;B8ZZC9;F5GZK5;B7Z1C9;A8MWI8	T-complex protein 1 subunit eta	CCT7	>sp|Q99832|TCPH_HUMAN T-complex protein 1 subunit eta OS=Homo sapiens GN=CCT7 PE=1 SV=2;>tr|B7Z4T9|B7Z4T9_HUMAN Chaperonin containing TCP1, subunit 7 (Eta), isoform CRA_c OS=Homo sapiens GN=CCT7 PE=2 SV=1;>tr|B8ZZC9|B8ZZC9_HUMAN Chaperonin-containing TCP1,	8	30	30	7	821600000	1140100000	1056500000	729240000	745980000	908310000	783310000	1270300000	1125100000	703650000	1168800000	789020000	2655600000	2154200000	2453700000	2509500000	2469400000	2206100000	2988600000	2108600000	2428000000	2375000000	2133600000	2415800000	26	24	26	27	23	27	19	23	26	26	25	27	26	24	26	27	23
P50990;G5E9B2;B4DEM7;B4DQH4	P50990;G5E9B2;B4DEM7;B4DQH4	T-complex protein 1 subunit theta	CCT8	>sp|P50990|TCPQ_HUMAN T-complex protein 1 subunit theta OS=Homo sapiens GN=CCT8 PE=1 SV=4;>tr|G5E9B2|G5E9B2_HUMAN Chaperonin containing TCP1, subunit 8 (Theta), isoform CRA_a OS=Homo sapiens GN=CCT8 PE=3 SV=1;>tr|B4DEM7|B4DEM7_HUMAN Chaperonin containing T	4	37	37	37	1140600000	1754700000	1516000000	1243200000	1173100000	1480800000	1317600000	2354600000	1616200000	1242500000	2204600000	1158900000	2432700000	2420700000	2190700000	2574900000	2306100000	2501500000	2233300000	2181300000	2344900000	2841800000	2458100000	2148400000	32	29	33	32	31	34	33	32	31	34	31	30	32	29	33	32	31
P48509;E9PMR4;E9PL82;E9PRJ3	P48509;E9PMR4;E9PL82;E9PRJ3	CD151 antigen	CD151	>sp|P48509|CD151_HUMAN CD151 antigen OS=Homo sapiens GN=CD151 PE=1 SV=3;>tr|E9PMR4|E9PMR4_HUMAN CD151 molecule (Raph blood group) OS=Homo sapiens GN=CD151 PE=4 SV=1;>tr|E9PL82|E9PL82_HUMAN CD151 molecule (Raph blood group) OS=Homo sapiens GN=CD151 PE=4 SV=	4	3	3	3	65099000	24114000	45897000	58004000	27264000	46084000	44681000	43215000	29302000	24934000	36336000	44712000	441790000	132820000	257750000	394320000	267980000	283780000	89771000	186240000	251930000	129440000	200190000	221020000	3	2	3	3	2	3	2	2	2	3	2	3	3	2	3	3	2
Q6Q8B3	Q6Q8B3	Cell surface glycoprotein CD200 receptor 2	CD200R1L	>sp|Q6Q8B3|MO2R2_HUMAN Cell surface glycoprotein CD200 receptor 2 OS=Homo sapiens GN=CD200R1L PE=2 SV=2	1	2	2	2	0	0	0	0	0	0	0	0	0	0	0	0	0	0	0	0	0	0	0	0	0	0	0	0	1	0	2	1	0	1	0	0	0	0	1	0	1	0	2	1	0
Q5ZPR3;Q5ZPR3-4;H0YK40;Q5ZPR3-3;Q5ZPR3-2;H0YL10;H0YN29	Q5ZPR3;Q5ZPR3-4;H0YK40;Q5ZPR3-3;Q5ZPR3-2;H0YL10;H0YN29	CD276 antigen	CD276	>sp|Q5ZPR3|CD276_HUMAN CD276 antigen OS=Homo sapiens GN=CD276 PE=1 SV=1;>sp|Q5ZPR3-4|CD276_HUMAN Isoform 4 of CD276 antigen OS=Homo sapiens GN=CD276;>tr|H0YK40|H0YK40_HUMAN CD276 molecule OS=Homo sapiens GN=CD276 PE=4 SV=1;>sp|Q5ZPR3-3|CD276_HUMAN Isoform	7	2	2	2	2071800	3214400	3342100	3273200	2837900	3342100	1812200	5429900	2994800	1495300	3231100	3267400	0	26234000	26223000	29709000	43332000	26154000	12681000	20173000	25011000	0	0	0	1	2	2	2	2	2	2	2	2	1	1	1	1	2	2	2	2
Q9Y5K6	Q9Y5K6	CD2-associated protein	CD2AP	>sp|Q9Y5K6|CD2AP_HUMAN CD2-associated protein OS=Homo sapiens GN=CD2AP PE=1 SV=1	1	17	17	17	79813000	140630000	86509000	76822000	73694000	88927000	128350000	257060000	90769000	97786000	117000000	69219000	126850000	140830000	127230000	137540000	115380000	147750000	153550000	205920000	140600000	172350000	134360000	105550000	12	11	9	11	8	9	11	13	9	13	10	11	12	11	9	11	8
O95400	O95400	CD2 antigen cytoplasmic tail-binding protein 2	CD2BP2	>sp|O95400|CD2B2_HUMAN CD2 antigen cytoplasmic tail-binding protein 2 OS=Homo sapiens GN=CD2BP2 PE=1 SV=1	1	4	4	4	1653900	946900	1000000	8916400	583720	1000000	22228000	3358600	3201500	4808400	5008400	4043800	20493000	0	0	33240000	0	0	60065000	0	18123000	40022000	40158000	40875000	2	1	1	3	1	1	4	1	2	3	2	2	2	1	1	3	1
Q9NPF0;F5H6D3	Q9NPF0;F5H6D3	CD320 antigen	CD320	>sp|Q9NPF0|CD320_HUMAN CD320 antigen OS=Homo sapiens GN=CD320 PE=1 SV=1;>tr|F5H6D3|F5H6D3_HUMAN CD320 molecule OS=Homo sapiens GN=CD320 PE=4 SV=1	2	2	2	2	0	16432000	1317900	2240700	10464000	12631000	0	0	0	0	8538800	489830	0	0	0	0	0	22964000	0	0	0	0	0	0	0	1	1	1	1	1	0	0	0	0	1	1	0	1	1	1	1
O15446-2;O15446	O15446-2;O15446	DNA-directed RNA polymerase I subunit RPA34	CD3EAP	>sp|O15446-2|RPA34_HUMAN Isoform 2 of DNA-directed RNA polymerase I subunit RPA34 OS=Homo sapiens GN=CD3EAP;>sp|O15446|RPA34_HUMAN DNA-directed RNA polymerase I subunit RPA34 OS=Homo sapiens GN=CD3EAP PE=1 SV=1	2	6	6	6	9969400	19039000	16355000	8749000	18961000	20160000	16980000	39867000	11386000	20788000	40412000	16501000	75700000	68215000	86405000	72323000	91778000	86425000	70899000	155600000	92655000	90248000	98724000	98858000	4	4	4	3	4	5	4	3	3	5	5	6	4	4	4	3	4
P16070;P16070-5;E7EPC6;P16070-7;P16070-3;P16070-4;P16070-6;P16070-17;P16070-8;P16070-16;P16070-10;P16070-11;P16070-13;P16070-14;P16070-12;B6EAT9;H0YD13;H0Y2P0;P16070-9;H0Y5E4;P16070-15;H0YCV9;H0YDW7;H0YE40;H0YDX6;E9PKC6;H0YD17;O95370;Q86UZ1	P16070;P16070-5;E7EPC6;P16070-7;P16070-3;P16070-4;P16070-6;P16070-17;P16070-8;P16070-16;P16070-10;P16070-11;P16070-13;P16070-14;P16070-12;B6EAT9;H0YD13;H0Y2P0;P16070-9;H0Y5E4;P16070-15;H0YCV9;H0YDW7;H0YE40	CD44 antigen	CD44	>sp|P16070|CD44_HUMAN CD44 antigen OS=Homo sapiens GN=CD44 PE=1 SV=3;>sp|P16070-5|CD44_HUMAN Isoform 5 of CD44 antigen OS=Homo sapiens GN=CD44;>tr|E7EPC6|E7EPC6_HUMAN CD44 molecule (Indian blood group) OS=Homo sapiens GN=CD44 PE=4 SV=2;>sp|P16070-7|CD44_HU	29	8	8	8	304750000	284940000	324040000	266300000	240680000	355340000	223230000	427650000	287210000	231550000	352470000	269790000	2181100000	1760200000	1675700000	2131900000	1906000000	1926400000	833200000	1299000000	2045500000	873580000	1540500000	1756800000	8	7	6	8	7	7	6	6	6	6	6	8	8	7	6	8	7
Q08722;E9PB22;Q08722-4;Q08722-3;Q08722-2	Q08722;E9PB22;Q08722-4;Q08722-3;Q08722-2	Leukocyte surface antigen CD47	CD47	>sp|Q08722|CD47_HUMAN Leukocyte surface antigen CD47 OS=Homo sapiens GN=CD47 PE=1 SV=1;>tr|E9PB22|E9PB22_HUMAN Uncharacterized protein OS=Homo sapiens GN=CD47 PE=4 SV=1;>sp|Q08722-4|CD47_HUMAN Isoform OA3-312 of Leukocyte surface antigen CD47 OS=Homo sapie	5	3	3	3	28817000	20570000	52301000	14845000	23067000	23413000	14815000	54766000	57552000	42210000	38749000	22418000	168890000	0	60383000	105610000	52509000	59112000	0	66940000	82749000	99087000	0	47019000	2	1	3	2	2	2	1	2	2	3	1	2	2	1	3	2	2
B1AP13;P08174-2;Q14UF6;Q14UF4;P08174;E9PSH2;Q14UF5;B1AP15;F5H2H0	B1AP13;P08174-2;Q14UF6;Q14UF4;P08174;E9PSH2;Q14UF5;B1AP15;F5H2H0	Complement decay-accelerating factor	CD55;DAF	>tr|B1AP13|B1AP13_HUMAN CD55 molecule, decay accelerating factor for complement (Cromer blood group) OS=Homo sapiens GN=CD55 PE=4 SV=1;>sp|P08174-2|DAF_HUMAN Isoform 1 of Complement decay-accelerating factor OS=Homo sapiens GN=CD55;>tr|Q14UF6|Q14UF6_HUMAN	9	8	8	8	37467000	46829000	54785000	38018000	21182000	80727000	6926000	21278000	15693000	18987000	22292000	29935000	113250000	106740000	288650000	125000000	97854000	285560000	52436000	42672000	57455000	42094000	52054000	70691000	6	5	4	6	5	6	2	4	4	5	4	6	6	5	4	6	5
E9PR17;P13987;E9PNW4	E9PR17;P13987;E9PNW4	CD59 glycoprotein	CD59	>tr|E9PR17|E9PR17_HUMAN CD59 molecule, complement regulatory protein OS=Homo sapiens GN=CD59 PE=4 SV=1;>sp|P13987|CD59_HUMAN CD59 glycoprotein OS=Homo sapiens GN=CD59 PE=1 SV=1;>tr|E9PNW4|E9PNW4_HUMAN CD59 molecule, complement regulatory protein OS=Homo sa	3	2	2	2	159140000	141970000	33221000	122930000	70431000	107360000	78647000	105780000	13335000	112860000	108630000	104550000	437340000	278900000	271820000	384450000	271360000	355990000	204610000	156320000	99132000	186590000	149580000	342640000	2	2	2	2	2	2	2	2	2	2	2	2	2	2	2	2	2
P08962;C9JV86;Q8N6Z9;F8VWK8;F8W022;F8VZE2;F8VV56;F8VNT9;F8VX62	P08962;C9JV86;Q8N6Z9;F8VWK8;F8W022;F8VZE2;F8VV56;F8VNT9	CD63 antigen	CD63	>sp|P08962|CD63_HUMAN CD63 antigen OS=Homo sapiens GN=CD63 PE=1 SV=2;>tr|C9JV86|C9JV86_HUMAN CD63 molecule OS=Homo sapiens GN=CD63 PE=4 SV=1;>tr|Q8N6Z9|Q8N6Z9_HUMAN CD63 molecule OS=Homo sapiens GN=CD63 PE=2 SV=1;>tr|F8VWK8|F8VWK8_HUMAN CD63 molecule (Frag	9	5	5	5	53184000	25589000	68499000	64646000	9605200	58282000	60481000	150050000	61298000	71948000	118550000	24957000	129980000	90389000	128870000	149990000	40282000	128000000	157590000	169750000	140550000	161940000	146270000	124620000	4	3	3	3	3	3	3	2	2	5	3	4	4	3	3	3	3
H0YBZ2;P04233;P04233-2;P04233-3;E7ESL3;H0YBZ8;E7EQJ3;B4DUJ2;E7ER71	H0YBZ2;P04233;P04233-2;P04233-3;E7ESL3;H0YBZ8;E7EQJ3	HLA class II histocompatibility antigen gamma chain	CD74	>tr|H0YBZ2|H0YBZ2_HUMAN CD74 molecule, major histocompatibility complex, class II invariant chain (Fragment) OS=Homo sapiens GN=CD74 PE=4 SV=1;>sp|P04233|HG2A_HUMAN HLA class II histocompatibility antigen gamma chain OS=Homo sapiens GN=CD74 PE=1 SV=3;>sp|P	9	5	5	5	39312000	74733000	86334000	50088000	99614000	70573000	58743000	201400000	86603000	54571000	134220000	58276000	189790000	218090000	259100000	211780000	354990000	267130000	263980000	353680000	277730000	185710000	324240000	236820000	4	4	4	4	5	4	3	5	4	5	4	4	4	4	4	4	5
A6NMH8;E9PIF1;P60033;H0YDJ9;H0YDL9;E9PRJ8;E9PJK1;H0YEE2;E9PM31	A6NMH8;E9PIF1;P60033;H0YDJ9;H0YDL9;E9PRJ8;E9PJK1	CD81 antigen	CD81	>tr|A6NMH8|A6NMH8_HUMAN CD81 molecule OS=Homo sapiens GN=CD81 PE=4 SV=1;>tr|E9PIF1|E9PIF1_HUMAN CD81 molecule OS=Homo sapiens GN=CD81 PE=4 SV=1;>sp|P60033|CD81_HUMAN CD81 antigen OS=Homo sapiens GN=CD81 PE=1 SV=1;>tr|H0YDJ9|H0YDJ9_HUMAN CD81 molecule (Frag	9	3	3	3	10704000	15385000	11217000	22570000	8060400	17046000	0	16658000	0	7463300	16166000	3749300	13109000	12035000	0	28099000	9973400	15757000	0	12542000	0	8738300	12191000	0	2	2	1	3	2	2	0	2	0	2	3	1	2	2	1	3	2
P27701;E9PC70;E9PJC7	P27701;E9PC70;E9PJC7	CD82 antigen	CD82	>sp|P27701|CD82_HUMAN CD82 antigen OS=Homo sapiens GN=CD82 PE=1 SV=1;>tr|E9PC70|E9PC70_HUMAN CD82 molecule OS=Homo sapiens GN=CD82 PE=4 SV=1;>tr|E9PJC7|E9PJC7_HUMAN CD82 molecule (Fragment) OS=Homo sapiens GN=CD82 PE=4 SV=1	3	3	3	3	9096400	14613000	17096000	8187400	13464000	17096000	21052000	45436000	18115000	11271000	32585000	19713000	86115000	133920000	179960000	93795000	145100000	179210000	35678000	230510000	170220000	0	183050000	142320000	3	3	2	3	3	2	2	3	3	1	3	3	3	3	2	3	3
G8JLH6;P21926;A6NNI4;B4DPP0;E7ERM7;F5GXT1	G8JLH6;P21926;A6NNI4;B4DPP0;E7ERM7	CD9 antigen	CD9	>tr|G8JLH6|G8JLH6_HUMAN CD9 molecule (Fragment) OS=Homo sapiens GN=CD9 PE=4 SV=1;>sp|P21926|CD9_HUMAN CD9 antigen OS=Homo sapiens GN=CD9 PE=1 SV=4;>tr|A6NNI4|A6NNI4_HUMAN CD9 molecule OS=Homo sapiens GN=CD9 PE=4 SV=1;>tr|B4DPP0|B4DPP0_HUMAN CD9 molecule OS	6	4	4	4	41516000	148180000	66166000	58965000	13729000	52748000	27300000	19811000	30653000	43100000	79210000	49031000	67656000	0	75723000	109340000	44244000	62363000	0	30664000	40084000	108670000	81490000	78671000	3	1	2	3	2	2	1	2	2	2	2	3	3	1	2	3	2
P48960;P48960-3;P48960-2;F5H3G2	P48960;P48960-3;P48960-2;F5H3G2	CD97 antigen;CD97 antigen subunit alpha;CD97 antigen subunit beta	CD97	>sp|P48960|CD97_HUMAN CD97 antigen OS=Homo sapiens GN=CD97 PE=1 SV=4;>sp|P48960-3|CD97_HUMAN Isoform 3 of CD97 antigen OS=Homo sapiens GN=CD97;>sp|P48960-2|CD97_HUMAN Isoform 2 of CD97 antigen OS=Homo sapiens GN=CD97;>tr|F5H3G2|F5H3G2_HUMAN Uncharacterized	4	13	13	13	178270000	188170000	117340000	169880000	138310000	148720000	168770000	291750000	123080000	183400000	233430000	102770000	489000000	409200000	405060000	510350000	405470000	476750000	687190000	514230000	435300000	697500000	344300000	380800000	11	10	9	11	9	10	7	8	7	9	9	10	11	10	9	11	9
Q8TCZ2-5;Q8TCZ2;Q8TCZ2-2;Q8TCZ2-3;E9PD27;H0Y4H3	Q8TCZ2-5;Q8TCZ2;Q8TCZ2-2;Q8TCZ2-3;E9PD27	CD99 antigen-like protein 2	CD99L2	>sp|Q8TCZ2-5|C99L2_HUMAN Isoform 5 of CD99 antigen-like protein 2 OS=Homo sapiens GN=CD99L2;>sp|Q8TCZ2|C99L2_HUMAN CD99 antigen-like protein 2 OS=Homo sapiens GN=CD99L2 PE=2 SV=1;>sp|Q8TCZ2-2|C99L2_HUMAN Isoform 2 of CD99 antigen-like protein 2 OS=Homo sap	6	3	3	3	14113000	2234200	11004000	3550900	2460700	11386000	0	39321000	8455600	24146000	17019000	5765500	12731000	0	0	0	0	16456000	0	24386000	0	30200000	13896000	0	3	1	1	2	1	2	0	2	1	2	2	1	3	1	1	2	1
Q13042;Q13042-2;Q13042-3;Q7Z651;Q5T8C6;E9PH53	Q13042;Q13042-2;Q13042-3;Q7Z651;Q5T8C6	Cell division cycle protein 16 homolog	CDC16	>sp|Q13042|CDC16_HUMAN Cell division cycle protein 16 homolog OS=Homo sapiens GN=CDC16 PE=1 SV=2;>sp|Q13042-2|CDC16_HUMAN Isoform 2 of Cell division cycle protein 16 homolog OS=Homo sapiens GN=CDC16;>sp|Q13042-3|CDC16_HUMAN Isoform 3 of Cell division cycle	6	7	7	7	9903600	24444000	11827000	8420100	10143000	10745000	7801700	27127000	15753000	12123000	26498000	5794400	10597000	12600000	11584000	19349000	9705200	18145000	0	16967000	14298000	12233000	10221000	11124000	4	5	3	3	4	3	2	4	3	4	5	3	4	5	3	3	4
Q9UJX2;Q9UJX2-3	Q9UJX2;Q9UJX2-3	Cell division cycle protein 23 homolog	CDC23	>sp|Q9UJX2|CDC23_HUMAN Cell division cycle protein 23 homolog OS=Homo sapiens GN=CDC23 PE=1 SV=3;>sp|Q9UJX2-3|CDC23_HUMAN Isoform 3 of Cell division cycle protein 23 homolog OS=Homo sapiens GN=CDC23	2	7	7	7	7671900	4926100	8570800	9602500	3607100	8729800	16251000	29332000	11560000	8657800	17347000	14011000	59920000	59983000	41731000	61026000	48645000	47054000	82761000	92355000	52766000	33638000	67980000	53640000	5	4	6	5	4	6	5	6	6	6	6	7	5	4	6	5	4
G3V1C4;P30260;G5EA36;B4DL80;F6QPS0;E9PLI0;E9PRZ6	G3V1C4;P30260;G5EA36;B4DL80	Cell division cycle protein 27 homolog	CDC27	>tr|G3V1C4|G3V1C4_HUMAN Cell division cycle 27 homolog (S. cerevisiae) OS=Homo sapiens GN=CDC27 PE=4 SV=1;>sp|P30260|CDC27_HUMAN Cell division cycle protein 27 homolog OS=Homo sapiens GN=CDC27 PE=1 SV=2;>tr|G5EA36|G5EA36_HUMAN Cell division cycle 27 homolo	7	8	8	8	8386800	18117000	34845000	10531000	11851000	20032000	27904000	63802000	17009000	24732000	17505000	20020000	24315000	16048000	38711000	23005000	41053000	32211000	44004000	33548000	32109000	24146000	27752000	27563000	3	5	5	4	3	5	4	5	3	7	3	6	3	5	5	4	3
Q16543	Q16543	Hsp90 co-chaperone Cdc37	CDC37	>sp|Q16543|CDC37_HUMAN Hsp90 co-chaperone Cdc37 OS=Homo sapiens GN=CDC37 PE=1 SV=1	1	10	10	10	177640000	696480000	504830000	299280000	404590000	360220000	513210000	820520000	528640000	931130000	801300000	305670000	449290000	572820000	513280000	507290000	561940000	447050000	708280000	579170000	475040000	645620000	665420000	547070000	6	9	8	8	7	9	6	8	8	8	8	7	6	9	8	8	7
P60953;E7ETU3;P60953-1;Q5JYX0;P17081;Q9H4E5;Q9H4E5-2;G3V476;G3V4H1;B1AH79;F8WET9	P60953;E7ETU3;P60953-1;Q5JYX0	Cell division control protein 42 homolog	CDC42	>sp|P60953|CDC42_HUMAN Cell division control protein 42 homolog OS=Homo sapiens GN=CDC42 PE=1 SV=2;>tr|E7ETU3|E7ETU3_HUMAN Cell division cycle 42 (GTP-binding protein, 25kDa) OS=Homo sapiens GN=CDC42 PE=3 SV=1;>sp|P60953-1|CDC42_HUMAN Isoform 1 of Cell div	11	8	7	7	174820000	217740000	174020000	164940000	136740000	193680000	206910000	369640000	140600000	159050000	229140000	153820000	328620000	162780000	89732000	261140000	130740000	180780000	346570000	215660000	101990000	349680000	173270000	160270000	5	5	6	7	5	6	3	6	6	6	6	6	4	4	5	6	4
Q5VT25-6;Q5VT25-2;Q5VT25;Q5VT25-5;F5H5N0;Q5VT25-4;Q5VT25-3;H0Y5V1;H0Y7V8;E9PEF7;H0Y6V3;H0Y6R0;G5E982;Q09013-1;Q09013-6;Q09013-16;Q09013;Q09013-15;Q09013-11;E9PBC4;Q09013-7;Q09013-5;Q09013-8;Q09013-2;Q09013-10;Q09013-12	Q5VT25-6;Q5VT25-2;Q5VT25;Q5VT25-5;F5H5N0;Q5VT25-4;Q5VT25-3;H0Y5V1	Serine/threonine-protein kinase MRCK alpha	CDC42BPA	>sp|Q5VT25-6|MRCKA_HUMAN Isoform 6 of Serine/threonine-protein kinase MRCK alpha OS=Homo sapiens GN=CDC42BPA;>sp|Q5VT25-2|MRCKA_HUMAN Isoform 2 of Serine/threonine-protein kinase MRCK alpha OS=Homo sapiens GN=CDC42BPA;>sp|Q5VT25|MRCKA_HUMAN Serine/threonin	26	17	17	13	29237000	92427000	61462000	18883000	41262000	47519000	11690000	61877000	30349000	45662000	56923000	21843000	106200000	130440000	98145000	42331000	81074000	114360000	125080000	58924000	68589000	118460000	101720000	71543000	7	10	8	5	9	8	4	10	8	9	10	8	7	10	8	5	9
Q9Y5S2;H0YLY0;Q86TR8	Q9Y5S2	Serine/threonine-protein kinase MRCK beta	CDC42BPB	>sp|Q9Y5S2|MRCKB_HUMAN Serine/threonine-protein kinase MRCK beta OS=Homo sapiens GN=CDC42BPB PE=1 SV=2	3	8	4	4	752090	5113500	4451000	2050700	3097300	4130700	6482700	7435300	5439500	1247000	4646100	5710600	0	0	53428000	0	0	53287000	19505000	21487000	19400000	0	0	19230000	3	6	5	4	5	5	5	5	7	6	5	6	1	3	3	2	2
Q00587;Q00587-2;B0QYC8;B0QYC7;B0QYC6	Q00587;Q00587-2	Cdc42 effector protein 1	CDC42EP1	>sp|Q00587|BORG5_HUMAN Cdc42 effector protein 1 OS=Homo sapiens GN=CDC42EP1 PE=1 SV=1;>sp|Q00587-2|BORG5_HUMAN Isoform 2 of Cdc42 effector protein 1 OS=Homo sapiens GN=CDC42EP1	5	3	3	3	2938000	3494200	5640600	3760000	3802400	5640600	5474200	13752000	3593800	3624000	6880300	5774200	28679000	32274000	42338000	28981000	44377000	42181000	34829000	47294000	35774000	35789000	44144000	46545000	2	2	2	2	2	2	2	3	2	2	2	2	2	2	2	2	2
O14613	O14613	Cdc42 effector protein 2	CDC42EP2	>sp|O14613|BORG1_HUMAN Cdc42 effector protein 2 OS=Homo sapiens GN=CDC42EP2 PE=1 SV=1	1	2	2	2	1472200	2239100	1289600	1336400	1743200	1289600	3228900	8088700	2652400	1815800	4348800	3745200	0	0	0	0	0	0	0	38132000	25062000	0	25569000	0	2	2	1	2	2	1	2	2	2	2	2	2	2	2	1	2	2
Q9UKI2;C9JEZ4	Q9UKI2;C9JEZ4	Cdc42 effector protein 3	CDC42EP3	>sp|Q9UKI2|BORG2_HUMAN Cdc42 effector protein 3 OS=Homo sapiens GN=CDC42EP3 PE=1 SV=1;>tr|C9JEZ4|C9JEZ4_HUMAN CDC42 effector protein (Rho GTPase-binding) 3 (Fragment) OS=Homo sapiens GN=CDC42EP3 PE=4 SV=1	2	2	2	2	7790100	27591000	23228000	6250000	12292000	6398700	4752100	0	22543000	9348500	18461000	6853000	0	0	0	0	0	0	0	0	0	0	13639000	0	1	1	1	1	1	1	1	0	1	1	1	1	1	1	1	1	1
E9PDH7;O75419;B4DDB4;C9J911;C9K087	E9PDH7;O75419;B4DDB4	Cell division control protein 45 homolog	CDC45	>tr|E9PDH7|E9PDH7_HUMAN Cell division cycle 45 homolog (S. cerevisiae) OS=Homo sapiens GN=CDC45 PE=4 SV=1;>sp|O75419|CDC45_HUMAN Cell division control protein 45 homolog OS=Homo sapiens GN=CDC45 PE=1 SV=1;>tr|B4DDB4|B4DDB4_HUMAN Uncharacterized protein OS=	5	3	3	3	2297100	0	0	2708500	0	0	0	4289500	3995700	0	0	3157900	0	0	0	26979000	0	0	0	0	0	0	0	0	1	1	0	2	1	0	0	2	1	0	0	2	1	1	0	2	1
Q99459;E7EUB4	Q99459;E7EUB4	Cell division cycle 5-like protein	CDC5L	>sp|Q99459|CDC5L_HUMAN Cell division cycle 5-like protein OS=Homo sapiens GN=CDC5L PE=1 SV=2;>tr|E7EUB4|E7EUB4_HUMAN Uncharacterized protein OS=Homo sapiens GN=CDC5L PE=4 SV=1	2	23	23	23	89427000	111460000	99491000	255250000	95725000	119100000	163930000	331170000	100710000	110590000	208100000	106930000	323190000	344430000	308340000	294040000	351270000	350960000	516840000	516950000	269980000	623090000	400130000	285630000	14	13	13	17	11	15	14	19	15	15	17	18	14	13	13	17	11
Q6P1J9;B4DV47	Q6P1J9	Parafibromin	CDC73	>sp|Q6P1J9|CDC73_HUMAN Parafibromin OS=Homo sapiens GN=CDC73 PE=1 SV=1	2	9	9	9	12756000	37454000	38305000	19669000	28060000	33916000	32366000	80356000	51456000	17344000	60797000	22185000	61816000	73352000	83223000	61750000	62618000	72923000	97813000	103830000	113230000	120630000	91853000	92644000	5	5	6	6	6	7	6	6	6	5	6	6	5	5	6	6	6
Q69YH5;E9PEI0	Q69YH5;E9PEI0	Cell division cycle-associated protein 2	CDCA2	>sp|Q69YH5|CDCA2_HUMAN Cell division cycle-associated protein 2 OS=Homo sapiens GN=CDCA2 PE=1 SV=2;>tr|E9PEI0|E9PEI0_HUMAN Cell division cycle-associated 2 OS=Homo sapiens GN=CDCA2 PE=4 SV=1	2	2	2	2	291010	684450	0	349670	0	0	3119900	2348300	941170	739240	1001300	951030	0	0	0	0	0	0	21248000	0	7811400	0	0	0	1	1	0	1	0	0	2	1	2	1	1	1	1	1	0	1	0
Q53HL2	Q53HL2	Borealin	CDCA8	>sp|Q53HL2|BOREA_HUMAN Borealin OS=Homo sapiens GN=CDCA8 PE=1 SV=2	1	3	3	3	1531200	5725700	0	1954300	2028900	4052500	6018400	19253000	5685500	2245300	10918000	2823400	0	5190800	0	3512200	0	5630000	9956100	8154200	0	0	13391000	0	1	2	0	2	1	2	2	3	1	1	2	1	1	2	0	2	1
Q9H5V8;Q9H5V8-2;Q9H5V8-3	Q9H5V8;Q9H5V8-2	CUB domain-containing protein 1	CDCP1	>sp|Q9H5V8|CDCP1_HUMAN CUB domain-containing protein 1 OS=Homo sapiens GN=CDCP1 PE=1 SV=3;>sp|Q9H5V8-2|CDCP1_HUMAN Isoform 2 of CUB domain-containing protein 1 OS=Homo sapiens GN=CDCP1	3	15	15	15	107840000	160590000	89569000	100960000	112610000	81794000	52164000	160150000	77328000	74625000	145700000	80855000	313900000	319060000	275680000	348530000	392820000	261540000	228430000	267410000	276900000	234600000	312510000	236980000	12	10	9	10	11	10	8	9	9	12	9	13	12	10	9	10	11
P55287;F5H2W2;P55287-2	P55287;F5H2W2;P55287-2	Cadherin-11	CDH11	>sp|P55287|CAD11_HUMAN Cadherin-11 OS=Homo sapiens GN=CDH11 PE=1 SV=2;>tr|F5H2W2|F5H2W2_HUMAN Cadherin 11, type 2, OB-cadherin (osteoblast) OS=Homo sapiens GN=CDH11 PE=3 SV=1;>sp|P55287-2|CAD11_HUMAN Isoform 2 of Cadherin-11 OS=Homo sapiens GN=CDH11	3	6	6	6	12309000	22838000	11345000	19179000	11434000	14193000	7978200	41582000	16683000	24163000	44933000	9669100	34677000	54183000	0	49508000	46213000	31844000	50906000	57410000	48523000	82496000	66126000	47310000	5	4	3	5	4	4	2	4	4	4	5	3	5	4	3	5	4
O14735	O14735	CDP-diacylglycerol--inositol 3-phosphatidyltransferase	CDIPT	>sp|O14735|CDIPT_HUMAN CDP-diacylglycerol--inositol 3-phosphatidyltransferase OS=Homo sapiens GN=CDIPT PE=1 SV=1	1	2	2	2	8650600	9414900	13132000	7862700	7860700	13132000	9395600	14288000	5450300	7926100	8390400	9407800	95718000	76759000	97967000	88973000	0	97615000	0	0	0	77879000	39763000	65024000	2	2	2	2	1	2	1	1	1	2	2	2	2	2	2	2	1
P06493;P06493-2;E5RIU6;H0Y3D5;P11362-21;P21802-11;E9PES7;P11362;P11362-19;P21802-16;P21802-3;P21802;P11362-2;P11362-7;P21802-18;P21802-10;P21802-5;P21802-9;P21802-7;P11362-20;P22607-2;P22607;P22455;F8W9L4;P22607-4;P21802-6;P21802-12;P21802-17;P21802-13;P21802-2;P21802-8;P22455-2;E7EU09;P11362-3;E9PFE7;P11362-14;P11362-4;P21802-23;E7EVR7;P21802-21;P21802-15;P21802-20;P22607-3;P21802-4;P21802-22;P1…	P06493;P06493-2;E5RIU6	Cyclin-dependent kinase 1	CDK1	>sp|P06493|CDK1_HUMAN Cyclin-dependent kinase 1 OS=Homo sapiens GN=CDK1 PE=1 SV=3;>sp|P06493-2|CDK1_HUMAN Isoform 2 of Cyclin-dependent kinase 1 OS=Homo sapiens GN=CDK1;>tr|E5RIU6|E5RIU6_HUMAN Cyclin-dependent kinase 1 (Fragment) OS=Homo sapiens GN=CDK1 PE	80	18	18	16	510980000	613600000	565030000	412120000	400710000	497490000	656430000	1485500000	594460000	462950000	940300000	471460000	1790200000	1809400000	1941500000	1841300000	1671500000	1926100000	2391200000	2761200000	2282000000	2179000000	2109600000	2189400000	14	14	13	13	12	13	12	14	14	11	14	14	14	14	13	13	12
P21127;P21127-2;P21127-3;P21127-8;P21127-9;P21127-6;P21127-10;P21127-5;P21127-4;P21127-12;Q9UQ88;Q9UQ88-2;Q5QPR3;Q9UQ88-3;Q9UQ88-4;Q5QPR4;Q9UQ88-10;Q9UQ88-5;Q9UQ88-9;Q9UQ88-8	P21127;P21127-2;P21127-3;P21127-8;P21127-9;P21127-6;P21127-10;P21127-5;P21127-4;P21127-12;Q9UQ88;Q9UQ88-2;Q5QPR3;Q9UQ88-3;Q9UQ88-4;Q5QPR4;Q9UQ88-10;Q9UQ88-5	Cyclin-dependent kinase 11B;Cyclin-dependent kinase 11A	CDK11B;CDK11A;CDC2L2	>sp|P21127|CD11B_HUMAN Cyclin-dependent kinase 11B OS=Homo sapiens GN=CDK11B PE=1 SV=3;>sp|P21127-2|CD11B_HUMAN Isoform SV1 of Cyclin-dependent kinase 11B OS=Homo sapiens GN=CDK11B;>sp|P21127-3|CD11B_HUMAN Isoform 2 of Cyclin-dependent kinase 11B OS=Homo s	20	6	6	6	9005600	64743000	8950600	13457000	27232000	13892000	11928000	48557000	20719000	27775000	51347000	10790000	25680000	26226000	17355000	0	30354000	0	51315000	19839000	16620000	46725000	28300000	16955000	3	6	2	4	5	3	2	4	5	6	6	4	3	6	2	4	5
Q9NYV4;Q9NYV4-2;E7EUM9;Q9NYV4-3	Q9NYV4;Q9NYV4-2;E7EUM9;Q9NYV4-3	Cyclin-dependent kinase 12	CDK12	>sp|Q9NYV4|CDK12_HUMAN Cyclin-dependent kinase 12 OS=Homo sapiens GN=CDK12 PE=1 SV=2;>sp|Q9NYV4-2|CDK12_HUMAN Isoform 2 of Cyclin-dependent kinase 12 OS=Homo sapiens GN=CDK12;>tr|E7EUM9|E7EUM9_HUMAN Uncharacterized protein OS=Homo sapiens GN=CDK12 PE=4 SV=	4	4	3	3	0	0	0	0	0	0	3161900	1425100	0	0	0	549000	0	0	0	0	0	0	19991000	0	0	0	0	0	1	1	0	1	0	0	2	2	0	0	1	1	0	1	0	0	0
Q14004;Q14004-2	Q14004;Q14004-2	Cyclin-dependent kinase 13	CDK13	>sp|Q14004|CDK13_HUMAN Cyclin-dependent kinase 13 OS=Homo sapiens GN=CDK13 PE=1 SV=2;>sp|Q14004-2|CDK13_HUMAN Isoform 2 of Cyclin-dependent kinase 13 OS=Homo sapiens GN=CDK13	2	6	5	5	7703100	0	2615700	2486300	0	2615700	3350400	557230	483730	3738600	0	14810000	26533000	0	0	0	0	0	0	0	0	0	0	36541000	3	0	1	2	0	2	2	2	1	1	1	2	2	0	1	1	0
G3V5T9;P24941;P24941-2;E7ESI2;Q00526;G3V317	G3V5T9;P24941;P24941-2;E7ESI2	Cyclin-dependent kinase 2	CDK2	>tr|G3V5T9|G3V5T9_HUMAN Cyclin-dependent kinase 2 OS=Homo sapiens GN=CDK2 PE=4 SV=1;>sp|P24941|CDK2_HUMAN Cyclin-dependent kinase 2 OS=Homo sapiens GN=CDK2 PE=1 SV=2;>sp|P24941-2|CDK2_HUMAN Isoform 2 of Cyclin-dependent kinase 2 OS=Homo sapiens GN=CDK2;>tr	6	11	9	9	13667000	45024000	33859000	24585000	17476000	24887000	51201000	76815000	44889000	30558000	51834000	19131000	149760000	124770000	118910000	120100000	112400000	112390000	191680000	195370000	225260000	111860000	139960000	133090000	7	9	8	9	7	8	8	9	7	7	10	6	5	8	7	7	6
P11802;F8VWX7;F8VTV8;F8VYH9;F8VZ51;F8VZZ0;B4DNF9;F8VXD2;F8W1L8;Q96BE9;F8VYY1	P11802;F8VWX7;F8VTV8;F8VYH9;F8VZ51;F8VZZ0;B4DNF9;F8VXD2	Cyclin-dependent kinase 4	CDK4	>sp|P11802|CDK4_HUMAN Cyclin-dependent kinase 4 OS=Homo sapiens GN=CDK4 PE=1 SV=2;>tr|F8VWX7|F8VWX7_HUMAN Cyclin-dependent kinase 4 (Fragment) OS=Homo sapiens GN=CDK4 PE=3 SV=1;>tr|F8VTV8|F8VTV8_HUMAN Cyclin-dependent kinase 4 OS=Homo sapiens GN=CDK4 PE=3	11	3	2	2	573940	1202800	1641300	573750	1143600	1641300	3232800	3291600	1542600	2125200	2595100	2110100	0	0	0	0	0	0	20097000	13472000	16554000	0	0	0	2	2	2	2	2	2	2	3	2	2	3	2	1	2	2	1	2
Q00535;Q00535-2	Q00535;Q00535-2	Cyclin-dependent kinase 5	CDK5	>sp|Q00535|CDK5_HUMAN Cyclin-dependent kinase 5 OS=Homo sapiens GN=CDK5 PE=1 SV=3;>sp|Q00535-2|CDK5_HUMAN Isoform 2 of Cyclin-dependent kinase 5 OS=Homo sapiens GN=CDK5	2	3	2	2	3962200	2721800	872730	5289500	2898200	5422500	2217600	0	4894700	4160500	5603400	0	13068000	0	0	18378000	10327000	12679000	0	0	11530000	14360000	11532000	0	3	1	1	3	2	2	1	1	2	2	3	0	2	1	1	2	2
Q96JB5;F5H3I5;Q96JB5-2;Q96JB5-3	Q96JB5;F5H3I5;Q96JB5-2;Q96JB5-3	CDK5 regulatory subunit-associated protein 3	CDK5RAP3	>sp|Q96JB5|CK5P3_HUMAN CDK5 regulatory subunit-associated protein 3 OS=Homo sapiens GN=CDK5RAP3 PE=1 SV=2;>tr|F5H3I5|F5H3I5_HUMAN CDK5 regulatory subunit-associated protein 3 OS=Homo sapiens GN=CDK5RAP3 PE=4 SV=1;>sp|Q96JB5-2|CK5P3_HUMAN Isoform 2 of CDK5	4	4	4	4	6225600	6064200	8185700	5466100	3513800	5880400	3058100	14235000	3299900	7948200	10127000	4764000	38934000	23545000	19213000	57873000	39105000	19483000	0	24151000	0	41393000	48131000	24040000	3	2	3	2	2	2	1	2	1	2	2	2	3	2	3	2	2
Q00534	Q00534	Cyclin-dependent kinase 6	CDK6	>sp|Q00534|CDK6_HUMAN Cyclin-dependent kinase 6 OS=Homo sapiens GN=CDK6 PE=1 SV=1	1	10	9	9	29667000	55556000	30543000	31134000	32738000	41589000	49729000	126560000	27884000	49861000	61428000	29836000	137870000	159370000	155410000	142880000	169230000	160470000	144640000	223880000	216970000	204370000	199210000	150720000	9	8	7	9	8	8	9	10	7	9	8	7	8	8	7	8	8
P50613;D6RAD4;D6R9G1;D6REC6	P50613;D6RAD4;D6R9G1;D6REC6	Cyclin-dependent kinase 7	CDK7	>sp|P50613|CDK7_HUMAN Cyclin-dependent kinase 7 OS=Homo sapiens GN=CDK7 PE=1 SV=1;>tr|D6RAD4|D6RAD4_HUMAN Cyclin-dependent kinase 7 OS=Homo sapiens GN=CDK7 PE=4 SV=1;>tr|D6R9G1|D6R9G1_HUMAN Cyclin-dependent kinase 7 OS=Homo sapiens GN=CDK7 PE=4 SV=1;>tr|D6	4	4	4	4	7966100	19415000	18457000	7246200	15163000	18543000	16518000	19523000	20584000	7821600	19980000	17189000	40368000	59199000	50116000	42502000	59131000	53246000	116260000	51758000	66029000	38096000	64535000	57978000	2	2	4	2	3	4	2	3	3	3	2	4	2	2	4	2	3
Q5VV42;Q5VV42-2	Q5VV42;Q5VV42-2	CDK5 regulatory subunit-associated protein 1-like 1	CDKAL1	>sp|Q5VV42|CDKAL_HUMAN CDK5 regulatory subunit-associated protein 1-like 1 OS=Homo sapiens GN=CDKAL1 PE=1 SV=1;>sp|Q5VV42-2|CDKAL_HUMAN Isoform 2 of CDK5 regulatory subunit-associated protein 1-like 1 OS=Homo sapiens GN=CDKAL1	2	2	2	2	302960	869180	0	350080	438320	0	1824800	3060200	917320	5860500	12060000	2079000	0	0	0	0	0	0	0	0	0	8612600	18049000	0	1	1	0	1	1	0	1	1	1	2	2	1	1	1	0	1	1
Q9NXV6;D6RGD2	Q9NXV6	CDKN2A-interacting protein	CDKN2AIP	>sp|Q9NXV6|CARF_HUMAN CDKN2A-interacting protein OS=Homo sapiens GN=CDKN2AIP PE=1 SV=3	2	5	5	5	3063200	4169500	0	3561600	0	0	0	4441700	0	4226200	0	2442800	0	0	0	4416300	0	0	0	0	0	0	0	3035800	3	1	0	2	0	0	0	2	0	2	0	2	3	1	0	2	0
O95674;E7EQ83	O95674	Phosphatidate cytidylyltransferase 2	CDS2	>sp|O95674|CDS2_HUMAN Phosphatidate cytidylyltransferase 2 OS=Homo sapiens GN=CDS2 PE=1 SV=1	2	3	3	3	3840200	1080500	9755600	3944900	3431700	9755600	29621000	11719000	7174200	19446000	21167000	5278600	69874000	0	77721000	57242000	62389000	77391000	129060000	89330000	74106000	136160000	106110000	54866000	2	1	3	2	2	3	2	2	3	2	3	2	2	1	3	2	2
Q9UKY7;Q9UKY7-2;H0Y8K3	Q9UKY7;Q9UKY7-2;H0Y8K3	Protein CDV3 homolog	CDV3	>sp|Q9UKY7|CDV3_HUMAN Protein CDV3 homolog OS=Homo sapiens GN=CDV3 PE=1 SV=1;>sp|Q9UKY7-2|CDV3_HUMAN Isoform 2 of Protein CDV3 homolog OS=Homo sapiens GN=CDV3;>tr|H0Y8K3|H0Y8K3_HUMAN CDV3 homolog (mouse) (Fragment) OS=Homo sapiens GN=CDV3 PE=4 SV=1	3	4	4	2	42498000	47089000	22079000	28873000	30083000	35369000	54149000	102450000	31581000	59615000	72716000	32100000	47466000	32493000	23509000	39692000	34600000	38030000	55126000	58049000	32452000	76307000	54453000	39757000	4	4	3	3	3	4	4	4	3	4	4	4	4	4	3	3	3
Q9Y232-2;Q9Y232;Q9Y232-4	Q9Y232-2;Q9Y232;Q9Y232-4	Chromodomain Y-like protein	CDYL	>sp|Q9Y232-2|CDYL1_HUMAN Isoform 2 of Chromodomain Y-like protein OS=Homo sapiens GN=CDYL;>sp|Q9Y232|CDYL1_HUMAN Chromodomain Y-like protein OS=Homo sapiens GN=CDYL PE=1 SV=2;>sp|Q9Y232-4|CDYL1_HUMAN Isoform 4 of Chromodomain Y-like protein OS=Homo sapiens	3	3	3	3	1378500	0	619350	0	423000	619350	0	6203100	0	4012600	4729100	0	0	0	0	0	0	0	0	13879000	0	18695000	13737000	0	1	0	1	0	1	1	0	2	0	2	3	0	1	0	1	0	1
Q03701;F5H3Y6;C9J9W7	Q03701;F5H3Y6	CCAAT/enhancer-binding protein zeta	CEBPZ	>sp|Q03701|CEBPZ_HUMAN CCAAT/enhancer-binding protein zeta OS=Homo sapiens GN=CEBPZ PE=1 SV=3;>tr|F5H3Y6|F5H3Y6_HUMAN CCAAT/enhancer-binding protein (C/EBP), zeta OS=Homo sapiens GN=CEBPZ PE=4 SV=1	3	7	7	7	10722000	38697000	20968000	3181300	28098000	20875000	14034000	29096000	18894000	16309000	13080000	29235000	43512000	51236000	46938000	0	47416000	48251000	61397000	48158000	38009000	51636000	44086000	42639000	2	5	4	1	3	4	3	5	4	4	3	3	2	5	4	1	3
Q9BXW7;Q9BXW7-2;A8MYZ9	Q9BXW7;Q9BXW7-2	Cat eye syndrome critical region protein 5	CECR5	>sp|Q9BXW7|CECR5_HUMAN Cat eye syndrome critical region protein 5 OS=Homo sapiens GN=CECR5 PE=1 SV=1;>sp|Q9BXW7-2|CECR5_HUMAN Isoform 1 of Cat eye syndrome critical region protein 5 OS=Homo sapiens GN=CECR5	3	7	7	7	22805000	24931000	23227000	28232000	18583000	16009000	32790000	54463000	21798000	7938700	29081000	24336000	96518000	95432000	94794000	102480000	77293000	82908000	115340000	114640000	99449000	41110000	88218000	87540000	6	5	5	6	4	5	5	6	4	2	4	6	6	5	5	6	4
G5EA30;Q92879-4;Q92879;F8W940;Q92879-3;Q92879-2;E9PKU1;E9PQK4;F5H0D8;F5H4Y5;E9PKA1	G5EA30;Q92879-4;Q92879;F8W940;Q92879-3;Q92879-2;E9PKU1;E9PQK4	CUGBP Elav-like family member 1	CELF1	>tr|G5EA30|G5EA30_HUMAN CUG triplet repeat, RNA binding protein 1, isoform CRA_c OS=Homo sapiens GN=CELF1 PE=4 SV=1;>sp|Q92879-4|CELF1_HUMAN Isoform 4 of CUGBP Elav-like family member 1 OS=Homo sapiens GN=CELF1;>sp|Q92879|CELF1_HUMAN CUGBP Elav-like family	11	6	6	3	58616000	78585000	52256000	45831000	43543000	48743000	26049000	95607000	67520000	46605000	127690000	51555000	136810000	133800000	48911000	115990000	173800000	65306000	84561000	107010000	115340000	124180000	171730000	121180000	6	5	6	6	5	6	3	5	4	4	5	5	6	5	6	6	5
P07199	P07199	Major centromere autoantigen B	CENPB	>sp|P07199|CENPB_HUMAN Major centromere autoantigen B OS=Homo sapiens GN=CENPB PE=1 SV=2	1	3	3	3	689560	1170300	519740	1859400	0	519740	2006600	2434900	1129100	1102100	530080	1478600	0	0	0	18522000	0	0	0	0	0	0	0	0	2	1	1	2	0	1	1	2	1	1	1	1	2	1	1	2	0
P49454;H0Y3J0	P49454	Centromere protein F	CENPF	>sp|P49454|CENPF_HUMAN Centromere protein F OS=Homo sapiens GN=CENPF PE=1 SV=2	2	6	6	5	14578000	4924000	40265000	575080	2540400	19749000	0	4483400	76745000	0	49721000	14522000	24776000	0	0	0	0	0	0	0	0	0	29259000	0	2	1	3	1	1	2	0	1	1	0	3	3	2	1	3	1	1
A8MZE6;Q96H22;E7ETS3;E7ES30;Q96H22-2	A8MZE6;Q96H22;E7ETS3;E7ES30;Q96H22-2	Centromere protein N	CENPN	>tr|A8MZE6|A8MZE6_HUMAN Centromere protein N OS=Homo sapiens GN=CENPN PE=4 SV=1;>sp|Q96H22|CENPN_HUMAN Centromere protein N OS=Homo sapiens GN=CENPN PE=1 SV=2;>tr|E7ETS3|E7ETS3_HUMAN Centromere protein N OS=Homo sapiens GN=CENPN PE=4 SV=1;>tr|E7ES30|E7ES30	5	2	2	2	425990	302070	631490	0	435120	631490	1070800	1772100	478150	0	902880	688380	0	0	0	0	0	0	0	0	0	0	0	5316700	2	1	1	0	1	1	1	1	1	0	1	1	2	1	1	0	1
E9PEY0;Q5SW79;H0Y2V6;Q5SW79-3;Q5SW79-2;F8W8A3;E7ES90;E7EMW0;E7EWM2;Q96L14;Q9Y4F5;Q9Y4F5-2;Q9Y4F5-3;E9PFC1;H0Y4T4;E5RG47;E5RFU8;E5RJT5;E5RGW7	E9PEY0;Q5SW79;H0Y2V6;Q5SW79-3;Q5SW79-2;F8W8A3	Centrosomal protein of 170 kDa	CEP170	>tr|E9PEY0|E9PEY0_HUMAN Uncharacterized protein OS=Homo sapiens GN=CEP170 PE=4 SV=1;>sp|Q5SW79|CE170_HUMAN Centrosomal protein of 170 kDa OS=Homo sapiens GN=CEP170 PE=1 SV=1;>tr|H0Y2V6|H0Y2V6_HUMAN Centrosomal protein 170kDa (Fragment) OS=Homo sapiens GN=C	19	9	9	9	14075000	24281000	20416000	43063000	16728000	28274000	39063000	55231000	14936000	36630000	30560000	24807000	131240000	131580000	105790000	150620000	113230000	110430000	214310000	160640000	108650000	257800000	120170000	138100000	6	5	6	5	6	8	7	8	6	8	8	7	6	5	6	5	6
Q9BV73;Q9BV73-2	Q9BV73;Q9BV73-2	Centrosome-associated protein CEP250	CEP250	>sp|Q9BV73|CP250_HUMAN Centrosome-associated protein CEP250 OS=Homo sapiens GN=CEP250 PE=1 SV=2;>sp|Q9BV73-2|CP250_HUMAN Isoform 2 of Centrosome-associated protein CEP250 OS=Homo sapiens GN=CEP250	2	4	4	4	11452000	9577300	39101000	11914000	1596300	39101000	3237200	4450900	0	1913100	199330000	0	0	0	0	0	0	298730000	0	0	0	0	0	0	1	1	2	1	2	2	1	1	0	1	1	0	1	1	2	1	2
O15078;O15078-2	O15078;O15078-2	Centrosomal protein of 290 kDa	CEP290	>sp|O15078|CE290_HUMAN Centrosomal protein of 290 kDa OS=Homo sapiens GN=CEP290 PE=1 SV=2;>sp|O15078-2|CE290_HUMAN Isoform 2 of Centrosomal protein of 290 kDa OS=Homo sapiens GN=CEP290	2	2	2	2	19137000	2957700	3576000	15742000	0	3576000	23873000	0	0	20264000	0	5763100	0	0	0	0	0	0	107990000	0	0	0	0	0	1	1	1	1	0	1	2	0	0	1	0	1	1	1	1	1	0
Q8IW35-2;Q8IW35;E9PG22;F8WF91	Q8IW35-2;Q8IW35;E9PG22	Centrosomal protein of 97 kDa	CEP97	>sp|Q8IW35-2|CEP97_HUMAN Isoform 2 of Centrosomal protein of 97 kDa OS=Homo sapiens GN=CEP97;>sp|Q8IW35|CEP97_HUMAN Centrosomal protein of 97 kDa OS=Homo sapiens GN=CEP97 PE=1 SV=1;>tr|E9PG22|E9PG22_HUMAN Centrosomal protein 97kDa OS=Homo sapiens GN=CEP97	4	7	7	7	4860900	10339000	10253000	4910600	14832000	6521400	11346000	18084000	10554000	10085000	15310000	9370000	39113000	30234000	58210000	43055000	59402000	55372000	86535000	44825000	61189000	92217000	58250000	46436000	3	5	3	3	3	3	4	5	4	5	6	5	3	5	3	3	3
Q96G23;Q5SZE1;H0YNU7;Q5SZE4;H0YKH6;Q5SZE3;Q5SZE2;Q5SZE6;H0YLQ6	Q96G23;Q5SZE1;H0YNU7;Q5SZE4;H0YKH6;Q5SZE3;Q5SZE2	Ceramide synthase 2	CERS2;LASS2	>sp|Q96G23|CERS2_HUMAN Ceramide synthase 2 OS=Homo sapiens GN=CERS2 PE=1 SV=1;>tr|Q5SZE1|Q5SZE1_HUMAN Ceramide synthase 2 (Fragment) OS=Homo sapiens GN=LASS2 PE=2 SV=1;>tr|H0YNU7|H0YNU7_HUMAN Ceramide synthase 2 OS=Homo sapiens GN=CERS2 PE=4 SV=1;>tr|Q5SZE	9	5	5	5	32146000	40132000	9362600	51336000	18399000	27988000	56365000	130300000	23123000	32453000	61458000	69069000	167560000	136330000	105240000	234980000	0	133780000	243550000	307870000	176530000	168690000	157930000	215410000	4	4	3	5	2	4	4	4	4	4	5	5	4	4	3	5	2
Q9UEE9;Q9UEE9-2	Q9UEE9;Q9UEE9-2	Craniofacial development protein 1	CFDP1	>sp|Q9UEE9|CFDP1_HUMAN Craniofacial development protein 1 OS=Homo sapiens GN=CFDP1 PE=1 SV=1;>sp|Q9UEE9-2|CFDP1_HUMAN Isoform 2 of Craniofacial development protein 1 OS=Homo sapiens GN=CFDP1	2	4	4	4	7303800	3189300	13780000	6898500	11548000	0	4811600	24619000	15042000	9971500	21917000	5705800	9478000	0	0	0	0	0	0	0	11043000	17863000	13472000	0	2	1	2	2	1	0	1	2	3	2	2	1	2	1	2	2	1
E9PK25;P23528;G3V1A4;E9PP50;E9PQB7;E9PLJ3;E9PS23	E9PK25;P23528;G3V1A4;E9PP50;E9PQB7	Cofilin-1	CFL1	>tr|E9PK25|E9PK25_HUMAN Cofilin 1 (non-muscle) OS=Homo sapiens GN=CFL1 PE=4 SV=1;>sp|P23528|COF1_HUMAN Cofilin-1 OS=Homo sapiens GN=CFL1 PE=1 SV=3;>tr|G3V1A4|G3V1A4_HUMAN Cofilin 1 (Non-muscle), isoform CRA_a OS=Homo sapiens GN=CFL1 PE=4 SV=1;>tr|E9PP50|E9	7	14	14	9	2241800000	2649800000	1871000000	2088400000	1451600000	1601800000	1900700000	2950400000	1107200000	1580000000	2775600000	1561600000	4320700000	3870800000	2458600000	4369300000	2512200000	2939300000	1956700000	2463100000	1589200000	2216800000	3078800000	2586400000	14	11	12	12	12	13	12	12	11	13	12	13	14	11	12	12	12
Q9UFW8	Q9UFW8	CGG triplet repeat-binding protein 1	CGGBP1	>sp|Q9UFW8|CGBP1_HUMAN CGG triplet repeat-binding protein 1 OS=Homo sapiens GN=CGGBP1 PE=1 SV=2	1	2	2	2	3350200	0	13489000	3044600	0	6162900	0	9128400	10056000	2553700	4328200	0	0	0	0	0	0	0	0	0	0	0	5187400	0	1	0	2	1	0	1	0	1	1	1	2	0	1	0	2	1	0
Q13112	Q13112	Chromatin assembly factor 1 subunit B	CHAF1B	>sp|Q13112|CAF1B_HUMAN Chromatin assembly factor 1 subunit B OS=Homo sapiens GN=CHAF1B PE=1 SV=1	1	2	2	2	0	0	0	246500	154050	0	3545800	1751700	497930	1931300	0	697780	0	0	0	0	0	0	22418000	0	0	0	0	0	0	0	0	1	1	0	2	1	1	1	0	1	0	0	0	1	1
Q96JM3	Q96JM3	Chromosome alignment-maintaining phosphoprotein 1	CHAMP1	>sp|Q96JM3|CHAP1_HUMAN Chromosome alignment-maintaining phosphoprotein 1 OS=Homo sapiens GN=CHAMP1 PE=1 SV=2	1	5	5	5	1687800	3706600	8067300	1597500	6283200	4236300	0	29942000	15962000	3173400	26100000	10864000	0	0	7982000	0	9476600	8608800	0	12592000	13957000	0	16075000	15473000	2	1	3	2	2	2	0	5	4	1	4	3	2	1	3	2	2
Q9Y6H1;Q5T1J5	Q9Y6H1;Q5T1J5	Coiled-coil-helix-coiled-coil-helix domain-containing protein 2, mitochondrial;Putative coiled-coil-helix-coiled-coil-helix domain-containing protein CHCHD2P9, mitochondrial	CHCHD2;CHCHD2P9	>sp|Q9Y6H1|CHCH2_HUMAN Coiled-coil-helix-coiled-coil-helix domain-containing protein 2, mitochondrial OS=Homo sapiens GN=CHCHD2 PE=1 SV=1;>sp|Q5T1J5|CHCH9_HUMAN Putative coiled-coil-helix-coiled-coil-helix domain-containing protein CHCHD2P9, mitochondrial	2	3	3	3	15738000	17009000	18210000	11864000	16470000	17607000	15526000	26641000	11205000	14383000	11418000	13510000	101140000	101880000	99512000	0	128930000	93922000	112230000	104180000	122790000	136060000	84196000	98004000	2	3	3	1	3	3	2	3	2	3	2	3	2	3	3	1	3
F8WAR4;Q9NX63;C9JRZ6;G3V1K1;F8WD73	F8WAR4;Q9NX63;C9JRZ6;G3V1K1	Coiled-coil-helix-coiled-coil-helix domain-containing protein 3, mitochondrial	CHCHD3	>tr|F8WAR4|F8WAR4_HUMAN Coiled-coil-helix-coiled-coil-helix domain-containing 3 OS=Homo sapiens GN=CHCHD3 PE=4 SV=1;>sp|Q9NX63|CHCH3_HUMAN Coiled-coil-helix-coiled-coil-helix domain-containing protein 3, mitochondrial OS=Homo sapiens GN=CHCHD3 PE=1 SV=1;>t	5	4	4	4	19512000	45746000	31843000	15176000	20887000	13932000	28620000	35763000	32061000	26163000	11126000	30534000	27995000	38622000	0	18025000	22872000	15986000	0	23193000	0	42113000	0	18160000	2	2	2	2	2	2	3	2	2	2	1	3	2	2	2	2	2
O14646;O14646-2	O14646;O14646-2	Chromodomain-helicase-DNA-binding protein 1	CHD1	>sp|O14646|CHD1_HUMAN Chromodomain-helicase-DNA-binding protein 1 OS=Homo sapiens GN=CHD1 PE=1 SV=2;>sp|O14646-2|CHD1_HUMAN Isoform 2 of Chromodomain-helicase-DNA-binding protein 1 OS=Homo sapiens GN=CHD1	2	6	6	4	4450300	7020600	8210700	2816500	5097600	6682800	3216900	6373900	4956700	2806900	4736100	8465100	29152000	26799000	33521000	24654000	31823000	33377000	0	28162000	20190000	0	15321000	22784000	3	3	3	2	4	3	1	3	3	2	3	4	3	3	3	2	4
O14647;O14647-2;G3V418	O14647;O14647-2	Chromodomain-helicase-DNA-binding protein 2	CHD2	>sp|O14647|CHD2_HUMAN Chromodomain-helicase-DNA-binding protein 2 OS=Homo sapiens GN=CHD2 PE=1 SV=2;>sp|O14647-2|CHD2_HUMAN Isoform 2 of Chromodomain-helicase-DNA-binding protein 2 OS=Homo sapiens GN=CHD2	3	5	3	3	6055100	0	23506000	5277200	0	0	0	0	2224200	0	0	0	0	0	0	0	0	0	0	0	2016000	0	0	0	2	3	3	1	1	2	0	1	3	1	2	2	1	1	1	1	0
E9PG89;Q12873;Q12873-2	E9PG89;Q12873;Q12873-2	Chromodomain-helicase-DNA-binding protein 3	CHD3	>tr|E9PG89|E9PG89_HUMAN Chromodomain helicase DNA-binding protein 3 OS=Homo sapiens GN=CHD3 PE=4 SV=1;>sp|Q12873|CHD3_HUMAN Chromodomain-helicase-DNA-binding protein 3 OS=Homo sapiens GN=CHD3 PE=1 SV=3;>sp|Q12873-2|CHD3_HUMAN Isoform 2 of Chromodomain-heli	3	12	4	4	0	41869000	21161000	11268000	40915000	18616000	1151800	40445000	0	0	28801000	1551100	0	0	39617000	29518000	24034000	40449000	0	42198000	0	0	0	0	3	6	5	6	6	7	3	7	2	6	7	8	1	2	2	2	4
Q14839-2;Q14839;F5GWX5;F5H2G1;Q8TDI0;B1AK51;F5GXP9;F5H2K7;F5GZM9;F5H6N4;F2Z2R5	Q14839-2;Q14839;F5GWX5;F5H2G1	Chromodomain-helicase-DNA-binding protein 4	CHD4	>sp|Q14839-2|CHD4_HUMAN Isoform 2 of Chromodomain-helicase-DNA-binding protein 4 OS=Homo sapiens GN=CHD4;>sp|Q14839|CHD4_HUMAN Chromodomain-helicase-DNA-binding protein 4 OS=Homo sapiens GN=CHD4 PE=1 SV=2;>tr|F5GWX5|F5GWX5_HUMAN Chromodomain helicase DNA-b	11	36	36	24	123430000	202900000	157050000	196900000	186930000	179020000	251240000	551680000	176230000	137340000	488840000	263980000	824370000	664030000	704450000	781260000	734420000	741750000	1004100000	821990000	666060000	855820000	819930000	763690000	20	24	23	23	25	24	20	26	23	26	28	26	20	24	23	23	25
E7EPP6;O14757;F5H7S4;E9PPA5;E9PKQ3;E9PJI4	E7EPP6;O14757;F5H7S4;E9PPA5;E9PKQ3;E9PJI4	Serine/threonine-protein kinase Chk1	CHEK1	>tr|E7EPP6|E7EPP6_HUMAN Checkpoint kinase 1 OS=Homo sapiens GN=CHEK1 PE=4 SV=1;>sp|O14757|CHK1_HUMAN Serine/threonine-protein kinase Chk1 OS=Homo sapiens GN=CHEK1 PE=1 SV=2;>tr|F5H7S4|F5H7S4_HUMAN Checkpoint kinase 1 OS=Homo sapiens GN=CHEK1 PE=4 SV=1;>tr|	6	3	3	3	1367100	0	3070300	2844800	696820	2751600	1754700	12807000	5511600	4802100	7185100	5082300	0	0	7186400	7432200	0	7326900	0	15579000	13191000	16493000	14276000	11310000	2	0	2	3	2	2	1	2	2	2	2	3	2	0	2	3	2
Q8IWX8	Q8IWX8	Calcium homeostasis endoplasmic reticulum protein	CHERP	>sp|Q8IWX8|CHERP_HUMAN Calcium homeostasis endoplasmic reticulum protein OS=Homo sapiens GN=CHERP PE=1 SV=3	1	8	8	8	16515000	34394000	7798000	12658000	22038000	19556000	3171000	31217000	8797100	9052400	21721000	14552000	30290000	58590000	28115000	24801000	76537000	77193000	0	36591000	38597000	106860000	38722000	43681000	5	6	3	4	5	4	1	6	3	3	4	5	5	6	3	4	5
Q9BWS9-2;Q9BWS9;Q9BWS9-3;E9PPA0;E9PPH0;E9PRL3;E9PIP0;E9PI70;H0YC89;H0YCC4;H0YDL6	Q9BWS9-2;Q9BWS9;Q9BWS9-3;E9PPA0;E9PPH0;E9PRL3;E9PIP0;E9PI70;H0YC89;H0YCC4;H0YDL6	Chitinase domain-containing protein 1	CHID1	>sp|Q9BWS9-2|CHID1_HUMAN Isoform 2 of Chitinase domain-containing protein 1 OS=Homo sapiens GN=CHID1;>sp|Q9BWS9|CHID1_HUMAN Chitinase domain-containing protein 1 OS=Homo sapiens GN=CHID1 PE=1 SV=1;>sp|Q9BWS9-3|CHID1_HUMAN Isoform 3 of Chitinase domain-cont	11	2	2	2	2470300	7025600	4988200	6576900	4189500	2526400	0	16467000	6884500	5241200	6161200	4440500	0	18808000	0	0	15083000	0	0	0	0	24497000	0	19038000	1	2	1	1	2	1	0	2	1	2	2	2	1	2	1	1	2
P24386;B4DRL9	P24386;B4DRL9	Rab proteins geranylgeranyltransferase component A 1	CHM	>sp|P24386|RAE1_HUMAN Rab proteins geranylgeranyltransferase component A 1 OS=Homo sapiens GN=CHM PE=1 SV=3;>tr|B4DRL9|B4DRL9_HUMAN Uncharacterized protein OS=Homo sapiens GN=CHM PE=2 SV=1	2	2	2	2	2489000	1198100	5012700	1993600	3139300	5012700	5259500	7704600	3103000	4406100	5063700	4982900	0	0	34352000	0	37124000	34244000	0	0	33049000	44168000	33974000	38542000	1	1	2	1	2	2	1	1	2	2	2	2	1	1	2	1	2
P26374	P26374	Rab proteins geranylgeranyltransferase component A 2	CHML	>sp|P26374|RAE2_HUMAN Rab proteins geranylgeranyltransferase component A 2 OS=Homo sapiens GN=CHML PE=1 SV=2	1	2	2	2	0	0	1643300	0	687510	1643300	0	0	0	0	0	25372000	0	0	0	0	0	12555000	0	0	0	0	0	0	0	0	1	0	1	1	0	0	0	0	0	1	0	0	1	0	1
Q7LBR1	Q7LBR1	Charged multivesicular body protein 1b	CHMP1B	>sp|Q7LBR1|CHM1B_HUMAN Charged multivesicular body protein 1b OS=Homo sapiens GN=CHMP1B PE=1 SV=1	1	2	2	2	0	7474500	11065000	0	5886300	11065000	9125200	12703000	0	10926000	13802000	7606100	0	25528000	0	0	26419000	0	0	0	0	71699000	0	0	0	2	1	0	2	1	1	1	0	2	1	1	0	2	1	0	2
O43633	O43633	Charged multivesicular body protein 2a	CHMP2A	>sp|O43633|CHM2A_HUMAN Charged multivesicular body protein 2a OS=Homo sapiens GN=CHMP2A PE=1 SV=1	1	2	2	2	4760000	12961000	3025700	4906100	6375800	10372000	0	17404000	18996000	6535100	20530000	6265000	0	0	0	0	0	0	0	0	0	0	58953000	0	2	1	1	2	1	2	0	1	1	1	2	1	2	1	1	2	1
Q9Y3E7-3;Q9Y3E7;Q9Y3E7-2;Q9Y3E7-4	Q9Y3E7-3;Q9Y3E7;Q9Y3E7-2	Charged multivesicular body protein 3	CHMP3	>sp|Q9Y3E7-3|CHMP3_HUMAN Isoform 3 of Charged multivesicular body protein 3 OS=Homo sapiens GN=CHMP3;>sp|Q9Y3E7|CHMP3_HUMAN Charged multivesicular body protein 3 OS=Homo sapiens GN=CHMP3 PE=1 SV=3;>sp|Q9Y3E7-2|CHMP3_HUMAN Isoform 2 of Charged multivesicula	4	3	3	3	0	20528000	11158000	9019400	9393200	10791000	0	21878000	18925000	9083000	15528000	0	0	0	9434200	10270000	0	8791600	0	0	22466000	0	0	0	0	2	2	2	1	2	0	1	2	1	1	0	0	2	2	2	1
Q9H444;Q96CF2	Q9H444	Charged multivesicular body protein 4b	CHMP4B	>sp|Q9H444|CHM4B_HUMAN Charged multivesicular body protein 4b OS=Homo sapiens GN=CHMP4B PE=1 SV=1	2	6	6	6	50441000	85574000	105530000	59247000	65274000	44107000	27244000	87591000	21390000	75523000	77056000	53918000	59169000	70374000	71397000	63377000	58055000	49018000	80372000	72446000	52383000	87431000	67930000	66491000	6	5	4	5	5	4	3	6	3	6	5	6	6	5	4	5	5
Q9NZZ3;Q9NZZ3-2	Q9NZZ3;Q9NZZ3-2	Charged multivesicular body protein 5	CHMP5	>sp|Q9NZZ3|CHMP5_HUMAN Charged multivesicular body protein 5 OS=Homo sapiens GN=CHMP5 PE=1 SV=1;>sp|Q9NZZ3-2|CHMP5_HUMAN Isoform 2 of Charged multivesicular body protein 5 OS=Homo sapiens GN=CHMP5	2	6	6	6	19556000	69160000	142030000	30732000	109830000	126400000	32613000	210760000	92653000	31361000	170910000	47195000	167480000	180050000	208960000	195860000	159720000	161240000	81661000	161470000	211020000	200960000	152180000	105050000	3	4	6	4	5	6	4	6	6	3	6	6	3	4	6	4	5
Q96FZ7	Q96FZ7	Charged multivesicular body protein 6	CHMP6	>sp|Q96FZ7|CHMP6_HUMAN Charged multivesicular body protein 6 OS=Homo sapiens GN=CHMP6 PE=1 SV=3	1	3	3	3	5127600	3400300	8185200	5335100	2570600	4307800	0	9308500	7998000	3117000	5191100	6538000	0	0	36842000	0	0	0	0	0	41106000	0	0	0	2	1	2	2	1	1	0	1	2	1	1	1	2	1	2	2	1
Q8WUX9;E5RIU9;B4DKJ6;E5RJI3	Q8WUX9;E5RIU9;B4DKJ6;E5RJI3	Charged multivesicular body protein 7	CHMP7	>sp|Q8WUX9|CHMP7_HUMAN Charged multivesicular body protein 7 OS=Homo sapiens GN=CHMP7 PE=1 SV=1;>tr|E5RIU9|E5RIU9_HUMAN Charged multivesicular body protein 7 (Fragment) OS=Homo sapiens GN=CHMP7 PE=4 SV=1;>tr|B4DKJ6|B4DKJ6_HUMAN Uncharacterized protein OS=H	4	3	3	3	7578000	14029000	19799000	1089300	4307200	19028000	1868900	6416100	4060000	2263900	5321600	13322000	50832000	101420000	104360000	0	20510000	98917000	0	0	0	15377000	0	96683000	3	3	3	1	2	3	2	1	2	2	1	3	3	3	3	1	2
Q9UHD1;Q9UHD1-2;E9PHZ2;E9PPQ5	Q9UHD1;Q9UHD1-2;E9PHZ2	Cysteine and histidine-rich domain-containing protein 1	CHORDC1	>sp|Q9UHD1|CHRD1_HUMAN Cysteine and histidine-rich domain-containing protein 1 OS=Homo sapiens GN=CHORDC1 PE=1 SV=2;>sp|Q9UHD1-2|CHRD1_HUMAN Isoform 2 of Cysteine and histidine-rich domain-containing protein 1 OS=Homo sapiens GN=CHORDC1;>tr|E9PHZ2|E9PHZ2_H	4	5	5	5	15507000	21781000	26407000	22277000	20240000	16638000	4964500	89484000	36576000	13216000	20934000	13798000	49968000	41535000	23583000	39271000	32882000	15806000	0	61164000	43838000	23159000	26068000	19049000	3	3	3	5	2	3	1	3	3	2	2	3	3	3	3	5	2
Q99653;H0YNG9;F5GX29;H0YKE7;H0YLY7;H0YLX1	Q99653;H0YNG9;F5GX29;H0YKE7;H0YLY7	Calcium-binding protein p22	CHP	>sp|Q99653|CHP1_HUMAN Calcium-binding protein p22 OS=Homo sapiens GN=CHP PE=1 SV=3;>tr|H0YNG9|H0YNG9_HUMAN Uncharacterized protein OS=Homo sapiens PE=4 SV=1;>tr|F5GX29|F5GX29_HUMAN Uncharacterized protein OS=Homo sapiens PE=4 SV=1;>tr|H0YKE7|H0YKE7_HUMAN U	6	6	6	6	9149000	6282800	15079000	13187000	4302200	7533700	20775000	25691000	22552000	10160000	24677000	17680000	68706000	46320000	64636000	77384000	59146000	57909000	162360000	107490000	110150000	113420000	154800000	100950000	5	5	5	5	3	4	5	5	6	5	5	5	5	5	5	5	3
Q8IZ52;F5H233	Q8IZ52;F5H233	Chondroitin sulfate synthase 2	CHPF	>sp|Q8IZ52|CHSS2_HUMAN Chondroitin sulfate synthase 2 OS=Homo sapiens GN=CHPF PE=1 SV=2;>tr|F5H233|F5H233_HUMAN Chondroitin-polymerizing factor OS=Homo sapiens GN=CHPF PE=4 SV=1	2	3	3	3	823060	0	392680	173800	219970	392680	1868100	568380	0	1045400	530220	519960	7866400	0	0	0	0	0	0	0	0	0	0	0	2	0	1	1	1	1	2	1	0	1	1	1	2	0	1	1	1
Q9NRG0;E5RGS9	Q9NRG0;E5RGS9	Chromatin accessibility complex protein 1	CHRAC1	>sp|Q9NRG0|CHRC1_HUMAN Chromatin accessibility complex protein 1 OS=Homo sapiens GN=CHRAC1 PE=1 SV=1;>tr|E5RGS9|E5RGS9_HUMAN Chromatin accessibility complex 1 OS=Homo sapiens GN=CHRAC1 PE=4 SV=1	2	2	2	2	10821000	9970600	14234000	9085400	5147500	15248000	29887000	31172000	12424000	12700000	25536000	13214000	0	0	0	0	0	0	0	139030000	0	87733000	0	0	2	2	1	2	1	2	1	2	1	2	2	1	2	2	1	2	1
Q8NCH0;H0YN65	Q8NCH0;H0YN65	Carbohydrate sulfotransferase 14	CHST14	>sp|Q8NCH0|CHSTE_HUMAN Carbohydrate sulfotransferase 14 OS=Homo sapiens GN=CHST14 PE=1 SV=2;>tr|H0YN65|H0YN65_HUMAN Carbohydrate (N-acetylgalactosamine 4-0) sulfotransferase 14 OS=Homo sapiens GN=CHST14 PE=4 SV=1	2	3	3	3	954490	2349900	2406900	2013500	891940	2406900	2025200	5190800	1446500	2563900	4380300	2776000	0	21046000	0	20778000	0	0	0	22453000	0	25142000	26567000	0	2	2	2	2	1	2	1	2	2	2	2	2	2	2	2	2	1
Q8WVB6-2;Q8WVB6;E7EXA6;Q8WVB6-3;F8WCC1;H0Y7D3	Q8WVB6-2;Q8WVB6;E7EXA6;Q8WVB6-3	Chromosome transmission fidelity protein 18 homolog	CHTF18	>sp|Q8WVB6-2|CTF18_HUMAN Isoform 2 of Chromosome transmission fidelity protein 18 homolog OS=Homo sapiens GN=CHTF18;>sp|Q8WVB6|CTF18_HUMAN Chromosome transmission fidelity protein 18 homolog OS=Homo sapiens GN=CHTF18 PE=1 SV=1;>tr|E7EXA6|E7EXA6_HUMAN CTF18	6	5	4	4	2694100	3079400	4790500	2735100	4454200	4790500	2758900	7218900	5202600	0	6153300	5834700	20572000	16953000	52805000	19809000	50775000	52586000	4800000	30380000	53914000	0	34597000	50965000	3	4	2	4	3	2	5	2	4	1	3	3	3	3	2	3	3
P0CG12	P0CG12	Chromosome transmission fidelity protein 8 homolog isoform 2	CHTF8	>sp|P0CG12|CTF8A_HUMAN Chromosome transmission fidelity protein 8 homolog isoform 2 OS=Homo sapiens GN=CHTF8 PE=2 SV=1	1	9	9	9	12843000	21597000	23244000	12828000	15737000	23244000	34602000	33573000	18445000	19403000	24021000	21303000	130710000	163610000	169590000	134330000	184550000	168930000	206440000	183790000	149250000	172600000	137730000	202610000	5	6	6	6	5	6	8	6	6	7	7	5	5	6	6	6	5
Q9Y3Y2-3;Q9Y3Y2;Q9Y3Y2-4;Q5T7Y7	Q9Y3Y2-3;Q9Y3Y2;Q9Y3Y2-4	Chromatin target of PRMT1 protein	CHTOP	>sp|Q9Y3Y2-3|CHTOP_HUMAN Isoform 2 of Chromatin target of PRMT1 protein OS=Homo sapiens GN=CHTOP;>sp|Q9Y3Y2|CHTOP_HUMAN Chromatin target of PRMT1 protein OS=Homo sapiens GN=CHTOP PE=1 SV=2;>sp|Q9Y3Y2-4|CHTOP_HUMAN Isoform 3 of Chromatin target of PRMT1 pro	4	6	6	6	50705000	40872000	42544000	38069000	45811000	48110000	100890000	110360000	4673900	81734000	103960000	68020000	348250000	312210000	436030000	242230000	201330000	350870000	553710000	382120000	69627000	569890000	325470000	464820000	5	4	2	3	5	3	4	5	2	5	5	5	5	4	2	3	5
O76071	O76071	Probable cytosolic iron-sulfur protein assembly protein CIAO1	CIAO1	>sp|O76071|CIAO1_HUMAN Probable cytosolic iron-sulfur protein assembly protein CIAO1 OS=Homo sapiens GN=CIAO1 PE=1 SV=1	1	2	2	2	11313000	11876000	18903000	9882400	2507300	18903000	11676000	24351000	9112700	9131700	880980	11979000	122800000	97939000	191900000	98857000	25636000	191100000	0	55296000	72052000	0	0	64845000	2	2	2	2	2	2	1	2	2	1	1	2	2	2	2	2	2
Q6FI81;Q6FI81-3;Q6FI81-2	Q6FI81;Q6FI81-3	Anamorsin	CIAPIN1	>sp|Q6FI81|CPIN1_HUMAN Anamorsin OS=Homo sapiens GN=CIAPIN1 PE=1 SV=2;>sp|Q6FI81-3|CPIN1_HUMAN Isoform 3 of Anamorsin OS=Homo sapiens GN=CIAPIN1	3	6	6	6	33830000	106810000	79182000	29473000	55974000	38102000	43471000	70702000	41806000	33003000	56656000	63312000	105410000	147010000	133650000	87642000	143710000	94083000	137130000	118920000	105080000	103380000	83110000	106450000	2	4	4	5	3	3	2	2	3	3	3	4	2	4	4	5	3
Q14011;B4E2X2;E7EWT5;B3KT17	Q14011;B4E2X2;E7EWT5	Cold-inducible RNA-binding protein	CIRBP	>sp|Q14011|CIRBP_HUMAN Cold-inducible RNA-binding protein OS=Homo sapiens GN=CIRBP PE=1 SV=1;>tr|B4E2X2|B4E2X2_HUMAN Uncharacterized protein OS=Homo sapiens GN=CIRBP PE=2 SV=1;>tr|E7EWT5|E7EWT5_HUMAN Uncharacterized protein OS=Homo sapiens GN=CIRBP PE=4 SV	4	6	6	6	91124000	96022000	85053000	120890000	82301000	69970000	92583000	194560000	87531000	96912000	126080000	115590000	260430000	133740000	174320000	318660000	128040000	140570000	206970000	147720000	113610000	226380000	176940000	263650000	5	5	4	6	4	4	4	4	4	5	5	5	5	5	4	6	4
Q969X6;Q969X6-3;Q969X6-2	Q969X6;Q969X6-3;Q969X6-2	Cirhin	CIRH1A	>sp|Q969X6|CIR1A_HUMAN Cirhin OS=Homo sapiens GN=CIRH1A PE=1 SV=1;>sp|Q969X6-3|CIR1A_HUMAN Isoform 3 of Cirhin OS=Homo sapiens GN=CIRH1A;>sp|Q969X6-2|CIR1A_HUMAN Isoform 2 of Cirhin OS=Homo sapiens GN=CIRH1A	3	7	7	7	8498100	4275200	16501000	12841000	3750900	6520700	15721000	12386000	5842300	5528900	9669900	938690	61490000	39658000	57166000	78147000	44718000	51393000	63808000	57746000	60784000	61790000	81054000	0	5	2	3	6	3	2	5	4	3	4	3	1	5	2	3	6	3
Q9NZ45	Q9NZ45	CDGSH iron-sulfur domain-containing protein 1	CISD1	>sp|Q9NZ45|CISD1_HUMAN CDGSH iron-sulfur domain-containing protein 1 OS=Homo sapiens GN=CISD1 PE=1 SV=1	1	3	3	3	47994000	49763000	55659000	57012000	41019000	35392000	39559000	62963000	24425000	24069000	47397000	31027000	75691000	0	50358000	76531000	32871000	48178000	40705000	0	25464000	0	30523000	53872000	2	1	2	3	2	3	2	1	2	1	3	2	2	1	2	3	2
Q8N5K1;D6RCF4	Q8N5K1	CDGSH iron-sulfur domain-containing protein 2	CISD2	>sp|Q8N5K1|CISD2_HUMAN CDGSH iron-sulfur domain-containing protein 2 OS=Homo sapiens GN=CISD2 PE=1 SV=1	2	7	7	7	41887000	70507000	44966000	42274000	67481000	50125000	85297000	140490000	77491000	44106000	87608000	47196000	173550000	175880000	203950000	192370000	202740000	216870000	169140000	218650000	257380000	157050000	201290000	214610000	5	6	4	5	6	5	6	6	5	6	6	5	5	6	4	5	6
Q2M5E1;O14578;O14578-3;O14578-2	Q2M5E1;O14578;O14578-3	Citron Rho-interacting kinase	CIT	>tr|Q2M5E1|Q2M5E1_HUMAN Citron OS=Homo sapiens GN=CIT PE=2 SV=1;>sp|O14578|CTRO_HUMAN Citron Rho-interacting kinase OS=Homo sapiens GN=CIT PE=1 SV=2;>sp|O14578-3|CTRO_HUMAN Isoform 3 of Citron Rho-interacting kinase OS=Homo sapiens GN=CIT	4	12	12	12	8553800	16125000	13775000	35216000	11663000	16604000	45817000	53595000	26772000	32883000	36059000	41097000	179390000	129140000	135110000	164960000	126620000	136510000	282200000	235290000	248300000	239460000	271670000	202170000	5	7	7	8	7	7	7	10	9	11	9	9	5	7	7	8	7
Q8WWK9;E9PD90;A8MYU4;Q8WWK9-3	Q8WWK9;E9PD90;A8MYU4;Q8WWK9-3	Cytoskeleton-associated protein 2	CKAP2	>sp|Q8WWK9|CKAP2_HUMAN Cytoskeleton-associated protein 2 OS=Homo sapiens GN=CKAP2 PE=1 SV=1;>tr|E9PD90|E9PD90_HUMAN Cytoskeleton-associated protein 2 OS=Homo sapiens GN=CKAP2 PE=4 SV=1;>tr|A8MYU4|A8MYU4_HUMAN Cytoskeleton-associated protein 2 OS=Homo sapie	4	2	2	2	15882000	0	26661000	0	27939000	0	0	0	26182000	897920	23318000	24299000	0	0	0	0	0	0	0	0	30517000	0	20898000	20782000	1	0	1	0	1	0	0	0	2	1	2	2	1	0	1	0	1
Q07065	Q07065	Cytoskeleton-associated protein 4	CKAP4	>sp|Q07065|CKAP4_HUMAN Cytoskeleton-associated protein 4 OS=Homo sapiens GN=CKAP4 PE=1 SV=2	1	23	23	23	454340000	746170000	510820000	516670000	440180000	423130000	544430000	834680000	532690000	427810000	729430000	364170000	923060000	808440000	753550000	1012400000	770840000	816780000	959560000	929380000	636480000	950040000	878940000	685580000	19	19	21	20	18	18	18	15	20	19	18	19	19	19	21	20	18
Q14008-3;Q14008;Q14008-2;E7ER31;H0YDX5;E9PQH5;H0YEK7;H0YCF6	Q14008-3;Q14008;Q14008-2	Cytoskeleton-associated protein 5	CKAP5	>sp|Q14008-3|CKAP5_HUMAN Isoform 3 of Cytoskeleton-associated protein 5 OS=Homo sapiens GN=CKAP5;>sp|Q14008|CKAP5_HUMAN Cytoskeleton-associated protein 5 OS=Homo sapiens GN=CKAP5 PE=1 SV=3;>sp|Q14008-2|CKAP5_HUMAN Isoform 2 of Cytoskeleton-associated prote	8	40	40	40	149190000	296000000	209530000	146400000	204150000	172530000	159400000	480680000	233430000	194460000	414500000	188800000	390050000	476600000	435570000	402310000	504120000	450760000	607780000	557360000	541280000	608530000	643890000	485130000	28	30	27	28	28	26	22	31	28	30	31	30	28	30	27	28	28
P12277;E7EUJ8;G3V4N7;G3V461;H0YJG0;P06732;H0YJK0	P12277;E7EUJ8;G3V4N7	Creatine kinase B-type	CKB	>sp|P12277|KCRB_HUMAN Creatine kinase B-type OS=Homo sapiens GN=CKB PE=1 SV=1;>tr|E7EUJ8|E7EUJ8_HUMAN Creatine kinase, brain OS=Homo sapiens GN=CKB PE=3 SV=2;>tr|G3V4N7|G3V4N7_HUMAN Creatine kinase, brain (Fragment) OS=Homo sapiens GN=CKB PE=3 SV=1	7	11	11	11	61010000	84471000	70939000	66903000	53549000	106760000	69459000	97389000	80808000	93577000	129450000	109800000	396430000	253070000	269220000	301570000	241560000	308890000	255630000	196840000	205670000	299070000	210420000	282010000	6	9	8	7	9	10	6	9	10	6	8	8	6	9	8	7	9
P61024;Q5T179;Q9BZU3	P61024;Q5T179;Q9BZU3	Cyclin-dependent kinases regulatory subunit 1	CKS1B	>sp|P61024|CKS1_HUMAN Cyclin-dependent kinases regulatory subunit 1 OS=Homo sapiens GN=CKS1B PE=1 SV=1;>tr|Q5T179|Q5T179_HUMAN CDC28 protein kinase regulatory subunit 1B OS=Homo sapiens GN=CKS1B PE=4 SV=1;>tr|Q9BZU3|Q9BZU3_HUMAN CDC28 protein kinase regula	3	2	2	2	11067000	54149000	41049000	51983000	39850000	42727000	87613000	156400000	59729000	59058000	108560000	56033000	0	123470000	125010000	192270000	135940000	143100000	280580000	280060000	198700000	258100000	248840000	222100000	1	2	2	2	2	2	2	2	2	2	2	2	1	2	2	2	2
Q7Z460;F8WA11;Q7Z460-3;F5GWS0;B7ZLX3;E7EUA5;Q7Z460-2;C9JW97;F5GWM7;F5H2E2;H0Y5T1;F5H436	Q7Z460;F8WA11;Q7Z460-3;F5GWS0;B7ZLX3;E7EUA5;Q7Z460-2;C9JW97;F5GWM7;F5H2E2	CLIP-associating protein 1	CLASP1	>sp|Q7Z460|CLAP1_HUMAN CLIP-associating protein 1 OS=Homo sapiens GN=CLASP1 PE=1 SV=1;>tr|F8WA11|F8WA11_HUMAN Cytoplasmic linker-associated protein 1 OS=Homo sapiens GN=CLASP1 PE=4 SV=1;>sp|Q7Z460-3|CLAP1_HUMAN Isoform 3 of CLIP-associating protein 1 OS=Ho	12	9	5	5	6118700	9000800	9017500	2260300	9770400	8320900	8455000	18328000	9073900	8294100	9770000	7823300	31882000	29889000	36583000	29886000	55376000	37135000	38252000	41237000	28456000	21427000	24042000	30570000	7	5	5	4	6	6	4	7	7	7	7	7	3	3	3	2	4
F5H604;E7EW49;E7ERI8;E3W994;O75122;E9PBA6;F5H3X0;E7ENG2;B3KR06;O75122-2;D6RBU8	F5H604;E7EW49;E7ERI8;E3W994;O75122;E9PBA6;F5H3X0	CLIP-associating protein 2	CLASP2	>tr|F5H604|F5H604_HUMAN Cytoplasmic linker-associated protein 2 OS=Homo sapiens GN=CLASP2 PE=4 SV=1;>tr|E7EW49|E7EW49_HUMAN Cytoplasmic linker-associated protein 2 OS=Homo sapiens GN=CLASP2 PE=4 SV=1;>tr|E7ERI8|E7ERI8_HUMAN Cytoplasmic linker-associated pr	11	9	9	5	16837000	18949000	21909000	11930000	15051000	17410000	13606000	34376000	21877000	17144000	26965000	18108000	48157000	54645000	57858000	54513000	54299000	49420000	44211000	64929000	62864000	77903000	78531000	67118000	7	5	6	6	6	7	5	7	8	6	5	7	7	5	6	6	6
P51790-2;P51790;B9EGJ9;E9PE15;P51795-2;P51793;P51795;G3XAG5;B7Z5Z4;H0Y8Z8;F5H6A4;D6RDZ6;D6RIX3	P51790-2;P51790;B9EGJ9;E9PE15	H(+)/Cl(-) exchange transporter 3	CLCN3	>sp|P51790-2|CLCN3_HUMAN Isoform 2 of H(+)/Cl(-) exchange transporter 3 OS=Homo sapiens GN=CLCN3;>sp|P51790|CLCN3_HUMAN H(+)/Cl(-) exchange transporter 3 OS=Homo sapiens GN=CLCN3 PE=1 SV=2;>tr|B9EGJ9|B9EGJ9_HUMAN CLCN3 protein OS=Homo sapiens GN=CLCN3 PE=2	13	3	3	3	1159600	8745900	5398500	2285600	97648000	5398500	9585900	11261000	5925300	4979800	8741900	9563700	77765000	114880000	109620000	64561000	381080000	109330000	157080000	117620000	120580000	97004000	103730000	100260000	2	3	2	3	2	2	2	3	3	2	3	2	2	3	2	3	2
P51798;E9PDB9;Q4VXY0	P51798;E9PDB9;Q4VXY0	H(+)/Cl(-) exchange transporter 7	CLCN7	>sp|P51798|CLCN7_HUMAN H(+)/Cl(-) exchange transporter 7 OS=Homo sapiens GN=CLCN7 PE=1 SV=2;>tr|E9PDB9|E9PDB9_HUMAN Chloride channel 7 OS=Homo sapiens GN=CLCN7 PE=4 SV=1;>tr|Q4VXY0|Q4VXY0_HUMAN Chloride channel 7 (Fragment) OS=Homo sapiens GN=CLCN7 PE=2 SV	3	3	3	3	1316400	1156800	6930800	3026400	3831200	6930800	8207800	7170400	0	3456600	2659500	6393300	0	0	54692000	0	0	54452000	48180000	0	0	32548000	0	50925000	1	1	2	2	1	2	2	2	0	2	1	2	1	1	2	2	1
O14967;B4DRG2;E7EVY8;D6RAZ4	O14967;B4DRG2	Calmegin	CLGN	>sp|O14967|CLGN_HUMAN Calmegin OS=Homo sapiens GN=CLGN PE=1 SV=1;>tr|B4DRG2|B4DRG2_HUMAN Calmegin OS=Homo sapiens GN=CLGN PE=2 SV=1	4	4	3	3	6867000	25686000	19108000	17895000	18508000	16320000	6990900	14896000	20533000	18066000	0	14657000	0	19843000	19528000	18936000	17575000	18430000	0	0	21968000	31418000	0	20297000	1	3	4	3	3	3	1	2	2	3	0	4	1	3	3	3	3
O00299	O00299	Chloride intracellular channel protein 1	CLIC1	>sp|O00299|CLIC1_HUMAN Chloride intracellular channel protein 1 OS=Homo sapiens GN=CLIC1 PE=1 SV=4	1	17	17	17	2369100000	3015200000	3238200000	2184300000	2293500000	2656100000	2770000000	4083000000	2046600000	2412100000	2835500000	1994300000	8960800000	6353200000	7820200000	9464700000	6892500000	7498400000	6750400000	5582300000	5038700000	6554000000	5834600000	6368500000	17	15	14	15	15	14	14	16	16	15	14	14	17	15	14	15	15
O95833;Q5SQ17	O95833;Q5SQ17	Chloride intracellular channel protein 3	CLIC3	>sp|O95833|CLIC3_HUMAN Chloride intracellular channel protein 3 OS=Homo sapiens GN=CLIC3 PE=1 SV=2;>tr|Q5SQ17|Q5SQ17_HUMAN Chloride intracellular channel 3 (Fragment) OS=Homo sapiens GN=CLIC3 PE=2 SV=1	2	4	4	4	4036500	7089000	7120600	4572300	7961400	8795200	9953100	12506000	4637300	7894600	11573000	6465000	37582000	65490000	55494000	47493000	62309000	54877000	62720000	54646000	46941000	61937000	53228000	41812000	3	2	2	3	4	3	2	2	3	3	3	4	3	2	2	3	4
Q9Y696;F5H1F8	Q9Y696;F5H1F8	Chloride intracellular channel protein 4	CLIC4	>sp|Q9Y696|CLIC4_HUMAN Chloride intracellular channel protein 4 OS=Homo sapiens GN=CLIC4 PE=1 SV=4;>tr|F5H1F8|F5H1F8_HUMAN Chloride intracellular channel 4 OS=Homo sapiens GN=CLIC4 PE=4 SV=1	2	19	19	19	571900000	1040000000	880220000	684540000	669740000	705520000	749900000	1527400000	843920000	744010000	1155100000	646580000	1171100000	1350000000	1462500000	1429900000	1132800000	1286100000	897400000	1300800000	1097500000	1103200000	1159700000	1004200000	16	16	16	16	17	19	15	18	17	18	18	18	16	16	16	16	17
Q96NY7;Q96NY7-2	Q96NY7;Q96NY7-2	Chloride intracellular channel protein 6	CLIC6	>sp|Q96NY7|CLIC6_HUMAN Chloride intracellular channel protein 6 OS=Homo sapiens GN=CLIC6 PE=2 SV=3;>sp|Q96NY7-2|CLIC6_HUMAN Isoform A of Chloride intracellular channel protein 6 OS=Homo sapiens GN=CLIC6	2	2	2	2	0	0	0	0	0	0	5172100	1312800	0	599830	0	0	0	0	0	0	0	0	17804000	0	0	0	0	0	0	0	0	0	0	0	2	1	0	1	0	0	0	0	0	0	0
B7Z6F8;Q14677;Q14677-2	B7Z6F8;Q14677;Q14677-2	Clathrin interactor 1	CLINT1	>tr|B7Z6F8|B7Z6F8_HUMAN Clathrin interactor 1 OS=Homo sapiens GN=CLINT1 PE=2 SV=1;>sp|Q14677|EPN4_HUMAN Clathrin interactor 1 OS=Homo sapiens GN=CLINT1 PE=1 SV=1;>sp|Q14677-2|EPN4_HUMAN Isoform 2 of Clathrin interactor 1 OS=Homo sapiens GN=CLINT1	3	9	9	9	64379000	73923000	50655000	36950000	64348000	37549000	83220000	129960000	65460000	60841000	111600000	51437000	151990000	130000000	118130000	122470000	137410000	138480000	192470000	174260000	169350000	203490000	185450000	134740000	8	8	8	6	9	6	7	9	8	8	9	8	8	8	8	6	9
P30622;P30622-1;P30622-2;F5H0P3;F5H0N7;F5H6A0;E7EQ42;F6VGP8;F5H1T5;F5H270;F5H367;E7EM63	P30622;P30622-1;P30622-2;F5H0P3;F5H0N7;F5H6A0	CAP-Gly domain-containing linker protein 1	CLIP1	>sp|P30622|CLIP1_HUMAN CAP-Gly domain-containing linker protein 1 OS=Homo sapiens GN=CLIP1 PE=1 SV=2;>sp|P30622-1|CLIP1_HUMAN Isoform 2 of CAP-Gly domain-containing linker protein 1 OS=Homo sapiens GN=CLIP1;>sp|P30622-2|CLIP1_HUMAN Isoform 3 of CAP-Gly dom	12	24	24	23	67938000	149820000	24943000	194740000	109130000	40371000	24601000	98384000	35211000	41878000	77778000	36800000	58437000	84352000	56607000	58992000	80168000	73433000	95631000	126500000	74591000	99668000	79821000	75865000	16	10	5	11	11	11	4	12	6	12	12	9	16	10	5	11	11
Q13286;Q13286-3;Q13286-2;B4DFF3;Q13286-4;Q13286-5;Q2TA70	Q13286;Q13286-3;Q13286-2;B4DFF3;Q13286-4;Q13286-5;Q2TA70	Battenin	CLN3	>sp|Q13286|CLN3_HUMAN Battenin OS=Homo sapiens GN=CLN3 PE=1 SV=1;>sp|Q13286-3|CLN3_HUMAN Isoform 3 of Battenin OS=Homo sapiens GN=CLN3;>sp|Q13286-2|CLN3_HUMAN Isoform 2 of Battenin OS=Homo sapiens GN=CLN3;>tr|B4DFF3|B4DFF3_HUMAN Ceroid-lipofuscinosis, neur	7	2	2	2	2873800	5214000	4572600	3688600	2796800	4572600	0	345560	473790	0	376480	2488900	25904000	39924000	40376000	31327000	0	40202000	0	0	0	0	0	22654000	2	2	2	2	1	2	0	1	1	0	1	2	2	2	2	2	1
Q9NWW5;B4DDH6	Q9NWW5;B4DDH6	Ceroid-lipofuscinosis neuronal protein 6	CLN6	>sp|Q9NWW5|CLN6_HUMAN Ceroid-lipofuscinosis neuronal protein 6 OS=Homo sapiens GN=CLN6 PE=1 SV=1;>tr|B4DDH6|B4DDH6_HUMAN Uncharacterized protein OS=Homo sapiens GN=CLN6 PE=2 SV=1	2	2	2	2	9079300	7018800	2308500	9249600	4060300	2308500	10910000	13575000	6762800	6332400	13314000	0	83313000	0	0	96187000	0	0	68386000	0	0	0	0	0	2	1	1	2	1	1	2	1	1	1	1	0	2	1	1	2	1
P54105;E9PMI6;E9PJF4	P54105;E9PMI6;E9PJF4	Methylosome subunit pICln	CLNS1A	>sp|P54105|ICLN_HUMAN Methylosome subunit pICln OS=Homo sapiens GN=CLNS1A PE=1 SV=1;>tr|E9PMI6|E9PMI6_HUMAN Chloride channel, nucleotide-sensitive, 1A OS=Homo sapiens GN=CLNS1A PE=4 SV=1;>tr|E9PJF4|E9PJF4_HUMAN Chloride channel, nucleotide-sensitive, 1A OS	3	2	2	2	1814700	962660	1642400	12144000	322300	1642400	4507200	0	2088500	2001800	3617100	2055400	0	0	7106500	178630000	0	7087700	10767000	0	9917800	9337900	0	7699800	1	1	2	2	1	2	2	0	2	2	1	2	1	1	2	2	1
Q16740	Q16740	Putative ATP-dependent Clp protease proteolytic subunit, mitochondrial	CLPP	>sp|Q16740|CLPP_HUMAN Putative ATP-dependent Clp protease proteolytic subunit, mitochondrial OS=Homo sapiens GN=CLPP PE=1 SV=1	1	8	8	8	59194000	52661000	72530000	53205000	32729000	72029000	79307000	120480000	45769000	62164000	80815000	69224000	356960000	344120000	304860000	357340000	315310000	305730000	266760000	363170000	252110000	272810000	286800000	313480000	6	6	7	6	5	8	7	7	6	7	7	8	6	6	7	6	5
O96005-2;O96005;F5H8J3;B4DDS3	O96005-2;O96005;F5H8J3;B4DDS3	Cleft lip and palate transmembrane protein 1	CLPTM1	>sp|O96005-2|CLPT1_HUMAN Isoform 2 of Cleft lip and palate transmembrane protein 1 OS=Homo sapiens GN=CLPTM1;>sp|O96005|CLPT1_HUMAN Cleft lip and palate transmembrane protein 1 OS=Homo sapiens GN=CLPTM1 PE=1 SV=1;>tr|F5H8J3|F5H8J3_HUMAN Cleft lip and palat	4	12	12	12	36497000	54249000	76443000	26742000	29526000	75276000	99111000	97699000	33769000	36717000	67520000	64789000	267640000	307220000	363980000	296490000	303720000	376530000	522270000	378670000	276320000	279710000	353940000	299560000	6	9	10	6	7	10	8	6	8	8	9	10	6	9	10	6	7
Q96KA5;Q96KA5-2;G5E9Z2	Q96KA5;Q96KA5-2;G5E9Z2	Cleft lip and palate transmembrane protein 1-like protein	CLPTM1L	>sp|Q96KA5|CLP1L_HUMAN Cleft lip and palate transmembrane protein 1-like protein OS=Homo sapiens GN=CLPTM1L PE=1 SV=1;>sp|Q96KA5-2|CLP1L_HUMAN Isoform 2 of Cleft lip and palate transmembrane protein 1-like protein OS=Homo sapiens GN=CLPTM1L;>tr|G5E9Z2|G5E9	3	2	2	2	24871000	6041600	32909000	18872000	24683000	23728000	7050300	20102000	39777000	10721000	19064000	24382000	27335000	0	22472000	23687000	26598000	27575000	0	15734000	31477000	19777000	15201000	33684000	2	1	2	2	2	2	1	2	2	2	2	2	2	1	2	2	2
O76031;Q9H072;H0YN08	O76031;Q9H072	ATP-dependent Clp protease ATP-binding subunit clpX-like, mitochondrial	CLPX;DKFZp586J151	>sp|O76031|CLPX_HUMAN ATP-dependent Clp protease ATP-binding subunit clpX-like, mitochondrial OS=Homo sapiens GN=CLPX PE=1 SV=2;>tr|Q9H072|Q9H072_HUMAN ClpX caseinolytic peptidase X homolog (E. coli) OS=Homo sapiens GN=DKFZp586J151 PE=2 SV=1	3	7	7	7	30594000	20662000	48869000	27337000	35028000	24758000	17919000	40684000	48264000	32754000	22893000	22266000	35759000	23976000	47390000	36239000	45963000	26692000	40105000	45641000	37285000	39418000	27408000	36441000	6	5	7	6	6	7	4	5	7	7	5	5	6	5	7	6	6
P09496-2;P09496;P09496-3;B4DIN1;F5H6N3;F8WF69;C9J8P9;C9JND5	P09496-2;P09496;P09496-3;B4DIN1;F5H6N3;F8WF69;C9J8P9	Clathrin light chain A	CLTA	>sp|P09496-2|CLCA_HUMAN Isoform Non-brain of Clathrin light chain A OS=Homo sapiens GN=CLTA;>sp|P09496|CLCA_HUMAN Clathrin light chain A OS=Homo sapiens GN=CLTA PE=1 SV=1;>sp|P09496-3|CLCA_HUMAN Isoform 3 of Clathrin light chain A OS=Homo sapiens GN=CLTA;>	8	9	9	8	108900000	121730000	49378000	115030000	149550000	83445000	97892000	265800000	53687000	119100000	203610000	78226000	364380000	227870000	167970000	307770000	294890000	159710000	401600000	214440000	200480000	317840000	317790000	223870000	7	7	5	8	7	5	6	9	6	7	6	8	7	7	5	8	7
P09497-2;P09497;D6RJD1	P09497-2;P09497;D6RJD1	Clathrin light chain B	CLTB	>sp|P09497-2|CLCB_HUMAN Isoform Non-brain of Clathrin light chain B OS=Homo sapiens GN=CLTB;>sp|P09497|CLCB_HUMAN Clathrin light chain B OS=Homo sapiens GN=CLTB PE=1 SV=1;>tr|D6RJD1|D6RJD1_HUMAN Clathrin, light chain B (Fragment) OS=Homo sapiens GN=CLTB PE	3	8	8	8	71911000	66959000	79638000	66260000	53004000	66780000	66297000	33490000	50470000	64475000	89714000	74002000	128730000	66046000	81283000	140570000	90810000	43885000	101510000	34486000	68899000	139270000	62385000	69857000	4	6	5	6	5	8	5	3	4	5	6	7	4	6	5	6	5
Q00610;Q00610-2;F5H5N6	Q00610;Q00610-2	Clathrin heavy chain 1	CLTC	>sp|Q00610|CLH1_HUMAN Clathrin heavy chain 1 OS=Homo sapiens GN=CLTC PE=1 SV=5;>sp|Q00610-2|CLH1_HUMAN Isoform 2 of Clathrin heavy chain 1 OS=Homo sapiens GN=CLTC	3	88	88	72	3651200000	6084300000	4365600000	3386900000	4288900000	4348600000	3254600000	6836700000	3574600000	2561300000	4908000000	3210200000	14854000000	15509000000	12656000000	13889000000	13979000000	12793000000	9482900000	11026000000	11106000000	10107000000	10944000000	10895000000	79	80	75	82	80	81	60	76	76	67	77	79	79	80	75	82	80
P53675;P53675-2	P53675;P53675-2	Clathrin heavy chain 2	CLTCL1	>sp|P53675|CLH2_HUMAN Clathrin heavy chain 2 OS=Homo sapiens GN=CLTCL1 PE=1 SV=2;>sp|P53675-2|CLH2_HUMAN Isoform 2 of Clathrin heavy chain 2 OS=Homo sapiens GN=CLTCL1	2	18	1	2	2190800	2830900	0	4273200	1428500	954190	0	2091000	0	1442100	1767700	0	0	0	0	0	0	0	0	0	0	0	1306000	0	16	17	15	16	18	16	13	15	14	15	16	14	1	1	0	1	1
Q8NFW8;Q8NFW8-2;F5GYM0;F5H296	Q8NFW8;Q8NFW8-2	N-acylneuraminate cytidylyltransferase	CMAS	>sp|Q8NFW8|NEUA_HUMAN N-acylneuraminate cytidylyltransferase OS=Homo sapiens GN=CMAS PE=1 SV=2;>sp|Q8NFW8-2|NEUA_HUMAN Isoform 2 of N-acylneuraminate cytidylyltransferase OS=Homo sapiens GN=CMAS	4	5	5	5	4183500	25664000	11587000	4416500	17995000	11176000	20681000	29921000	13551000	10658000	32363000	17482000	36288000	46396000	27197000	49922000	33376000	28965000	24586000	35762000	29732000	25825000	35911000	36251000	3	3	3	3	3	3	3	2	3	2	4	4	3	3	3	3	3
Q96DG6	Q96DG6	Carboxymethylenebutenolidase homolog	CMBL	>sp|Q96DG6|CMBL_HUMAN Carboxymethylenebutenolidase homolog OS=Homo sapiens GN=CMBL PE=1 SV=1	1	4	4	4	2921800	37842000	20085000	9838100	27325000	14717000	6264800	69558000	17125000	12750000	24177000	151230000	70083000	88961000	105550000	187100000	200520000	103200000	0	278980000	60466000	102280000	0	492930000	3	3	4	2	2	3	2	2	2	3	1	3	3	3	4	2	2
Q8IY22;Q8IY22-2;Q8IY22-3;F5GWB5	Q8IY22;Q8IY22-2;Q8IY22-3;F5GWB5	C-Maf-inducing protein	CMIP	>sp|Q8IY22|CMIP_HUMAN C-Maf-inducing protein OS=Homo sapiens GN=CMIP PE=1 SV=3;>sp|Q8IY22-2|CMIP_HUMAN Isoform 2 of C-Maf-inducing protein OS=Homo sapiens GN=CMIP;>sp|Q8IY22-3|CMIP_HUMAN Isoform 3 of C-Maf-inducing protein OS=Homo sapiens GN=CMIP;>tr|F5GWB	4	2	2	2	5037400	6193100	3579700	5377700	4144700	2441800	2486700	8323100	5135200	991510	4678200	1654700	0	0	0	0	0	0	0	0	0	0	13063000	0	2	2	2	1	2	2	1	2	2	1	2	1	2	2	2	1	2
P30085;E7EVE6;Q5T0D2;E9PGI8;E9PJD2	P30085;E7EVE6;Q5T0D2;E9PGI8	UMP-CMP kinase	CMPK1	>sp|P30085|KCY_HUMAN UMP-CMP kinase OS=Homo sapiens GN=CMPK1 PE=1 SV=3;>tr|E7EVE6|E7EVE6_HUMAN Uncharacterized protein OS=Homo sapiens GN=CMPK1 PE=3 SV=1;>tr|Q5T0D2|Q5T0D2_HUMAN Cytidine monophosphate (UMP-CMP) kinase 1, cytosolic OS=Homo sapiens GN=CMPK1	5	9	9	9	184580000	143960000	160380000	151590000	130490000	105100000	196990000	176410000	158260000	145040000	181000000	162100000	189620000	143760000	206080000	179850000	151100000	166720000	193700000	179360000	157680000	179090000	158810000	200530000	8	5	7	6	6	7	6	6	6	6	7	6	8	5	7	6	6
P62633;P62633-2;E9PDR7;Q5U0E9;Q4JGY0;P62633-3;B4DP17	P62633;P62633-2;E9PDR7;Q5U0E9;Q4JGY0;P62633-3;B4DP17	Cellular nucleic acid-binding protein	CNBP;ZNF9	>sp|P62633|CNBP_HUMAN Cellular nucleic acid-binding protein OS=Homo sapiens GN=CNBP PE=1 SV=1;>sp|P62633-2|CNBP_HUMAN Isoform 2 of Cellular nucleic acid-binding protein OS=Homo sapiens GN=CNBP;>tr|E9PDR7|E9PDR7_HUMAN CCHC-type zinc finger, nucleic acid bin	7	4	4	4	43826000	34132000	14962000	38975000	26964000	23201000	3249700	35516000	18562000	5316100	26736000	8436600	279160000	243990000	0	351160000	196600000	153910000	0	137970000	0	0	134810000	0	2	2	1	2	2	3	1	2	1	1	2	2	2	2	1	2	2
Q96KP4;Q96KP4-2	Q96KP4;Q96KP4-2	Cytosolic non-specific dipeptidase	CNDP2	>sp|Q96KP4|CNDP2_HUMAN Cytosolic non-specific dipeptidase OS=Homo sapiens GN=CNDP2 PE=1 SV=2;>sp|Q96KP4-2|CNDP2_HUMAN Isoform 2 of Cytosolic non-specific dipeptidase OS=Homo sapiens GN=CNDP2	2	22	22	22	433480000	720780000	492460000	363780000	553950000	527760000	475870000	847020000	466300000	460400000	820250000	445360000	608110000	634850000	656510000	558760000	705910000	680000000	672860000	669550000	657400000	773190000	723940000	660100000	19	18	19	19	18	21	16	18	18	17	21	19	19	18	19	19	18
Q99439;E7ENR3;A6NFI4	Q99439;E7ENR3;A6NFI4	Calponin-2	CNN2	>sp|Q99439|CNN2_HUMAN Calponin-2 OS=Homo sapiens GN=CNN2 PE=1 SV=4;>tr|E7ENR3|E7ENR3_HUMAN Calponin 2 OS=Homo sapiens GN=CNN2 PE=4 SV=1;>tr|A6NFI4|A6NFI4_HUMAN Calponin 2, isoform CRA_a OS=Homo sapiens GN=CNN2 PE=2 SV=1	3	9	8	8	90120000	147580000	156590000	98674000	98564000	34852000	109370000	240780000	180260000	47811000	161180000	13242000	96730000	146830000	176450000	90200000	121150000	165170000	66845000	175170000	129200000	82957000	160620000	78195000	7	7	7	7	7	4	5	6	7	7	6	4	6	6	6	6	6
Q15417;B4DFK6;F8WA86;E9PDU6	Q15417;B4DFK6;F8WA86;E9PDU6	Calponin-3	CNN3	>sp|Q15417|CNN3_HUMAN Calponin-3 OS=Homo sapiens GN=CNN3 PE=1 SV=1;>tr|B4DFK6|B4DFK6_HUMAN Uncharacterized protein OS=Homo sapiens GN=CNN3 PE=2 SV=1;>tr|F8WA86|F8WA86_HUMAN Calponin 3, acidic OS=Homo sapiens GN=CNN3 PE=4 SV=1;>tr|E9PDU6|E9PDU6_HUMAN Calpon	4	12	12	11	339430000	514180000	360750000	248420000	302240000	283370000	281920000	472150000	472380000	317980000	604540000	187500000	490760000	448060000	414740000	394420000	420240000	427170000	434400000	500920000	503400000	580910000	556210000	407880000	11	10	10	9	8	10	10	6	9	11	11	9	11	10	10	9	8
Q8NE01;Q8NE01-3;Q8NE01-2	Q8NE01;Q8NE01-3;Q8NE01-2	Metal transporter CNNM3	CNNM3	>sp|Q8NE01|CNNM3_HUMAN Metal transporter CNNM3 OS=Homo sapiens GN=CNNM3 PE=1 SV=1;>sp|Q8NE01-3|CNNM3_HUMAN Isoform 3 of Metal transporter CNNM3 OS=Homo sapiens GN=CNNM3;>sp|Q8NE01-2|CNNM3_HUMAN Isoform 2 of Metal transporter CNNM3 OS=Homo sapiens GN=CNNM3	3	2	2	2	1037800	2678200	10894000	880010	765160	10894000	17571000	21180000	0	1103300	1487300	0	0	0	0	0	0	0	111090000	0	0	0	0	0	1	1	1	1	1	1	2	1	0	2	2	0	1	1	1	1	1
A5YKK6;A5YKK6-2;A5YKK6-3;F8WA87;B5MDN3;A5YKK6-4;B3KPW6;F5H1F4	A5YKK6;A5YKK6-2;A5YKK6-3;F8WA87;B5MDN3;A5YKK6-4	CCR4-NOT transcription complex subunit 1	CNOT1	>sp|A5YKK6|CNOT1_HUMAN CCR4-NOT transcription complex subunit 1 OS=Homo sapiens GN=CNOT1 PE=1 SV=2;>sp|A5YKK6-2|CNOT1_HUMAN Isoform 2 of CCR4-NOT transcription complex subunit 1 OS=Homo sapiens GN=CNOT1;>sp|A5YKK6-3|CNOT1_HUMAN Isoform 3 of CCR4-NOT transc	8	32	32	32	42094000	64544000	71270000	35684000	58788000	74121000	95097000	153640000	76417000	67317000	91586000	95260000	343030000	338220000	427930000	327980000	367440000	413070000	482870000	493910000	422320000	414310000	408930000	465620000	16	20	17	16	21	18	17	19	20	18	18	23	16	20	17	16	21
F8WAF2;Q9H9A5;Q9H9A5-3;Q9H9A5-4;E9PCN5;B7Z4A6;Q9H9A5-2;B7Z5B3	F8WAF2;Q9H9A5;Q9H9A5-3;Q9H9A5-4;E9PCN5;B7Z4A6	CCR4-NOT transcription complex subunit 10	CNOT10	>tr|F8WAF2|F8WAF2_HUMAN CCR4-NOT transcription complex, subunit 10 OS=Homo sapiens GN=CNOT10 PE=4 SV=1;>sp|Q9H9A5|CNOTA_HUMAN CCR4-NOT transcription complex subunit 10 OS=Homo sapiens GN=CNOT10 PE=1 SV=1;>sp|Q9H9A5-3|CNOTA_HUMAN Isoform 3 of CCR4-NOT trans	8	3	3	3	0	0	0	0	0	6801200	0	16562000	0	0	0	3591300	0	0	0	0	0	7752700	0	0	0	0	0	0	0	0	0	0	0	2	0	1	0	1	0	1	0	0	0	0	0
F8VV52;Q9NZN8;Q9NZN8-4;Q9NZN8-2;F8VP97;F8W145;F8VRS8;F8VRS2;F8VQF4;Q9NZN8-5;H0YHP3;F8VX63;F8VUB4;H0YH84;F8VVY1;H0YI11;F8VQD8;F8VRJ3	F8VV52;Q9NZN8;Q9NZN8-4;Q9NZN8-2;F8VP97;F8W145;F8VRS8;F8VRS2;F8VQF4	CCR4-NOT transcription complex subunit 2	CNOT2	>tr|F8VV52|F8VV52_HUMAN CCR4-NOT transcription complex, subunit 2 (Fragment) OS=Homo sapiens GN=CNOT2 PE=4 SV=1;>sp|Q9NZN8|CNOT2_HUMAN CCR4-NOT transcription complex subunit 2 OS=Homo sapiens GN=CNOT2 PE=1 SV=1;>sp|Q9NZN8-4|CNOT2_HUMAN Isoform 4 of CCR4-NO	18	5	5	5	1915700	4187400	5042100	2004400	3282500	5042100	19133000	16769000	6844700	11515000	12812000	8969800	27026000	27339000	34753000	29553000	34285000	34624000	135700000	82474000	56535000	119540000	64674000	66150000	2	4	3	2	3	4	4	3	4	4	4	4	2	4	3	2	3
O75175;O75175-2;O75175-3;H0Y5X7	O75175;O75175-2;O75175-3	CCR4-NOT transcription complex subunit 3	CNOT3	>sp|O75175|CNOT3_HUMAN CCR4-NOT transcription complex subunit 3 OS=Homo sapiens GN=CNOT3 PE=1 SV=1;>sp|O75175-2|CNOT3_HUMAN Isoform 2 of CCR4-NOT transcription complex subunit 3 OS=Homo sapiens GN=CNOT3;>sp|O75175-3|CNOT3_HUMAN Isoform 3 of CCR4-NOT transc	4	6	6	6	8454600	15535000	18593000	8233000	11290000	22885000	23587000	52302000	17507000	17354000	26663000	26447000	60024000	39489000	60706000	62965000	65432000	59525000	143840000	145920000	131260000	91756000	131890000	116010000	4	5	5	5	5	6	5	6	5	6	5	6	4	5	5	5	5
H0Y9Z5;Q96LI5;H0Y9C1;Q96LI5-2;D6RGK9;Q9ULM6;H0YA76;D6RIW9	H0Y9Z5;Q96LI5;H0Y9C1;Q96LI5-2;D6RGK9	CCR4-NOT transcription complex subunit 6-like	CNOT6L	>tr|H0Y9Z5|H0Y9Z5_HUMAN CCR4-NOT transcription complex, subunit 6-like (Fragment) OS=Homo sapiens GN=CNOT6L PE=4 SV=1;>sp|Q96LI5|CNO6L_HUMAN CCR4-NOT transcription complex subunit 6-like OS=Homo sapiens GN=CNOT6L PE=1 SV=2;>tr|H0Y9C1|H0Y9C1_HUMAN CCR4-NOT	8	4	4	4	1788700	2844200	4341300	19595000	32964000	25108000	2695000	16562000	1662300	2256900	4362100	17963000	0	0	0	0	55127000	46623000	0	0	0	0	0	34816000	2	2	2	3	2	4	2	2	2	2	3	3	2	2	2	3	2
P09543;P09543-2;F8W7I0;C9K0L8	P09543;P09543-2;F8W7I0	2,3-cyclic-nucleotide 3-phosphodiesterase	CNP	>sp|P09543|CN37_HUMAN 2,3-cyclic-nucleotide 3-phosphodiesterase OS=Homo sapiens GN=CNP PE=1 SV=2;>sp|P09543-2|CN37_HUMAN Isoform CNPI of 2,3-cyclic-nucleotide 3-phosphodiesterase OS=Homo sapiens GN=CNP;>tr|F8W7I0|F8W7I0_HUMAN 2,3-cyclic nucleotide	4	11	11	11	63766000	141850000	101990000	77983000	70238000	103400000	36288000	109640000	80188000	74193000	83664000	65357000	199890000	231820000	214390000	213410000	187830000	240060000	203590000	206250000	173900000	198710000	186660000	202430000	8	10	10	8	9	11	4	8	9	8	9	8	8	10	10	8	9
F8W031;Q9Y2B0;F8VXJ7;F8VP03;F8W1K5;Q9Y2B0-2;F8W1U5;H0YIH9	F8W031;Q9Y2B0;F8VXJ7;F8VP03	Protein canopy homolog 2	CNPY2	>tr|F8W031|F8W031_HUMAN Uncharacterized protein (Fragment) OS=Homo sapiens PE=4 SV=1;>sp|Q9Y2B0|CNPY2_HUMAN Protein canopy homolog 2 OS=Homo sapiens GN=CNPY2 PE=1 SV=1;>tr|F8VXJ7|F8VXJ7_HUMAN Canopy 2 homolog (zebrafish) (Fragment) OS=Homo sapiens GN=CNPY2	8	3	2	2	0	1723900	1062000	0	1365800	1062000	8639900	10408000	2905200	5521200	6414700	4170200	0	16512000	9838600	0	16179000	9807500	44542000	36573000	27078000	44356000	54335000	42402000	1	3	3	1	3	3	3	3	3	3	3	3	0	2	2	0	2
Q9BT09	Q9BT09	Protein canopy homolog 3	CNPY3	>sp|Q9BT09|CNPY3_HUMAN Protein canopy homolog 3 OS=Homo sapiens GN=CNPY3 PE=1 SV=1	1	2	2	2	0	15876000	5306800	0	8034500	13702000	5712400	12224000	4416400	0	25673000	0	0	0	0	0	0	0	0	0	0	0	18967000	0	0	1	1	1	1	1	1	1	1	1	2	0	0	1	1	1	1
C9J1F9;Q9NXG0-2;Q9NXG0	C9J1F9;Q9NXG0-2;Q9NXG0	Centlein	CNTLN	>tr|C9J1F9|C9J1F9_HUMAN Centlein, centrosomal protein OS=Homo sapiens GN=CNTLN PE=4 SV=1;>sp|Q9NXG0-2|CNTLN_HUMAN Isoform 2 of Centlein OS=Homo sapiens GN=CNTLN;>sp|Q9NXG0|CNTLN_HUMAN Centlein OS=Homo sapiens GN=CNTLN PE=2 SV=5	3	2	2	2	0	0	0	0	0	0	0	0	0	0	51923000	0	0	0	0	0	0	0	0	0	0	0	38361000	0	0	1	0	0	0	0	0	0	0	0	1	0	0	1	0	0	0
E9PDN6;Q9C0A0;F5H107;E9PFZ6	E9PDN6;Q9C0A0;F5H107;E9PFZ6	Contactin-associated protein-like 4	CNTNAP4	>tr|E9PDN6|E9PDN6_HUMAN Contactin-associated protein-like 4 OS=Homo sapiens GN=CNTNAP4 PE=4 SV=1;>sp|Q9C0A0|CNTP4_HUMAN Contactin-associated protein-like 4 OS=Homo sapiens GN=CNTNAP4 PE=1 SV=3;>tr|F5H107|F5H107_HUMAN Contactin-associated protein-like 4 OS=	4	3	2	3	0	0	0	0	0	0	0	0	6144500	0	12735000	1591500	0	0	0	0	0	0	0	0	0	0	0	12292000	1	1	1	1	1	1	1	1	2	1	3	2	0	0	0	0	0
[truncated: 3,596 more rows]
[truncated: 36 more columns]
