# Supplementary material for: Translating Proteomic Into Functional Data: An High Mobility Group A1 (HMGA1) Proteomic Signature Has Prognostic Value in Breast Cancer
Source: Mol Cell Proteomics. 2015 Nov 2;15(1):109–23. doi: 10.1074/mcp.M115.050401 (PMC4762532; doi:10.1074/mcp.M115.050401)
Supplement: Supplemental Data [file 10.1074_M115.050401_mcp.M115.050401-3.xlsx]

## Sheet: Sheet1
Protein names	Gene names	Protein IDs	Majority protein IDs	Fasta headers	P-Value	Ratio Silenced/control	t-test Significant	Proteins	Peptides	Razor + unique peptides	Unique peptides	Non unique petides	Peptides A1	Peptides A2	Peptides A3	Peptides A4	Peptides A5	Peptides A6	Peptides C1	Peptides C2	Peptides C3	Peptides C4	Peptides C5	Peptides C6	Unique peptides A1	Unique peptides A2	Unique peptides A3	Unique peptides A4	Unique peptides A5	Unique peptides A6	Unique peptides C1	Unique peptides C2	Unique peptides C3	Unique peptides C4	Unique peptides C5	Unique peptides C6	Sequence coverage [%]	Unique + razor sequence coverage [%]	Unique sequence coverage [%]	Mol. weight [kDa]	LFQ log(2) normalized (by median) intensity A1	LFQ log(2) normalized (by median) intensity A2	LFQ log(2) normalized (by median) intensity A3	LFQ log(2) normalized (by median) intensity A4	LFQ log(2) normalized (by median) intensity A5	LFQ log(2) normalized (by median) intensity A6	LFQ log(2) normalized (by median) intensity C1	LFQ log(2) normalized (by median) intensity C2	LFQ log(2) normalized (by median) intensity C3
Zinc transporter 7	SLC30A7	Q8NEW0;H0Y362	Q8NEW0;H0Y362	>sp|Q8NEW0|ZNT7_HUMAN Zinc transporter 7 OS=Homo sapiens GN=SLC30A7 PE=1 SV=1;>tr|H0Y362|H0Y362_HUMAN Solute carrier family 30 (zinc transporter), member 7 (Fragment) OS=Homo sapiens GN=SLC30A7 PE=4 SV=1	3.57642e-08	1.83992	+	2	3	3	3	0	3	3	3	3	3	3	3	3	3	3	3	2	3	3	3	3	3	3	3	3	3	3	3	2	9	9	9	41.625	0.389494	1.06796	1.04696	1.01065	1.00575	1.06269	0.174528	-0.0408287	0.270752
Ubiquitin-conjugating enzyme E2 S	UBE2S	Q16763	Q16763	>sp|Q16763|UBE2S_HUMAN Ubiquitin-conjugating enzyme E2 S OS=Homo sapiens GN=UBE2S PE=1 SV=2	1.35526e-07	0.358962	+	1	5	5	5	0	3	3	2	3	3	3	4	3	3	4	4	4	3	3	2	3	3	3	4	3	3	4	4	4	29.7	29.7	29.7	23.845	-1.86747	-2.64065	-1.90895	-2.31212	-2.12793	-2.13888	-0.866383	-0.815582	-0.520788
Importin subunit alpha-2	KPNA2	P52292;A9QM74	P52292	>sp|P52292|IMA2_HUMAN Importin subunit alpha-2 OS=Homo sapiens GN=KPNA2 PE=1 SV=1	1.42861e-07	0.554017	+	2	14	14	14	0	11	12	12	11	10	11	12	10	13	12	12	12	11	12	12	11	10	11	12	10	13	12	12	12	37.8	37.8	37.8	57.861	0.386547	2.17546	2.20479	2.15885	2.17951	2.25026	3.07728	3.22417	2.99999
Antigen KI-67	MKI67	P46013;F5H4V4;P46013-2;E7EN66	P46013;F5H4V4;P46013-2	>sp|P46013|KI67_HUMAN Antigen KI-67 OS=Homo sapiens GN=MKI67 PE=1 SV=2;>tr|F5H4V4|F5H4V4_HUMAN Antigen identified by monoclonal antibody Ki-67 OS=Homo sapiens GN=MKI67 PE=4 SV=1;>sp|P46013-2|KI67_HUMAN Isoform Short of Antigen KI-67 OS=Homo sapiens GN=MKI6	1.28837e-06	0.528966	+	4	44	44	44	0	20	25	19	18	22	20	20	28	19	27	30	30	20	25	19	18	22	20	20	28	19	27	30	30	20.7	20.7	20.7	358.69	2.61077	1.32974	1.34715	1.3924	1.36001	1.49574	2.47798	2.17189	1.96837
Major vault protein	MVP	Q14764;E9PHL5	Q14764;E9PHL5	>sp|Q14764|MVP_HUMAN Major vault protein OS=Homo sapiens GN=MVP PE=1 SV=4;>tr|E9PHL5|E9PHL5_HUMAN Uncharacterized protein OS=Homo sapiens GN=MVP PE=4 SV=2	1.3021e-06	1.55583	+	2	18	18	18	0	12	10	12	13	9	15	7	12	11	12	13	13	12	10	12	13	9	15	7	12	11	12	13	13	28.9	28.9	28.9	99.326	-1.74758	2.24049	2.19958	1.94979	2.05334	2.32893	1.55794	1.61943	1.49372
Valine--tRNA ligase	VARS	P26640;B0V043;H0Y4A6;E7EVJ6;Q5SP20;B4DZ61;H0Y426;A2ABF4;B0V044;H0Y3X9	P26640;B0V043;H0Y4A6	>sp|P26640|SYVC_HUMAN Valine--tRNA ligase OS=Homo sapiens GN=VARS PE=1 SV=4;>tr|B0V043|B0V043_HUMAN Valyl-tRNA synthetase OS=Homo sapiens GN=VARS PE=3 SV=1;>tr|H0Y4A6|H0Y4A6_HUMAN Valyl-tRNA synthetase (Fragment) OS=Homo sapiens GN=VARS PE=3 SV=1	1.39341e-06	1.31899	+	10	48	48	48	0	40	43	39	38	37	37	31	39	39	33	41	34	40	43	39	38	37	37	31	39	39	33	41	34	46.8	46.8	46.8	140.47	6.81119	5.10689	4.94956	5.14947	5.00957	4.99912	4.65703	4.55701	4.69651
Tumor protein D54	TPD52L2	O43399;Q5JWU6;Q5U0E0;O43399-2;O43399-3;O43399-4;B4DPJ6	O43399;Q5JWU6;Q5U0E0;O43399-2;O43399-3;O43399-4;B4DPJ6	>sp|O43399|TPD54_HUMAN Tumor protein D54 OS=Homo sapiens GN=TPD52L2 PE=1 SV=2;>tr|Q5JWU6|Q5JWU6_HUMAN Tumor protein D52-like 2 OS=Homo sapiens GN=TPD52L2 PE=2 SV=1;>tr|Q5U0E0|Q5U0E0_HUMAN Tumor protein D52-like 2 OS=Homo sapiens GN=TPD52L2 PE=2 SV=1;>sp|O4	1.7059e-06	0.53297	+	7	15	15	15	0	14	10	12	14	11	13	13	13	12	15	14	13	14	10	12	14	11	13	13	13	12	15	14	13	78.6	78.6	78.6	22.237	-1.67054	2.02775	2.11552	1.92281	1.91793	2.06837	2.89468	2.93248	2.83409
UPF0598 protein C8orf82	C8orf82	H0YF29;Q6P1X6;Q6P1X6-2	H0YF29;Q6P1X6;Q6P1X6-2	>tr|H0YF29|H0YF29_HUMAN Chromosome 8 open reading frame 82 (Fragment) OS=Homo sapiens GN=C8orf82 PE=4 SV=1;>sp|Q6P1X6|CH082_HUMAN UPF0598 protein C8orf82 OS=Homo sapiens GN=C8orf82 PE=1 SV=2;>sp|Q6P1X6-2|CH082_HUMAN Isoform 2 of UPF0598 protein C8orf82 OS=	2.74263e-06	4.98705	+	3	5	5	5	0	5	4	4	4	3	4	3	2	3	1	2	3	5	4	4	4	3	4	3	2	3	1	2	3	25.3	25.3	25.3	28.487	4.66583	-0.661375	-0.512318	-0.704456	-1.4816	-0.497236	-3.80211	-3.04524	-2.36344
Mitochondrial import inner membrane translocase subunit Tim13	TIMM13	Q9Y5L4	Q9Y5L4	>sp|Q9Y5L4|TIM13_HUMAN Mitochondrial import inner membrane translocase subunit Tim13 OS=Homo sapiens GN=TIMM13 PE=1 SV=1	3.35989e-06	0.717948	+	1	5	5	5	0	3	3	4	3	3	4	5	3	4	5	4	5	3	3	4	3	3	4	5	3	4	5	4	5	52.6	52.6	52.6	10.5	1.04757	1.07933	1.00207	1.02838	1.08349	0.984407	1.61939	1.53721	1.37862
Acyl-CoA-binding protein	DBI	B8ZWD6;B8ZWD7;P07108-2;P07108-3;P07108	B8ZWD6;B8ZWD7;P07108-2;P07108-3;P07108	>tr|B8ZWD6|B8ZWD6_HUMAN Diazepam binding inhibitor (GABA receptor modulator, acyl-CoA binding protein) OS=Homo sapiens GN=DBI PE=2 SV=1;>tr|B8ZWD7|B8ZWD7_HUMAN Diazepam binding inhibitor (GABA receptor modulator, acyl-CoA binding protein) OS=Homo sapiens G	3.99186e-06	0.529124	+	5	4	4	4	0	4	4	3	3	4	4	3	3	4	4	3	4	4	4	3	3	4	4	3	3	4	4	3	4	35.8	35.8	35.8	16.495	-1.39698	-0.689858	-0.493868	-0.563532	-0.709908	-0.402172	0.402876	0.462938	0.0702553
Actin-binding protein anillin	ANLN	Q9NQW6;Q9NQW6-2;C9JJT6	Q9NQW6;Q9NQW6-2	>sp|Q9NQW6|ANLN_HUMAN Actin-binding protein anillin OS=Homo sapiens GN=ANLN PE=1 SV=2;>sp|Q9NQW6-2|ANLN_HUMAN Isoform 2 of Actin-binding protein anillin OS=Homo sapiens GN=ANLN	4.31947e-06	0.39893	+	3	16	16	16	0	9	8	6	9	7	8	8	12	8	11	12	12	9	8	6	9	7	8	8	12	8	11	12	12	18.7	18.7	18.7	124.2	-0.950182	-0.202995	-0.501842	0.177614	0.0511646	-0.0137348	1.08564	1.35189	1.71108
Torsin family protein C9orf167	C9orf167	Q9NXH8	Q9NXH8	>sp|Q9NXH8|CI167_HUMAN Torsin family protein C9orf167 OS=Homo sapiens GN=C9orf167 PE=1 SV=2	4.66588e-06	1.92971	+	1	6	6	6	0	3	4	4	4	4	4	4	4	5	2	3	5	3	4	4	4	4	4	4	4	5	2	3	5	16.5	16.5	16.5	46.914	-1.24576	-0.900198	-0.746975	-0.669008	-0.324984	-0.731958	-1.61776	-1.76126	-1.45608
Tyrosine-protein kinase BAZ1B	BAZ1B	Q9UIG0;Q9UIG0-2	Q9UIG0;Q9UIG0-2	>sp|Q9UIG0|BAZ1B_HUMAN Tyrosine-protein kinase BAZ1B OS=Homo sapiens GN=BAZ1B PE=1 SV=2;>sp|Q9UIG0-2|BAZ1B_HUMAN Isoform 2 of Tyrosine-protein kinase BAZ1B OS=Homo sapiens GN=BAZ1B	6.41949e-06	0.365595	+	2	9	9	9	0	4	6	4	4	6	5	5	7	6	6	8	7	4	6	4	4	6	5	5	7	6	6	8	7	7.3	7.3	7.3	170.9	-0.464241	-1.92741	-1.8678	-2.59925	-2.18082	-1.48899	-0.558069	-0.473524	-0.518749
Host cell factor 1;HCF N-terminal chain 1;HCF N-terminal chain 2;HCF N-terminal chain 3;HCF N-terminal chain 4;HCF N-terminal chain 5;HCF N-terminal chain 6;HCF C-terminal chain 1;HCF C-terminal chain 2;HCF C-terminal chain 3;HCF C-terminal chain 4;HCF C-terminal chain 5;HCF C-terminal chain 6	HCFC1	P51610;P51610-2;A6NEM2;P51610-3	P51610;P51610-2;A6NEM2	>sp|P51610|HCFC1_HUMAN Host cell factor 1 OS=Homo sapiens GN=HCFC1 PE=1 SV=2;>sp|P51610-2|HCFC1_HUMAN Isoform 2 of Host cell factor 1 OS=Homo sapiens GN=HCFC1;>tr|A6NEM2|A6NEM2_HUMAN Host cell factor C1 (VP16-accessory protein) OS=Homo sapiens GN=HCFC1 PE=	7.35392e-06	0.730009	+	4	26	26	26	0	17	17	16	17	19	17	15	20	20	21	20	19	17	17	16	17	19	17	15	20	20	21	20	19	19	19	19	208.73	0.92845	1.65986	1.85203	1.55653	1.65517	1.84037	2.19252	2.16298	2.1789
Paraspeckle component 1	PSPC1	Q8WXF1;F5H656;Q8WXF1-2	Q8WXF1;F5H656;Q8WXF1-2	>sp|Q8WXF1|PSPC1_HUMAN Paraspeckle component 1 OS=Homo sapiens GN=PSPC1 PE=1 SV=1;>tr|F5H656|F5H656_HUMAN Paraspeckle component 1 OS=Homo sapiens GN=PSPC1 PE=4 SV=1;>sp|Q8WXF1-2|PSPC1_HUMAN Isoform 2 of Paraspeckle component 1 OS=Homo sapiens GN=PSPC1	8.85217e-06	0.527483	+	3	13	13	13	0	8	8	7	7	8	9	10	8	10	10	10	9	8	8	7	7	8	9	10	8	10	10	10	9	38.4	38.4	38.4	58.743	-2.30272	1.7281	1.80395	1.63147	1.36176	2.09901	2.72527	2.75712	2.46164
Kinesin-like protein KIFC1	KIFC1	Q9BW19	Q9BW19	>sp|Q9BW19|KIFC1_HUMAN Kinesin-like protein KIFC1 OS=Homo sapiens GN=KIFC1 PE=1 SV=2	9.68969e-06	0.57072	+	1	8	8	8	0	5	6	6	6	6	6	7	7	7	7	6	7	5	6	6	6	6	6	7	7	7	7	6	7	18.4	18.4	18.4	73.747	0.137545	-0.329319	-0.205351	-0.146446	-0.536579	-0.190121	0.738117	0.408815	0.39797
A-kinase anchor protein 2	AKAP2	Q9Y2D5-6;Q9Y2D5-5;Q9Y2D5;Q9Y2D5-4;Q9Y2D5-7;C9JVY5	Q9Y2D5-6;Q9Y2D5-5;Q9Y2D5;Q9Y2D5-4;Q9Y2D5-7;C9JVY5	>sp|Q9Y2D5-6|AKAP2_HUMAN Isoform 4 of A-kinase anchor protein 2 OS=Homo sapiens GN=AKAP2;>sp|Q9Y2D5-5|AKAP2_HUMAN Isoform 3 of A-kinase anchor protein 2 OS=Homo sapiens GN=AKAP2;>sp|Q9Y2D5|AKAP2_HUMAN A-kinase anchor protein 2 OS=Homo sapiens GN=AKAP2 PE=1	1.19107e-05	0.306385	+	6	12	12	12	0	6	6	5	7	7	9	7	9	4	8	10	7	6	6	5	7	7	9	7	9	4	8	10	7	14.4	14.4	14.4	120.63	-1.86985	-1.16864	-0.448814	-0.565414	-0.760931	-0.469692	0.933596	0.277754	1.54563
DNA-directed RNA polymerases I and III subunit RPAC1	POLR1C	O15160;O15160-2;E9PBA4;E7EQB9;D6RDJ3;E9PDD3;H0Y723	O15160;O15160-2;E9PBA4;E7EQB9;D6RDJ3	>sp|O15160|RPAC1_HUMAN DNA-directed RNA polymerases I and III subunit RPAC1 OS=Homo sapiens GN=POLR1C PE=1 SV=1;>sp|O15160-2|RPAC1_HUMAN Isoform 2 of DNA-directed RNA polymerases I and III subunit RPAC1 OS=Homo sapiens GN=POLR1C;>tr|E9PBA4|E9PBA4_HUMAN Unc	1.20327e-05	0.520083	+	7	5	5	5	0	4	4	4	4	3	4	5	4	4	3	4	5	4	4	4	4	3	4	5	4	4	3	4	5	20.5	20.5	20.5	39.249	1.30137	0.560711	0.177017	0.418934	-0.0697708	0.192167	1.41231	1.3463	1.09716
DCC-interacting protein 13-alpha	APPL1	Q9UKG1;C9JAB0;C9K0C4	Q9UKG1	>sp|Q9UKG1|DP13A_HUMAN DCC-interacting protein 13-alpha OS=Homo sapiens GN=APPL1 PE=1 SV=1	1.32983e-05	0.377302	+	3	6	6	6	0	3	2	3	3	4	2	6	6	5	5	5	6	3	2	3	3	4	2	6	6	5	5	5	6	12.7	12.7	12.7	79.663	-1.63256	-1.5153	-1.2014	-1.4308	-1.56516	-0.989002	0.664665	-0.193586	-0.092617
YrdC domain-containing protein, mitochondrial	YRDC	Q86U90	Q86U90	>sp|Q86U90|YRDC_HUMAN YrdC domain-containing protein, mitochondrial OS=Homo sapiens GN=YRDC PE=1 SV=1	1.3545e-05	0.487169	+	1	5	5	5	0	2	4	4	2	4	4	4	5	5	4	5	4	2	4	4	2	4	4	4	5	5	4	5	4	20.1	20.1	20.1	29.328	0.655571	-1.58594	-1.73016	-2.06084	-1.48843	-1.71441	-0.345995	-0.475323	-0.834913
Death domain-associated protein 6	DAXX	Q9UER7;Q9UER7-2;F5H082;Q4VX54;Q5STR5	Q9UER7;Q9UER7-2;F5H082;Q4VX54;Q5STR5	>sp|Q9UER7|DAXX_HUMAN Death domain-associated protein 6 OS=Homo sapiens GN=DAXX PE=1 SV=2;>sp|Q9UER7-2|DAXX_HUMAN Isoform 2 of Death domain-associated protein 6 OS=Homo sapiens GN=DAXX;>tr|F5H082|F5H082_HUMAN Uncharacterized protein OS=Homo sapiens GN=DAXX	1.86585e-05	0.332005	+	5	2	2	2	0	2	2	2	2	2	2	2	2	2	2	2	2	2	2	2	2	2	2	2	2	2	2	2	2	4.1	4.1	4.1	81.372	-1.1126	-2.07197	-2.42702	-1.28352	-2.46163	-2.41132	-0.433949	-0.290461	-0.672188
Low-density lipoprotein receptor	LDLR	P01130;H0YLU8;B4DTQ3;H0YNT7;B4DR00;B4DJZ8;H0YMD1;H0YM92;H0YMQ3;Q14114;Q14114-3;Q14114-4;Q14114-2;E9PP15	P01130;H0YLU8;B4DTQ3;H0YNT7;B4DR00;B4DJZ8;H0YMD1;H0YM92;H0YMQ3	>sp|P01130|LDLR_HUMAN Low-density lipoprotein receptor OS=Homo sapiens GN=LDLR PE=1 SV=1;>tr|H0YLU8|H0YLU8_HUMAN Low density lipoprotein receptor OS=Homo sapiens GN=LDLR PE=4 SV=1;>tr|B4DTQ3|B4DTQ3_HUMAN Low density lipoprotein receptor OS=Homo sapiens GN=	1.87989e-05	0.472983	+	14	8	8	8	0	7	3	4	6	5	4	5	8	6	5	5	6	7	3	4	6	5	4	5	8	6	5	5	6	10.5	10.5	10.5	95.375	2.99379	-0.272295	-0.0592289	-0.132908	-0.326271	0.00472259	1.41496	0.822611	0.651886
Mitochondrial carrier homolog 2	MTCH2	Q9Y6C9;E9PIE4;E9PNT8;F5H3Y2	Q9Y6C9;E9PIE4;E9PNT8	>sp|Q9Y6C9|MTCH2_HUMAN Mitochondrial carrier homolog 2 OS=Homo sapiens GN=MTCH2 PE=1 SV=1;>tr|E9PIE4|E9PIE4_HUMAN Mitochondrial carrier 2 (Fragment) OS=Homo sapiens GN=MTCH2 PE=3 SV=1;>tr|E9PNT8|E9PNT8_HUMAN Mitochondrial carrier 2 (Fragment) OS=Homo sapie	2.02548e-05	1.39547	+	4	10	10	10	0	9	8	8	8	6	8	5	7	7	5	6	7	9	8	8	8	6	8	5	7	7	5	6	7	47.2	47.2	47.2	33.331	1.23399	2.78991	2.90584	3.00483	2.91741	2.96468	2.23931	2.4292	2.43895
Neural cell adhesion molecule L1	L1CAM	F5H025;P32004;F5H1H0;P32004-2;G3XAF4;H0Y5C3	F5H025;P32004;F5H1H0;P32004-2;G3XAF4	>tr|F5H025|F5H025_HUMAN L1 cell adhesion molecule OS=Homo sapiens GN=L1CAM PE=4 SV=1;>sp|P32004|L1CAM_HUMAN Neural cell adhesion molecule L1 OS=Homo sapiens GN=L1CAM PE=1 SV=2;>tr|F5H1H0|F5H1H0_HUMAN L1 cell adhesion molecule OS=Homo sapiens GN=L1CAM PE=4	2.32667e-05	0.40939	+	6	6	6	6	0	6	6	4	6	5	4	5	6	5	5	6	6	6	6	4	6	5	4	5	6	5	5	6	6	6.7	6.7	6.7	140.16	-1.87365	-1.11743	-0.372713	-0.712322	-1.18023	-0.333012	0.660803	0.595364	0.317957
Thymidylate synthase	TYMS;TS	P04818;Q8WYK3;Q8WYK4	P04818;Q8WYK3;Q8WYK4	>sp|P04818|TYSY_HUMAN Thymidylate synthase OS=Homo sapiens GN=TYMS PE=1 SV=3;>tr|Q8WYK3|Q8WYK3_HUMAN Thymidylate synthase OS=Homo sapiens GN=TS PE=2 SV=1;>tr|Q8WYK4|Q8WYK4_HUMAN Thymidylate synthase OS=Homo sapiens GN=TS PE=2 SV=1	2.47171e-05	0.54377	+	3	13	13	13	0	10	8	9	10	7	9	11	8	10	10	10	9	10	8	9	10	7	9	11	8	10	10	10	9	54	54	54	35.716	3.32911	0.704939	0.240341	0.772593	0.582163	0.259041	1.70001	1.20553	1.3154
Epoxide hydrolase 1	EPHX1	P07099;B1AQP9;B1AQP8	P07099	>sp|P07099|HYEP_HUMAN Epoxide hydrolase 1 OS=Homo sapiens GN=EPHX1 PE=1 SV=1	2.58858e-05	1.66526	+	3	15	15	15	0	13	9	11	14	11	11	7	11	9	10	10	8	13	9	11	14	11	11	7	11	9	10	10	8	36	36	36	52.948	5.45132	1.52582	1.42851	1.58981	1.59457	1.44484	0.732325	0.605766	0.867729
Xaa-Pro dipeptidase	PEPD	P12955;E9PCE8;A8MX47	P12955;E9PCE8;A8MX47	>sp|P12955|PEPD_HUMAN Xaa-Pro dipeptidase OS=Homo sapiens GN=PEPD PE=1 SV=3;>tr|E9PCE8|E9PCE8_HUMAN Peptidase D OS=Homo sapiens GN=PEPD PE=3 SV=1;>tr|A8MX47|A8MX47_HUMAN Peptidase D OS=Homo sapiens GN=PEPD PE=2 SV=2	2.87231e-05	1.69348	+	3	16	16	16	0	16	13	11	15	12	11	4	10	10	11	12	12	16	13	11	15	12	11	4	10	10	11	12	12	34.5	34.5	34.5	54.548	4.49783	2.25479	2.41286	2.66959	2.38462	2.5084	1.51893	1.41426	1.71284
Tryptophan--tRNA ligase, cytoplasmic;T1-TrpRS;T2-TrpRS	WARS	P23381;P23381-2;G3V3Y5;G3V3H8;G3V277;G3V456;G3V5U1;G3V423;H0YJP3;G3V2Y7;G3V227;G3V3P2;G3V3X0;G3V3S7;G3V5W1;G3V4N8;G3V4C7;G3V2C0;G3V339;G3V313;G3V4S4;G3V3R3;G3V2F2	P23381;P23381-2;G3V3Y5;G3V3H8	>sp|P23381|SYWC_HUMAN Tryptophan--tRNA ligase, cytoplasmic OS=Homo sapiens GN=WARS PE=1 SV=2;>sp|P23381-2|SYWC_HUMAN Isoform 2 of Tryptophan--tRNA ligase, cytoplasmic OS=Homo sapiens GN=WARS;>tr|G3V3Y5|G3V3Y5_HUMAN Tryptophanyl-tRNA synthetase (Fragment) O	3.15879e-05	1.45739	+	23	20	20	20	0	15	14	14	15	16	17	11	16	12	15	14	13	15	14	14	15	16	17	11	16	12	15	14	13	49.5	49.5	49.5	53.165	5.16899	3.60774	3.66397	3.5081	3.47996	3.73173	3.05638	2.87191	2.8739
Talin-1	TLN1	Q9Y490;Q5TCU6;Q9Y4G6;H0YMT1	Q9Y490;Q5TCU6	>sp|Q9Y490|TLN1_HUMAN Talin-1 OS=Homo sapiens GN=TLN1 PE=1 SV=3;>tr|Q5TCU6|Q5TCU6_HUMAN Talin 1 OS=Homo sapiens GN=TLN1 PE=2 SV=1	3.25972e-05	0.762783	+	4	107	107	107	0	87	80	82	88	82	85	79	80	78	90	86	90	87	80	82	88	82	85	79	80	78	90	86	90	59.6	59.6	59.6	269.76	-1.68878	5.50867	5.69193	5.55475	5.77526	5.68276	6.12873	5.96938	5.99586
Eukaryotic translation initiation factor 5B	EIF5B	O60841	O60841	>sp|O60841|IF2P_HUMAN Eukaryotic translation initiation factor 5B OS=Homo sapiens GN=EIF5B PE=1 SV=4	3.72646e-05	0.639196	+	1	29	29	29	0	18	17	17	20	19	17	16	18	15	22	21	20	18	17	17	20	19	17	16	18	15	22	21	20	30.2	30.2	30.2	138.83	-0.782341	1.91453	1.64889	1.86454	1.63064	1.61723	2.36657	2.37163	2.67579
HEAT repeat-containing protein 2	HEATR2	Q86Y56;Q86Y56-2;H0Y650;F5H8D4;E9PGY2;Q86Y56-3	Q86Y56;Q86Y56-2;H0Y650;F5H8D4	>sp|Q86Y56|HEAT2_HUMAN HEAT repeat-containing protein 2 OS=Homo sapiens GN=HEATR2 PE=1 SV=4;>sp|Q86Y56-2|HEAT2_HUMAN Isoform 2 of HEAT repeat-containing protein 2 OS=Homo sapiens GN=HEATR2;>tr|H0Y650|H0Y650_HUMAN HEAT repeat-containing 2 (Fragment) OS=Homo	3.86326e-05	1.44356	+	6	18	18	18	0	12	15	14	12	16	15	9	14	13	9	14	13	12	15	14	12	16	15	9	14	13	9	14	13	26.7	26.7	26.7	93.52	-0.745575	1.83834	2.11184	1.90415	2.07659	2.08377	1.44395	1.5901	1.25896
Nestin	NES	P48681;E7EMJ2;E7EPF3	P48681;E7EMJ2	>sp|P48681|NEST_HUMAN Nestin OS=Homo sapiens GN=NES PE=1 SV=2;>tr|E7EMJ2|E7EMJ2_HUMAN Nestin OS=Homo sapiens GN=NES PE=3 SV=1	3.90236e-05	0.463296	+	3	5	5	5	0	4	4	5	5	4	5	5	5	5	5	4	5	4	4	5	5	4	5	5	5	5	5	4	5	4.4	4.4	4.4	177.44	-0.242418	-1.82741	-1.0759	-1.40369	-0.983519	-0.958929	-0.0161972	0.121298	-0.136929
Syntaxin-7	STX7	O15400;O15400-2;B4DH37	O15400;O15400-2;B4DH37	>sp|O15400|STX7_HUMAN Syntaxin-7 OS=Homo sapiens GN=STX7 PE=1 SV=4;>sp|O15400-2|STX7_HUMAN Isoform 2 of Syntaxin-7 OS=Homo sapiens GN=STX7;>tr|B4DH37|B4DH37_HUMAN Uncharacterized protein OS=Homo sapiens GN=STX7 PE=2 SV=1	4.0994e-05	0.319467	+	3	3	3	3	0	3	1	2	3	1	2	2	2	2	2	2	3	3	1	2	3	1	2	2	2	2	2	2	3	18	18	18	29.815	-2.45182	-2.40698	-3.47482	-3.79852	-3.17424	-3.42037	-1.15113	-1.92321	-1.7479
Laminin subunit gamma-1	LAMC1	P11047	P11047	>sp|P11047|LAMC1_HUMAN Laminin subunit gamma-1 OS=Homo sapiens GN=LAMC1 PE=1 SV=3	4.33082e-05	0.528896	+	1	7	7	7	0	4	4	4	4	5	4	4	7	6	5	5	6	4	4	4	4	5	4	4	7	6	5	5	6	6.2	6.2	6.2	177.6	6.43143	-1.72444	-1.69803	-1.98916	-2.14212	-1.79567	-0.827557	-0.812912	-1.27371
TLD domain-containing protein KIAA1609	KIAA1609	Q6P9B6;F5GWS3;B4DM09	Q6P9B6;F5GWS3	>sp|Q6P9B6|K1609_HUMAN TLD domain-containing protein KIAA1609 OS=Homo sapiens GN=KIAA1609 PE=1 SV=2;>tr|F5GWS3|F5GWS3_HUMAN KIAA1609 OS=Homo sapiens GN=KIAA1609 PE=4 SV=1	4.57177e-05	1.78741	+	3	11	11	11	0	9	6	6	8	5	5	2	4	5	4	7	6	9	6	6	8	5	5	2	4	5	4	7	6	39.9	39.9	39.9	50.993	-1.87399	0.266485	0.73958	0.388697	0.660927	0.677151	-0.224314	-0.360775	0.105473
DNA replication licensing factor MCM2	MCM2	F5H1E9;P49736;F5H3V0;H0Y8E6;F8WDM3;C9JZ21;C9J013	F5H1E9;P49736;F5H3V0;H0Y8E6	>tr|F5H1E9|F5H1E9_HUMAN Minichromosome maintenance complex component 2 OS=Homo sapiens GN=MCM2 PE=3 SV=1;>sp|P49736|MCM2_HUMAN DNA replication licensing factor MCM2 OS=Homo sapiens GN=MCM2 PE=1 SV=4;>tr|F5H3V0|F5H3V0_HUMAN Minichromosome maintenance comple	5.96328e-05	1.21525	+	7	27	27	27	0	18	21	21	18	19	22	19	19	19	19	18	24	18	21	21	18	19	22	19	19	19	19	18	24	36.4	36.4	36.4	106.93	0.281376	3.45153	3.6438	3.50024	3.52264	3.55571	3.23031	3.20144	3.37328
CCR4-NOT transcription complex subunit 3	CNOT3	O75175;O75175-2;O75175-3;H0Y5X7	O75175;O75175-2;O75175-3	>sp|O75175|CNOT3_HUMAN CCR4-NOT transcription complex subunit 3 OS=Homo sapiens GN=CNOT3 PE=1 SV=1;>sp|O75175-2|CNOT3_HUMAN Isoform 2 of CCR4-NOT transcription complex subunit 3 OS=Homo sapiens GN=CNOT3;>sp|O75175-3|CNOT3_HUMAN Isoform 3 of CCR4-NOT transc	6.50509e-05	0.445846	+	4	6	6	6	0	4	4	5	5	4	6	5	6	5	6	6	5	4	4	5	5	4	6	5	6	5	6	6	5	9.2	9.2	9.2	81.871	-2.14597	-1.74094	-0.957424	-0.766785	-1.06334	-0.865044	0.330858	0.262722	0.231119
CCR4-NOT transcription complex subunit 2	CNOT2	F8VV52;Q9NZN8;Q9NZN8-4;Q9NZN8-2;F8VP97;F8W145;F8VRS8;F8VRS2;F8VQF4;Q9NZN8-5;H0YHP3;F8VX63;F8VUB4;H0YH84;F8VVY1;H0YI11;F8VQD8;F8VRJ3	F8VV52;Q9NZN8;Q9NZN8-4;Q9NZN8-2;F8VP97;F8W145;F8VRS8;F8VRS2;F8VQF4	>tr|F8VV52|F8VV52_HUMAN CCR4-NOT transcription complex, subunit 2 (Fragment) OS=Homo sapiens GN=CNOT2 PE=4 SV=1;>sp|Q9NZN8|CNOT2_HUMAN CCR4-NOT transcription complex subunit 2 OS=Homo sapiens GN=CNOT2 PE=1 SV=1;>sp|Q9NZN8-4|CNOT2_HUMAN Isoform 4 of CCR4-NO	7.38916e-05	0.398653	+	18	5	5	5	0	2	5	3	3	4	4	4	3	4	4	4	4	2	5	3	3	4	4	4	3	4	4	4	4	13.2	13.2	13.2	58.62	0.27776	-2.02535	-1.65816	-1.8765	-1.72616	-1.64244	0.173174	-0.548206	-1.01001
Cullin-3	CUL3	Q13618;Q13618-2;Q13618-3	Q13618;Q13618-2;Q13618-3	>sp|Q13618|CUL3_HUMAN Cullin-3 OS=Homo sapiens GN=CUL3 PE=1 SV=2;>sp|Q13618-2|CUL3_HUMAN Isoform 2 of Cullin-3 OS=Homo sapiens GN=CUL3;>sp|Q13618-3|CUL3_HUMAN Isoform 3 of Cullin-3 OS=Homo sapiens GN=CUL3	7.64848e-05	0.797203	+	3	11	11	11	0	6	6	7	6	6	6	6	8	7	6	7	7	6	6	7	6	6	6	6	8	7	6	7	7	16.4	16.4	16.4	88.929	2.44655	-0.314257	-0.402176	-0.279247	-0.193737	-0.141571	0.056715	0.149801	0.0938282
Peroxiredoxin-6	PRDX6	P30041	P30041	>sp|P30041|PRDX6_HUMAN Peroxiredoxin-6 OS=Homo sapiens GN=PRDX6 PE=1 SV=3	8.29664e-05	1.35959	+	1	16	16	16	0	13	12	13	14	14	12	11	13	14	14	14	14	13	12	13	14	14	12	11	13	14	14	14	14	77.7	77.7	77.7	25.035	-1.68976	5.35206	5.4762	5.44069	5.40907	5.47036	4.78655	4.95619	5.06285
Structural maintenance of chromosomes protein 4;Structural maintenance of chromosomes protein	SMC4	Q9NTJ3;E9PD53;Q9NTJ3-2;F5H0U7;C9JR83;E7ET04;C9JJ64;C9IYK2;C9JWF0;C9J9E4;C9J578;C9JVD8	Q9NTJ3;E9PD53;Q9NTJ3-2;F5H0U7	>sp|Q9NTJ3|SMC4_HUMAN Structural maintenance of chromosomes protein 4 OS=Homo sapiens GN=SMC4 PE=1 SV=2;>tr|E9PD53|E9PD53_HUMAN Structural maintenance of chromosomes protein OS=Homo sapiens GN=SMC4 PE=3 SV=1;>sp|Q9NTJ3-2|SMC4_HUMAN Isoform 2 of Structural	8.68016e-05	0.736482	+	12	34	34	34	0	23	24	19	24	25	26	18	25	19	27	28	27	23	24	19	24	25	26	18	25	19	27	28	27	35.1	35.1	35.1	147.18	1.7277	1.47238	1.40361	1.45364	1.49379	1.48008	2.09808	1.82344	1.74888
FACT complex subunit SPT16	SUPT16H	Q9Y5B9;F5H063;G3V401;G3V5A4;G3V2X0	Q9Y5B9	>sp|Q9Y5B9|SP16H_HUMAN FACT complex subunit SPT16 OS=Homo sapiens GN=SUPT16H PE=1 SV=1	8.75105e-05	0.648482	+	5	38	38	38	0	30	24	24	26	26	28	19	26	29	32	28	32	30	24	24	26	26	28	19	26	29	32	28	32	38.3	38.3	38.3	119.91	0.239408	3.4353	3.7607	3.68015	3.54898	3.7937	4.09238	4.22133	4.38945
ADP-ribosylation factor-like protein 6-interacting protein 6	ARL6IP6	Q8N6S5	Q8N6S5	>sp|Q8N6S5|AR6P6_HUMAN ADP-ribosylation factor-like protein 6-interacting protein 6 OS=Homo sapiens GN=ARL6IP6 PE=1 SV=1	9.51801e-05	0.317472	+	1	2	2	2	0	0	1	1	1	2	1	2	2	2	2	2	2	0	1	1	1	2	1	2	2	2	2	2	2	8.8	8.8	8.8	24.676	1.26243	-3.94419	-2.44514	-3.2055	-3.39157	-3.38765	-1.18358	-1.69371	-1.84402
Vesicle transport protein GOT1B	GOLT1B	Q9Y3E0;F5H6U7;G3V1U5	Q9Y3E0;F5H6U7;G3V1U5	>sp|Q9Y3E0|GOT1B_HUMAN Vesicle transport protein GOT1B OS=Homo sapiens GN=GOLT1B PE=1 SV=1;>tr|F5H6U7|F5H6U7_HUMAN Golgi transport 1B OS=Homo sapiens GN=GOLT1B PE=4 SV=1;>tr|G3V1U5|G3V1U5_HUMAN Golgi transport 1 homolog B (S. cerevisiae), isoform CRA_c OS=	9.65278e-05	3.43623	+	3	2	2	2	0	2	2	2	2	2	2	1	1	1	1	1	1	2	2	2	2	2	2	1	1	1	1	1	1	10.9	10.9	10.9	15.425	0.36099	-0.537302	-0.977942	-2.2344	-1.82836	-0.963074	-3.18682	-3.43307	-3.13703
Mitochondrial antiviral-signaling protein	MAVS	Q7Z434;F5H6C8;Q7Z434-2;B2BD34	Q7Z434;F5H6C8	>sp|Q7Z434|MAVS_HUMAN Mitochondrial antiviral-signaling protein OS=Homo sapiens GN=MAVS PE=1 SV=2;>tr|F5H6C8|F5H6C8_HUMAN Mitochondrial antiviral-signaling protein OS=Homo sapiens GN=MAVS PE=4 SV=1	9.92576e-05	0.683231	+	4	10	10	10	0	9	10	8	7	9	8	5	8	7	8	9	7	9	10	8	7	9	8	5	8	7	8	9	7	28.1	28.1	28.1	56.527	-0.19462	0.450636	0.119993	0.0152645	0.292202	0.472904	0.786905	0.770084	0.936621
Ester hydrolase C11orf54	C11orf54	Q9H0W9;Q9H0W9-2;Q9H0W9-3;E9PQS1;Q9H0W9-4;E9PJU8;E9PPB5;E9PIP1;E9PLB3;E9PLC5;E9PSC3;E9PR95	Q9H0W9;Q9H0W9-2;Q9H0W9-3;E9PQS1;Q9H0W9-4;E9PJU8;E9PPB5	>sp|Q9H0W9|CK054_HUMAN Ester hydrolase C11orf54 OS=Homo sapiens GN=C11orf54 PE=1 SV=1;>sp|Q9H0W9-2|CK054_HUMAN Isoform 2 of Ester hydrolase C11orf54 OS=Homo sapiens GN=C11orf54;>sp|Q9H0W9-3|CK054_HUMAN Isoform 3 of Ester hydrolase C11orf54 OS=Homo sapiens	9.93655e-05	2.91265	+	12	6	6	6	0	5	5	3	4	3	4	3	2	3	3	3	4	5	5	3	4	3	4	3	2	3	3	3	4	24.1	24.1	24.1	35.117	-2.43523	0.125969	0.883017	0.427738	0.712036	0.603289	-0.851456	-1.60482	-1.05082
Exportin-7	XPO7	E9PEN8;Q9UIA9;E7ESC6;H0YBE1;E5RIW1;Q9H2T7;H0YGS9	E9PEN8;Q9UIA9;E7ESC6	>tr|E9PEN8|E9PEN8_HUMAN Exportin 7 OS=Homo sapiens GN=XPO7 PE=4 SV=1;>sp|Q9UIA9|XPO7_HUMAN Exportin-7 OS=Homo sapiens GN=XPO7 PE=1 SV=3;>tr|E7ESC6|E7ESC6_HUMAN Exportin 7 OS=Homo sapiens GN=XPO7 PE=4 SV=1	0.000100579	1.38728	+	7	26	26	26	0	21	19	17	22	17	18	13	16	18	14	18	19	21	19	17	22	17	18	13	16	18	14	18	19	30.4	30.4	30.4	124.84	2.537	2.04356	2.32555	2.18057	2.16894	2.35793	1.7597	1.69132	1.7933
Pogo transposable element with ZNF domain	POGZ	Q7Z3K3;B7ZBY5;Q7Z3K3-3;Q7Z3K3-2;E9PM80;Q7Z3K3-5;F5H8H4;H0YCT3	Q7Z3K3;B7ZBY5;Q7Z3K3-3;Q7Z3K3-2;E9PM80;Q7Z3K3-5;F5H8H4	>sp|Q7Z3K3|POGZ_HUMAN Pogo transposable element with ZNF domain OS=Homo sapiens GN=POGZ PE=1 SV=2;>tr|B7ZBY5|B7ZBY5_HUMAN Pogo transposable element with ZNF domain OS=Homo sapiens GN=POGZ PE=4 SV=1;>sp|Q7Z3K3-3|POGZ_HUMAN Isoform 3 of Pogo transposable ele	0.000103791	0.547391	+	8	4	4	4	0	3	4	3	3	3	3	4	3	3	3	4	2	3	4	3	3	3	3	4	3	3	3	4	2	4	4	4	155.34	0.872526	-1.30612	-1.61269	-1.78869	-1.62715	-1.59672	-0.559021	-0.429945	-1.12714
Paired amphipathic helix protein Sin3a	SIN3A	Q96ST3	Q96ST3	>sp|Q96ST3|SIN3A_HUMAN Paired amphipathic helix protein Sin3a OS=Homo sapiens GN=SIN3A PE=1 SV=2	0.000111573	0.741197	+	1	15	15	15	0	12	11	10	11	9	10	9	9	11	11	13	12	12	11	10	11	9	10	9	9	11	11	13	12	16.2	16.2	16.2	145.17	-3.81224	-0.193779	-0.0217953	-0.193249	0.0122166	-0.165075	0.351093	0.479328	0.280235
Heat shock 70 kDa protein 14	HSPA14	Q0VDF9	Q0VDF9	>sp|Q0VDF9|HSP7E_HUMAN Heat shock 70 kDa protein 14 OS=Homo sapiens GN=HSPA14 PE=1 SV=1	0.000114897	0.455098	+	1	4	4	4	0	3	4	2	3	3	2	3	2	3	3	3	3	3	4	2	3	3	2	3	2	3	3	3	3	13.4	13.4	13.4	54.794	-1.04691	-2.54931	-2.93165	-3.00229	-2.30853	-3.41601	-1.50635	-1.48659	-1.62317
Catechol O-methyltransferase	COMT	P21964;P21964-2;E7EMS6;E7EUU8;F8WBW9	P21964;P21964-2;E7EMS6;E7EUU8	>sp|P21964|COMT_HUMAN Catechol O-methyltransferase OS=Homo sapiens GN=COMT PE=1 SV=2;>sp|P21964-2|COMT_HUMAN Isoform Soluble of Catechol O-methyltransferase OS=Homo sapiens GN=COMT;>tr|E7EMS6|E7EMS6_HUMAN Catechol-O-methyltransferase (Fragment) OS=Homo sap	0.000120898	1.84033	+	5	7	7	7	0	6	5	4	6	4	5	3	5	5	4	4	5	6	5	4	6	4	5	3	5	5	4	4	5	32.8	32.8	32.8	30.037	4.81489	1.31814	1.43403	1.1005	0.867109	1.43913	0.77651	-0.0288906	0.440147
E3 ubiquitin-protein ligase UHRF1	UHRF1	Q96T88;F5GXG0;B5ME40	Q96T88;F5GXG0;B5ME40	>sp|Q96T88|UHRF1_HUMAN E3 ubiquitin-protein ligase UHRF1 OS=Homo sapiens GN=UHRF1 PE=1 SV=1;>tr|F5GXG0|F5GXG0_HUMAN Ubiquitin-like with PHD and ring finger domains 1 OS=Homo sapiens GN=UHRF1 PE=4 SV=1;>tr|B5ME40|B5ME40_HUMAN Ubiquitin-like with PHD and rin	0.000123956	0.352676	+	3	6	6	6	0	3	4	4	4	3	5	5	5	4	6	5	4	3	4	4	4	3	5	5	5	4	6	5	4	9.5	9.5	9.5	89.813	-1.51277	-3.25482	-3.35018	-3.35698	-3.14849	-3.10931	-2.40948	-1.58268	-0.702059
Xaa-Pro aminopeptidase 1	XPNPEP1	G5E9Y2;G8JLB2;Q9NQW7;Q9NQW7-2;Q5T6H7;Q5T6H2;Q5T6H3	G5E9Y2;G8JLB2;Q9NQW7;Q9NQW7-2;Q5T6H7	>tr|G5E9Y2|G5E9Y2_HUMAN X-prolyl aminopeptidase (Aminopeptidase P) 1, soluble, isoform CRA_b OS=Homo sapiens GN=XPNPEP1 PE=3 SV=1;>tr|G8JLB2|G8JLB2_HUMAN X-prolyl aminopeptidase (aminopeptidase P) 1, soluble OS=Homo sapiens GN=XPNPEP1 PE=3 SV=1;>sp|Q9NQW7|	0.000133361	0.608552	+	7	13	13	13	0	5	4	8	6	6	7	9	6	8	9	10	7	5	4	8	6	6	7	9	6	8	9	10	7	24.3	24.3	24.3	74.797	-3.32857	-0.567923	-0.444946	-0.256319	-0.0876198	-0.0577889	0.430008	0.836521	0.313948
ATP-dependent RNA helicase DDX18	DDX18	Q9NVP1;F5H863	Q9NVP1;F5H863	>sp|Q9NVP1|DDX18_HUMAN ATP-dependent RNA helicase DDX18 OS=Homo sapiens GN=DDX18 PE=1 SV=2;>tr|F5H863|F5H863_HUMAN DEAD (Asp-Glu-Ala-Asp) box polypeptide 18 OS=Homo sapiens GN=DDX18 PE=3 SV=1	0.000139475	0.697947	+	2	15	15	15	0	13	13	13	9	12	12	9	10	14	12	12	13	13	13	13	9	12	12	9	10	14	12	12	13	31.2	31.2	31.2	75.406	0.957573	0.916597	0.947302	0.827358	0.896057	1.02914	1.70478	1.33585	1.49017
Mitotic checkpoint protein BUB3	BUB3	O43684;O43684-2;B4DDM6	O43684;O43684-2;B4DDM6	>sp|O43684|BUB3_HUMAN Mitotic checkpoint protein BUB3 OS=Homo sapiens GN=BUB3 PE=1 SV=1;>sp|O43684-2|BUB3_HUMAN Isoform 2 of Mitotic checkpoint protein BUB3 OS=Homo sapiens GN=BUB3;>tr|B4DDM6|B4DDM6_HUMAN Budding uninhibited by benzimidazoles 3 homolog (ye	0.000147446	1.24441	+	3	12	12	12	0	11	10	11	11	10	10	10	9	10	10	10	10	11	10	11	11	10	10	10	9	10	10	10	10	56.7	56.7	56.7	37.154	-1.54815	2.44616	2.61601	2.5341	2.56897	2.59913	2.33625	2.06133	2.35637
Lipoma-preferred partner	LPP	Q93052;C9JUT4;C9JXK9	Q93052;C9JUT4;C9JXK9	>sp|Q93052|LPP_HUMAN Lipoma-preferred partner OS=Homo sapiens GN=LPP PE=1 SV=1;>tr|C9JUT4|C9JUT4_HUMAN LIM domain containing preferred translocation partner in lipoma, isoform CRA_e OS=Homo sapiens GN=LPP PE=4 SV=1;>tr|C9JXK9|C9JXK9_HUMAN LIM domain-contai	0.000147627	0.378009	+	3	7	7	7	0	5	4	5	5	4	5	4	4	6	4	5	5	5	4	5	5	4	5	4	4	6	4	5	5	20.4	20.4	20.4	65.746	3.63972	-2.48595	-2.56991	-2.00834	-2.38109	-2.55415	-0.283472	-0.427757	-1.23966
Fatty acyl-CoA reductase 1	FAR1	Q8WVX9;E7ETC1;E9PNW8;E9PPB8	Q8WVX9;E7ETC1;E9PNW8	>sp|Q8WVX9|FACR1_HUMAN Fatty acyl-CoA reductase 1 OS=Homo sapiens GN=FAR1 PE=1 SV=1;>tr|E7ETC1|E7ETC1_HUMAN Fatty acyl CoA reductase 1 OS=Homo sapiens GN=FAR1 PE=4 SV=2;>tr|E9PNW8|E9PNW8_HUMAN Fatty acyl CoA reductase 1 (Fragment) OS=Homo sapiens GN=FAR1 P	0.000153235	0.456949	+	4	7	7	7	0	5	4	5	3	4	5	3	5	5	6	5	6	5	4	5	3	4	5	3	5	5	6	5	6	16.1	16.1	16.1	59.356	0.732748	-2.63372	-2.6713	-2.91067	-2.75211	-3.1953	-2.2076	-1.04549	-2.04493
Breast cancer anti-estrogen resistance protein 1	BCAR1	F8WA69;P56945;E9PCL5;B4DIW5;E9PCV2;F5H7Z0;F5GXA2;F5H855;F5GXV6	F8WA69;P56945;E9PCL5;B4DIW5;E9PCV2;F5H7Z0;F5GXA2;F5H855;F5GXV6	>tr|F8WA69|F8WA69_HUMAN Breast cancer anti-estrogen resistance 1 OS=Homo sapiens GN=BCAR1 PE=4 SV=1;>sp|P56945|BCAR1_HUMAN Breast cancer anti-estrogen resistance protein 1 OS=Homo sapiens GN=BCAR1 PE=1 SV=2;>tr|E9PCL5|E9PCL5_HUMAN Breast cancer anti-estrog	0.000157244	1.82911	+	9	9	9	9	0	8	5	6	6	5	6	7	7	4	8	5	7	8	5	6	6	5	6	7	7	4	8	5	7	14.2	14.2	14.2	95.453	-1.87092	0.78789	0.696428	0.775124	0.88349	0.601297	-0.743801	0.00810051	-0.250782
Sorcin	SRI	P30626;A8MTH6;B4DKK2;C9J0K6;B4DHQ6	P30626;A8MTH6;B4DKK2;C9J0K6;B4DHQ6	>sp|P30626|SORCN_HUMAN Sorcin OS=Homo sapiens GN=SRI PE=1 SV=1;>tr|A8MTH6|A8MTH6_HUMAN Sorcin OS=Homo sapiens GN=SRI PE=4 SV=2;>tr|B4DKK2|B4DKK2_HUMAN Sorcin OS=Homo sapiens GN=SRI PE=2 SV=1;>tr|C9J0K6|C9J0K6_HUMAN Sorcin OS=Homo sapiens GN=SRI PE=4 SV=1;>	0.000157705	0.519796	+	5	8	8	8	0	6	5	6	6	7	6	7	6	6	7	7	5	6	5	6	6	7	6	7	6	6	7	7	5	32.8	32.8	32.8	21.676	-3.5717	0.668945	0.513445	0.000524521	0.461786	0.403755	1.92294	1.09007	1.04949
Midasin	MDN1	Q9NU22;Q5T795	Q9NU22	>sp|Q9NU22|MDN1_HUMAN Midasin OS=Homo sapiens GN=MDN1 PE=1 SV=2	0.000159191	0.611918	+	2	11	11	11	0	7	6	7	6	4	6	5	7	9	6	7	7	7	6	7	6	4	6	5	7	9	6	7	7	2.4	2.4	2.4	632.81	-1.16693	-1.10211	-1.01022	-1.23981	-1.19271	-1.28281	0.0122929	-0.708525	-0.579966
GAS2-like protein 1	GAS2L1	Q99501;E7EQM6;B5MCR7;Q99501-2;Q99501-3	Q99501	>sp|Q99501|GA2L1_HUMAN GAS2-like protein 1 OS=Homo sapiens GN=GAS2L1 PE=1 SV=2	0.000166534	0.540537	+	5	4	4	4	0	3	4	2	3	3	2	3	3	4	3	3	3	3	4	2	3	3	2	3	3	4	3	3	3	7.8	7.8	7.8	72.716	2.83637	-2.12784	-1.76394	-2.12011	-1.5911	-1.74805	-0.819754	-0.690403	-1.34428
Opioid growth factor receptor	OGFR	Q9NZT2;Q9NZT2-2;E7ESW4;Q4VXW4;Q4VXW3	Q9NZT2;Q9NZT2-2;E7ESW4;Q4VXW4	>sp|Q9NZT2|OGFR_HUMAN Opioid growth factor receptor OS=Homo sapiens GN=OGFR PE=1 SV=3;>sp|Q9NZT2-2|OGFR_HUMAN Isoform 2 of Opioid growth factor receptor OS=Homo sapiens GN=OGFR;>tr|E7ESW4|E7ESW4_HUMAN Opioid growth factor receptor OS=Homo sapiens GN=OGFR P	0.000168635	1.54701	+	5	12	12	12	0	7	8	6	9	10	9	7	8	6	5	7	8	7	8	6	9	10	9	7	8	6	5	7	8	22.5	22.5	22.5	73.324	0.211884	2.00937	2.17839	1.68503	1.8703	1.96181	1.32683	1.03684	1.47288
Leucine-rich repeat-containing protein 59	LRRC59	Q96AG4	Q96AG4	>sp|Q96AG4|LRC59_HUMAN Leucine-rich repeat-containing protein 59 OS=Homo sapiens GN=LRRC59 PE=1 SV=1	0.000175997	0.631339	+	1	9	9	9	0	9	7	7	8	8	7	5	8	8	8	7	7	9	7	7	8	8	7	5	8	8	8	7	7	32.2	32.2	32.2	34.93	1.08159	1.57581	1.97607	1.91243	1.6464	2.17073	2.49345	2.6115	2.51081
Protein EVI2B	EVI2B	B7Z4A7;P34910	B7Z4A7;P34910	>tr|B7Z4A7|B7Z4A7_HUMAN Uncharacterized protein OS=Homo sapiens GN=EVI2B PE=2 SV=1;>sp|P34910|EVI2B_HUMAN Protein EVI2B OS=Homo sapiens GN=EVI2B PE=1 SV=2	0.000183004	4.7775	+	2	3	3	3	0	2	2	2	3	2	2	1	1	2	1	1	2	2	2	2	3	2	2	1	1	2	1	1	2	8.4	8.4	8.4	50.583	-0.0966435	-0.556608	-0.336231	-0.758594	-0.487219	-0.320335	-3.31075	-2.65718	-1.80269
NADH dehydrogenase [ubiquinone] 1 alpha subcomplex subunit 4	NDUFA4	O00483	O00483	>sp|O00483|NDUA4_HUMAN NADH dehydrogenase [ubiquinone] 1 alpha subcomplex subunit 4 OS=Homo sapiens GN=NDUFA4 PE=1 SV=1	0.000197246	1.81097	+	1	5	5	5	0	5	4	4	5	4	4	3	4	4	5	4	4	5	4	4	5	4	4	3	4	4	5	4	4	59.3	59.3	59.3	9.3697	3.20985	2.2436	2.15386	2.50725	2.1733	2.46942	0.850098	1.43452	1.8018
Calcium-binding protein p22	CHP	Q99653;H0YNG9;F5GX29;H0YKE7;H0YLY7;H0YLX1	Q99653;H0YNG9;F5GX29;H0YKE7	>sp|Q99653|CHP1_HUMAN Calcium-binding protein p22 OS=Homo sapiens GN=CHP PE=1 SV=3;>tr|H0YNG9|H0YNG9_HUMAN Uncharacterized protein OS=Homo sapiens PE=4 SV=1;>tr|F5GX29|F5GX29_HUMAN Uncharacterized protein OS=Homo sapiens PE=4 SV=1;>tr|H0YKE7|H0YKE7_HUMAN U	0.000200434	0.538085	+	6	7	7	7	0	5	5	4	5	3	4	6	5	5	5	5	5	5	5	4	5	3	4	6	5	5	5	5	5	43.6	43.6	43.6	22.456	-3.33989	-1.29174	-0.8169	-0.53294	-0.951059	-0.801817	0.419674	-0.177921	-0.075161
DIS3-like exonuclease 2	DIS3L2	Q8IYB7	Q8IYB7	>sp|Q8IYB7|DI3L2_HUMAN DIS3-like exonuclease 2 OS=Homo sapiens GN=DIS3L2 PE=1 SV=4	0.000202225	1.63118	+	1	5	5	5	0	2	4	5	3	3	4	3	3	4	3	3	3	2	4	5	3	3	4	3	3	4	3	3	3	6.3	6.3	6.3	99.278	-0.985296	0.285711	0.33744	0.233908	0.444685	0.352488	-0.527226	-0.534451	0.00771713
Cytochrome c oxidase subunit 6B1	COX6B1	P14854	P14854	>sp|P14854|CX6B1_HUMAN Cytochrome c oxidase subunit 6B1 OS=Homo sapiens GN=COX6B1 PE=1 SV=2	0.00020966	4.4887	+	1	5	5	5	0	4	4	4	3	3	4	0	4	3	0	4	2	4	4	4	3	3	4	0	4	3	0	4	2	66.3	66.3	66.3	10.192	4.02443	-0.18475	-0.0044117	0.149628	0.0828381	0.0106049	-3.33358	-1.49423	-1.3804
T-complex protein 1 subunit zeta	CCT6A	P40227;B4DPJ8;A6NCD2;Q92526;B4DX20;B4DYB0	P40227;B4DPJ8;A6NCD2	>sp|P40227|TCPZ_HUMAN T-complex protein 1 subunit zeta OS=Homo sapiens GN=CCT6A PE=1 SV=3;>tr|B4DPJ8|B4DPJ8_HUMAN Chaperonin containing TCP1, subunit 6A (zeta 1) OS=Homo sapiens GN=CCT6A PE=2 SV=1;>tr|A6NCD2|A6NCD2_HUMAN Chaperonin-containing TCP1, subunit	0.000210894	1.35747	+	6	30	30	30	0	24	25	22	23	26	21	21	26	23	23	23	25	24	25	22	23	26	21	21	26	23	23	23	25	70.2	70.2	70.2	58.024	0.335711	4.80065	4.80201	4.75293	4.54903	4.7484	4.16273	4.21697	4.36543
S-formylglutathione hydrolase	ESD	P10768	P10768	>sp|P10768|ESTD_HUMAN S-formylglutathione hydrolase OS=Homo sapiens GN=ESD PE=1 SV=2	0.000218477	1.46778	+	1	10	10	10	0	10	10	8	9	8	9	6	7	7	7	6	6	10	10	8	9	8	9	6	7	7	7	6	6	58.9	58.9	58.9	31.462	6.03012	1.28875	1.26701	1.35597	1.16431	1.57551	0.718887	0.900284	0.681982
Calpain-2 catalytic subunit	CAPN2	P17655;H0Y323;B7ZA96;C9JWY7	P17655;H0Y323;B7ZA96	>sp|P17655|CAN2_HUMAN Calpain-2 catalytic subunit OS=Homo sapiens GN=CAPN2 PE=1 SV=6;>tr|H0Y323|H0Y323_HUMAN Calpain 2, (m/II) large subunit OS=Homo sapiens GN=CAPN2 PE=4 SV=1;>tr|B7ZA96|B7ZA96_HUMAN Calpain 2, (m/II) large subunit OS=Homo sapiens GN=CAPN2	0.000222514	1.60615	+	4	27	27	27	0	25	24	21	25	21	23	21	23	20	21	25	21	25	24	21	25	21	23	21	23	20	21	25	21	51	51	51	79.994	-0.628075	5.63649	5.70914	5.78037	5.52493	5.69171	4.70177	4.73619	5.39506
Retrotransposon-derived protein PEG10	PEG10	Q86TG7;Q86TG7-2	Q86TG7;Q86TG7-2	>sp|Q86TG7|PEG10_HUMAN Retrotransposon-derived protein PEG10 OS=Homo sapiens GN=PEG10 PE=1 SV=2;>sp|Q86TG7-2|PEG10_HUMAN Isoform RF1 of Retrotransposon-derived protein PEG10 OS=Homo sapiens GN=PEG10	0.000225038	1.9354	+	2	6	6	6	0	6	5	5	5	5	5	3	4	4	4	4	5	6	5	5	5	5	5	3	4	4	4	4	5	11.9	11.9	11.9	80.172	-0.417114	-0.0702476	-0.278013	-0.0920696	-0.0335655	-0.262831	-1.74913	-1.02137	-0.804218
Aminoacyl tRNA synthase complex-interacting multifunctional protein 2	AIMP2	Q13155;F8W950;A8MU58;F8WCL2	Q13155;F8W950;A8MU58	>sp|Q13155|AIMP2_HUMAN Aminoacyl tRNA synthase complex-interacting multifunctional protein 2 OS=Homo sapiens GN=AIMP2 PE=1 SV=2;>tr|F8W950|F8W950_HUMAN Aminoacyl tRNA synthetase complex-interacting multifunctional protein 2 OS=Homo sapiens GN=AIMP2 PE=4 SV	0.000234501	2.4587	+	4	12	12	12	0	10	6	6	8	6	6	5	8	7	10	6	9	10	6	6	8	6	6	5	8	7	10	6	9	55.3	55.3	55.3	35.348	1.00982	2.55138	2.58304	2.09848	2.31304	2.60138	0.59461	0.887297	1.76149
Lysophosphatidylcholine acyltransferase 1	LPCAT1	Q8NF37	Q8NF37	>sp|Q8NF37|PCAT1_HUMAN Lysophosphatidylcholine acyltransferase 1 OS=Homo sapiens GN=LPCAT1 PE=1 SV=2	0.00023966	2.09693	+	1	6	6	6	0	5	3	4	5	4	4	4	4	4	2	3	4	5	3	4	5	4	4	4	4	4	2	3	4	12.4	12.4	12.4	59.151	-0.800201	-0.543926	-0.0968265	-0.365639	-0.372494	-0.0820694	-0.8785	-1.23893	-2.00317
Neutral alpha-glucosidase AB	GANAB	Q14697-2;Q14697;F5H6X6;E9PKU7;H0YFL4;E9PNH1	Q14697-2;Q14697;F5H6X6;E9PKU7	>sp|Q14697-2|GANAB_HUMAN Isoform 2 of Neutral alpha-glucosidase AB OS=Homo sapiens GN=GANAB;>sp|Q14697|GANAB_HUMAN Neutral alpha-glucosidase AB OS=Homo sapiens GN=GANAB PE=1 SV=3;>tr|F5H6X6|F5H6X6_HUMAN Glucosidase, alpha; neutral AB OS=Homo sapiens GN=GAN	0.000244407	1.24382	+	6	39	39	39	0	34	35	33	37	31	34	30	33	34	29	33	34	34	35	33	37	31	34	30	33	34	29	33	34	43.8	43.8	43.8	109.44	-0.290649	6.30355	6.23719	6.31156	6.35049	6.29866	5.96821	5.85327	6.07454
Lipopolysaccharide-responsive and beige-like anchor protein	LRBA	P50851;F5H1X8;P50851-2;E9PEM5;H0YAC6;F5GXV7;Q8NFP9;Q5T321;E9PG20;F5GY83;H0Y9N9	P50851;F5H1X8;P50851-2;E9PEM5;H0YAC6	>sp|P50851|LRBA_HUMAN Lipopolysaccharide-responsive and beige-like anchor protein OS=Homo sapiens GN=LRBA PE=1 SV=4;>tr|F5H1X8|F5H1X8_HUMAN LPS-responsive vesicle-trafficking, beach and anchor-containing OS=Homo sapiens GN=LRBA PE=4 SV=1;>sp|P50851-2|LRBA_	0.000268066	1.3807	+	11	14	14	14	0	12	9	7	10	10	9	8	8	8	8	9	10	12	9	7	10	10	9	8	8	8	8	9	10	6.6	6.6	6.6	319.1	-3.12487	0.789076	0.828405	0.694668	0.784405	0.822836	0.301014	-0.0422821	0.455059
Transmembrane 9 superfamily member 3	TM9SF3;RP11-34E5.1	Q9HD45;Q5TB53	Q9HD45;Q5TB53	>sp|Q9HD45|TM9S3_HUMAN Transmembrane 9 superfamily member 3 OS=Homo sapiens GN=TM9SF3 PE=1 SV=2;>tr|Q5TB53|Q5TB53_HUMAN SM-11044 binding protein (SMBP)(EP70-P-iso) (Fragment) OS=Homo sapiens GN=RP11-34E5.1 PE=2 SV=1	0.000295049	1.87071	+	2	10	10	10	0	8	9	6	6	9	7	6	7	7	9	8	8	8	9	6	6	9	7	6	7	7	9	8	8	20.4	20.4	20.4	67.887	1.7657	1.8392	2.0587	2.11183	2.06556	2.48732	0.617014	1.46605	1.31234
Catalase	CAT	P04040	P04040	>sp|P04040|CATA_HUMAN Catalase OS=Homo sapiens GN=CAT PE=1 SV=3	0.000303561	1.19013	+	1	20	20	20	0	16	18	12	16	14	17	12	16	12	15	16	12	16	18	12	16	14	17	12	16	12	15	16	12	45.9	45.9	45.9	59.755	-1.42138	2.60907	2.7294	2.75477	2.70186	2.81	2.43975	2.3912	2.5449
60S ribosomal protein L30	RPL30	P62888;E5RI99;E5RJH3	P62888;E5RI99	>sp|P62888|RL30_HUMAN 60S ribosomal protein L30 OS=Homo sapiens GN=RPL30 PE=1 SV=2;>tr|E5RI99|E5RI99_HUMAN Ribosomal protein L30 (Fragment) OS=Homo sapiens GN=RPL30 PE=3 SV=1	0.000307714	2.1944	+	3	8	8	8	0	7	7	6	5	7	7	6	6	5	7	7	8	7	7	6	5	7	7	6	6	5	7	7	8	71.3	71.3	71.3	12.784	1.87934	2.31047	2.3779	2.52036	2.39378	2.84192	0.894604	1.53425	1.53955
Protein arginine N-methyltransferase 1	PRMT1	Q99873;G5E9B6;Q99873-2;Q99873-3;E9PKG1;B4DJ87;E9PIX6;E9PQ98;H0YDE4;E9PNR9;Q9NR22;Q9NR22-2;E9PI83;E9PMW9;E9PMZ2	Q99873;G5E9B6;Q99873-2;Q99873-3;E9PKG1;B4DJ87;E9PIX6;E9PQ98	>sp|Q99873|ANM1_HUMAN Protein arginine N-methyltransferase 1 OS=Homo sapiens GN=PRMT1 PE=1 SV=2;>tr|G5E9B6|G5E9B6_HUMAN Protein arginine methyltransferase 1, isoform CRA_d OS=Homo sapiens GN=PRMT1 PE=4 SV=1;>sp|Q99873-2|ANM1_HUMAN Isoform 2 of Protein argi	0.000313975	1.31476	+	15	15	15	15	0	15	14	14	13	13	13	8	11	12	11	14	13	15	14	14	13	13	13	8	11	12	11	14	13	43.5	43.5	43.5	41.515	-1.84436	3.36924	3.43235	3.28351	3.30531	3.49557	3.21596	2.85633	2.86693
Parafibromin	CDC73	Q6P1J9;B4DV47	Q6P1J9	>sp|Q6P1J9|CDC73_HUMAN Parafibromin OS=Homo sapiens GN=CDC73 PE=1 SV=1	0.000338441	0.748414	+	2	8	8	8	0	4	6	6	6	5	6	6	6	6	6	6	5	4	6	6	6	5	6	6	6	6	6	6	5	19.2	19.2	19.2	60.576	-0.631327	-0.600388	-0.402981	-0.820763	-0.7152	-0.546948	-0.296423	-0.208063	-0.0424137
Serine/arginine repetitive matrix protein 2	SRRM2	Q9UQ35;F5GWZ7;Q9UQ35-2;Q9UQ35-3	Q9UQ35;F5GWZ7	>sp|Q9UQ35|SRRM2_HUMAN Serine/arginine repetitive matrix protein 2 OS=Homo sapiens GN=SRRM2 PE=1 SV=2;>tr|F5GWZ7|F5GWZ7_HUMAN Serine/arginine repetitive matrix 2 OS=Homo sapiens GN=SRRM2 PE=4 SV=1	0.000342945	0.731049	+	4	22	22	22	0	20	19	18	17	18	18	19	19	18	20	19	19	20	19	18	17	18	18	19	19	18	20	19	19	11.3	11.3	11.3	299.61	4.1359	3.43506	3.75505	3.69582	3.48847	3.78381	4.03538	4.03915	4.01507
Nuclear autoantigenic sperm protein	NASP	P49321;P49321-3;F5H3J2;P49321-2;B4DS57;Q5T624;E9PRH9;E9PI86;H0YF33;E9PPR5;H0YDS9;E9PPQ8;E9PNB5;E9PKR5;E9PAU3;E9PQG5	P49321;P49321-3;F5H3J2;P49321-2;B4DS57;Q5T624;E9PRH9;E9PI86	>sp|P49321|NASP_HUMAN Nuclear autoantigenic sperm protein OS=Homo sapiens GN=NASP PE=1 SV=2;>sp|P49321-3|NASP_HUMAN Isoform 3 of Nuclear autoantigenic sperm protein OS=Homo sapiens GN=NASP;>tr|F5H3J2|F5H3J2_HUMAN Nuclear autoantigenic sperm protein (histon	0.000346912	0.83976	+	16	18	18	18	0	14	16	15	10	12	15	13	15	14	13	16	14	14	16	15	10	12	15	13	15	14	13	16	14	30.5	30.5	30.5	85.237	6.87999	2.04948	1.83023	1.95835	1.99379	2.03056	2.23039	2.25463	2.05454
Citron Rho-interacting kinase	CIT	Q2M5E1;O14578;O14578-3;O14578-2	Q2M5E1;O14578;O14578-3	>tr|Q2M5E1|Q2M5E1_HUMAN Citron OS=Homo sapiens GN=CIT PE=2 SV=1;>sp|O14578|CTRO_HUMAN Citron Rho-interacting kinase OS=Homo sapiens GN=CIT PE=1 SV=2;>sp|O14578-3|CTRO_HUMAN Isoform 3 of Citron Rho-interacting kinase OS=Homo sapiens GN=CIT	0.000356996	0.631048	+	4	12	12	12	0	5	7	6	8	8	6	7	10	9	11	9	9	5	7	6	8	8	6	7	10	9	11	9	9	6.1	6.1	6.1	236.6	3.03785	0.227354	0.353546	0.703152	0.0216217	0.392485	1.20769	0.944689	1.13634
Ubiquitin carboxyl-terminal hydrolase 14;Ubiquitin carboxyl-terminal hydrolase	USP14	P54578;A6NJA2;B7Z4N8	P54578;A6NJA2;B7Z4N8	>sp|P54578|UBP14_HUMAN Ubiquitin carboxyl-terminal hydrolase 14 OS=Homo sapiens GN=USP14 PE=1 SV=3;>tr|A6NJA2|A6NJA2_HUMAN Ubiquitin carboxyl-terminal hydrolase OS=Homo sapiens GN=USP14 PE=3 SV=1;>tr|B7Z4N8|B7Z4N8_HUMAN Ubiquitin carboxyl-terminal hydrolas	0.000365974	0.799666	+	3	21	21	21	0	16	13	14	15	13	14	12	16	15	18	15	14	16	13	14	15	13	14	12	16	15	18	15	14	48.8	48.8	48.8	56.068	-0.316452	3.00482	2.97509	2.92482	2.78311	2.98356	3.36262	3.24182	3.12563
Multifunctional protein ADE2;Phosphoribosylaminoimidazole-succinocarboxamide synthase;Phosphoribosylaminoimidazole carboxylase	PAICS	P22234;P22234-2;E9PBS1;D6RF62	P22234;P22234-2;E9PBS1;D6RF62	>sp|P22234|PUR6_HUMAN Multifunctional protein ADE2 OS=Homo sapiens GN=PAICS PE=1 SV=3;>sp|P22234-2|PUR6_HUMAN Isoform 2 of Multifunctional protein ADE2 OS=Homo sapiens GN=PAICS;>tr|E9PBS1|E9PBS1_HUMAN Phosphoribosylaminoimidazole carboxylase, phosphoribosy	0.00037667	1.3671	+	4	19	19	19	0	17	18	17	16	17	16	12	16	17	12	17	16	17	18	17	16	17	16	12	16	17	12	17	16	57.6	57.6	57.6	47.079	4.99933	3.09315	3.12757	3.1389	3.13861	3.04256	2.87075	2.55493	2.56865
Protein phosphatase methylesterase 1	PPME1	Q9Y570;Q9Y570-2;Q9Y570-3;F5H2D4	Q9Y570;Q9Y570-2	>sp|Q9Y570|PPME1_HUMAN Protein phosphatase methylesterase 1 OS=Homo sapiens GN=PPME1 PE=1 SV=3;>sp|Q9Y570-2|PPME1_HUMAN Isoform 2 of Protein phosphatase methylesterase 1 OS=Homo sapiens GN=PPME1	0.000377787	1.65702	+	4	16	16	16	0	13	12	11	11	10	11	7	12	14	10	12	11	13	12	11	11	10	11	7	12	14	10	12	11	44.8	44.8	44.8	42.315	-3.74824	2.36912	2.09216	2.60659	2.70353	2.45805	1.21824	1.80907	1.61134
WW domain-binding protein 11	WBP11	Q9Y2W2;F5H721;F5H5G4	Q9Y2W2;F5H721	>sp|Q9Y2W2|WBP11_HUMAN WW domain-binding protein 11 OS=Homo sapiens GN=WBP11 PE=1 SV=1;>tr|F5H721|F5H721_HUMAN WW domain-binding protein 11 OS=Homo sapiens GN=WBP11 PE=4 SV=1	0.000387945	0.538028	+	3	10	10	10	0	7	7	6	8	7	7	5	9	6	8	8	8	7	7	6	8	7	7	5	9	6	8	8	8	24.8	24.8	24.8	69.997	1.69997	-0.0837421	-0.462509	-0.351128	-0.192163	-0.0174542	1.07625	0.906578	0.834671
AP-2 complex subunit mu	AP2M1	E9PFW3;Q96CW1;Q96CW1-2;F5H0H0;C9JJ47;B4DJB1;C9JGT8;C9JTK4;C9JPV8;C9JJD3	E9PFW3;Q96CW1;Q96CW1-2;F5H0H0;C9JJ47;B4DJB1;C9JGT8;C9JTK4	>tr|E9PFW3|E9PFW3_HUMAN Adaptor-related protein complex 2, mu 1 subunit OS=Homo sapiens GN=AP2M1 PE=4 SV=1;>sp|Q96CW1|AP2M1_HUMAN AP-2 complex subunit mu OS=Homo sapiens GN=AP2M1 PE=1 SV=2;>sp|Q96CW1-2|AP2M1_HUMAN Isoform 2 of AP-2 complex subunit mu OS=Ho	0.000394533	1.40744	+	10	19	19	19	0	13	15	16	10	14	18	11	12	11	13	14	15	13	15	16	10	14	18	11	12	11	13	14	15	40.4	40.4	40.4	52.303	0.875212	2.81882	3.25783	3.19605	3.03915	3.112	2.5245	2.46063	2.83024
182 kDa tankyrase-1-binding protein	TNKS1BP1	Q9C0C2;Q9C0C2-2;E9PKK0;E9PKE7	Q9C0C2	>sp|Q9C0C2|TB182_HUMAN 182 kDa tankyrase-1-binding protein OS=Homo sapiens GN=TNKS1BP1 PE=1 SV=4	0.000394959	0.6393	+	4	13	13	13	0	10	7	4	11	8	5	8	10	7	10	7	5	10	7	4	11	8	5	8	10	7	10	7	5	13.9	13.9	13.9	181.79	0.607676	-0.275047	-0.764471	-0.959442	-0.48996	-0.502049	0.196241	-0.0887203	-0.0982151
Metalloproteinase inhibitor 3	TIMP3	P35625;F5H8D8;B1AJV7	P35625;F5H8D8;B1AJV7	>sp|P35625|TIMP3_HUMAN Metalloproteinase inhibitor 3 OS=Homo sapiens GN=TIMP3 PE=1 SV=2;>tr|F5H8D8|F5H8D8_HUMAN TIMP metallopeptidase inhibitor 3 OS=Homo sapiens GN=TIMP3 PE=4 SV=1;>tr|B1AJV7|B1AJV7_HUMAN TIMP metallopeptidase inhibitor 3 OS=Homo sapiens G	0.000401036	1.7444	+	3	15	15	15	0	12	11	12	11	11	11	7	9	10	8	11	11	12	11	12	11	11	11	7	9	10	8	11	11	66.4	66.4	66.4	24.145	-0.513493	4.09948	4.59983	3.95484	4.15247	4.61789	3.53683	3.60733	3.66931
Branched-chain-amino-acid aminotransferase;Branched-chain-amino-acid aminotransferase, cytosolic	BCAT1;DKFZp686E12175	F5H5E4;P54687;Q68DQ7;B7Z5L0;B3KY27;F5H2F2	F5H5E4;P54687;Q68DQ7;B7Z5L0;B3KY27;F5H2F2	>tr|F5H5E4|F5H5E4_HUMAN Branched-chain-amino-acid aminotransferase OS=Homo sapiens GN=BCAT1 PE=3 SV=1;>sp|P54687|BCAT1_HUMAN Branched-chain-amino-acid aminotransferase, cytosolic OS=Homo sapiens GN=BCAT1 PE=1 SV=3;>tr|Q68DQ7|Q68DQ7_HUMAN Branched-chain-ami	0.000415017	1.38564	+	6	7	7	7	0	5	6	6	5	6	5	4	6	7	4	6	6	5	6	6	5	6	5	4	6	7	4	6	6	24.9	24.9	24.9	44.131	-0.442354	0.950354	0.872017	0.848711	0.84609	1.11817	0.680964	0.208334	0.652599
Protein ETHE1, mitochondrial	ETHE1	O95571	O95571	>sp|O95571|ETHE1_HUMAN Protein ETHE1, mitochondrial OS=Homo sapiens GN=ETHE1 PE=1 SV=2	0.000428976	1.57807	+	1	7	7	7	0	5	5	6	5	5	5	5	4	5	3	5	5	5	5	6	5	5	5	5	4	5	3	5	5	31.9	31.9	31.9	27.873	2.44962	2.20611	2.49647	2.43581	2.11079	2.53188	2.07536	1.67821	1.60237
Cytoplasmic dynein 1 heavy chain 1	DYNC1H1	Q14204;H0YJ21	Q14204	>sp|Q14204|DYHC1_HUMAN Cytoplasmic dynein 1 heavy chain 1 OS=Homo sapiens GN=DYNC1H1 PE=1 SV=5	0.000434663	1.05462	+	2	210	210	210	0	173	178	171	166	170	170	137	161	158	160	162	170	173	178	171	166	170	170	137	161	158	160	162	170	53.6	53.6	53.6	532.4	1.29027	6.87743	6.84462	6.83417	6.84838	6.83141	6.76025	6.74992	6.81729
Pescadillo homolog	PES1	O00541;O00541-2;B5MCF9;B3KXD6;C9JXJ1	O00541;O00541-2;B5MCF9;B3KXD6	>sp|O00541|PESC_HUMAN Pescadillo homolog OS=Homo sapiens GN=PES1 PE=1 SV=1;>sp|O00541-2|PESC_HUMAN Isoform 2 of Pescadillo homolog OS=Homo sapiens GN=PES1;>tr|B5MCF9|B5MCF9_HUMAN Pescadillo homolog 1,-containing BRCT domain (zebrafish) OS=Homo sapiens GN=P	0.00044391	0.695542	+	5	13	13	13	0	10	9	6	9	9	9	8	9	7	11	10	9	10	9	6	9	9	9	8	9	7	11	10	9	25.9	25.9	25.9	68.002	-0.629843	1.48997	1.56146	2.04344	1.51804	1.79754	2.17067	2.20675	2.19332
Protein argonaute-2	EIF2C2	Q9UKV8;Q9UKV8-2;Q9HCK5;Q9H9G7;Q9UL18;Q5TA58;Q9H9G7-2	Q9UKV8;Q9UKV8-2	>sp|Q9UKV8|AGO2_HUMAN Protein argonaute-2 OS=Homo sapiens GN=EIF2C2 PE=1 SV=3;>sp|Q9UKV8-2|AGO2_HUMAN Isoform 2 of Protein argonaute-2 OS=Homo sapiens GN=EIF2C2	0.000448263	4.42785	+	7	7	7	7	0	4	6	6	3	7	6	1	3	6	2	5	5	4	6	6	3	7	6	1	3	6	2	5	5	14	14	14	97.207	-3.62836	-0.169046	-0.445194	-0.792158	-0.144192	-0.265055	-4.30771	-2.4954	-1.24167
Growth arrest-specific protein 6	GAS6	Q14393;Q14393-2;Q14393-3;B3KVL4;E9PBL7	Q14393;Q14393-2;Q14393-3;B3KVL4;E9PBL7	>sp|Q14393|GAS6_HUMAN Growth arrest-specific protein 6 OS=Homo sapiens GN=GAS6 PE=1 SV=2;>sp|Q14393-2|GAS6_HUMAN Isoform 2 of Growth arrest-specific protein 6 OS=Homo sapiens GN=GAS6;>sp|Q14393-3|GAS6_HUMAN Isoform 3 of Growth arrest-specific protein 6 OS=	0.000473595	2.61079	+	5	8	8	8	0	7	6	5	7	7	5	6	5	6	5	6	4	7	6	5	7	7	5	6	5	6	5	6	4	15.5	15.5	15.5	79.676	-2.67321	0.659582	0.931837	0.918518	0.227053	0.946855	-0.548544	0.101795	-0.842075
Microtubule-associated protein 1B;MAP1 light chain LC1	MAP1B	P46821;D6RA32;D6RA40;D6RGJ3;D6RCL2;E9PGC8;P78559-2;P78559	P46821	>sp|P46821|MAP1B_HUMAN Microtubule-associated protein 1B OS=Homo sapiens GN=MAP1B PE=1 SV=2	0.000481443	0.763931	+	8	33	33	33	0	25	27	18	25	21	20	24	23	20	24	24	24	25	27	18	25	21	20	24	23	20	24	24	24	19.4	19.4	19.4	270.63	-0.502222	1.71647	1.5461	1.54462	1.79176	1.73775	1.95943	2.04756	1.84707
Microsomal glutathione S-transferase 3	MGST3	O14880;Q5VV87	O14880;Q5VV87	>sp|O14880|MGST3_HUMAN Microsomal glutathione S-transferase 3 OS=Homo sapiens GN=MGST3 PE=1 SV=1;>tr|Q5VV87|Q5VV87_HUMAN Microsomal glutathione S-transferase 3 OS=Homo sapiens GN=MGST3 PE=2 SV=1	0.000501193	3.90293	+	2	2	2	2	0	2	2	2	2	2	2	2	2	2	2	2	2	2	2	2	2	2	2	2	2	2	2	2	2	23.7	23.7	23.7	16.516	-1.24522	0.336844	0.173002	0.706209	0.89053	0.188135	-2.54631	-1.11466	-0.876297
Deoxyuridine 5-triphosphate nucleotidohydrolase, mitochondrial	DUT	P33316;H0YNW5;P33316-2;H0YKC5;H0YKI0;H0YNJ9;H0YMM5;H0Y477	P33316;H0YNW5;P33316-2;H0YKC5;H0YKI0;H0YNJ9;H0YMM5;H0Y477	>sp|P33316|DUT_HUMAN Deoxyuridine 5-triphosphate nucleotidohydrolase, mitochondrial OS=Homo sapiens GN=DUT PE=1 SV=4;>tr|H0YNW5|H0YNW5_HUMAN Deoxyuridine triphosphatase OS=Homo sapiens GN=DUT PE=4 SV=1;>sp|P33316-2|DUT_HUMAN Isoform 2 of Deoxyuridine 5-t	0.000505257	0.398558	+	8	6	6	6	0	4	5	6	3	6	5	6	6	3	5	4	5	4	5	6	3	6	5	6	6	3	5	4	5	27	27	27	26.563	1.3545	0.871792	0.380463	1.23486	0.0816555	0.435589	2.44846	2.09647	1.93349
Chitobiosyldiphosphodolichol beta-mannosyltransferase	ALG1	Q9BT22;B4DP08	Q9BT22;B4DP08	>sp|Q9BT22|ALG1_HUMAN Chitobiosyldiphosphodolichol beta-mannosyltransferase OS=Homo sapiens GN=ALG1 PE=1 SV=2;>tr|B4DP08|B4DP08_HUMAN Uncharacterized protein OS=Homo sapiens GN=ALG1 PE=2 SV=1	0.000507756	2.01447	+	2	2	2	2	0	2	2	2	2	2	2	1	1	1	1	2	2	2	2	2	2	2	2	1	1	1	1	2	2	8.2	8.2	8.2	52.518	-1.72652	-2.03517	-1.92874	-2.17686	-2.40027	-1.6245	-3.49699	-2.73032	-3.05503
Interferon-induced protein with tetratricopeptide repeats 1	IFIT1	P09914;D3DR31;Q5T764	P09914;D3DR31	>sp|P09914|IFIT1_HUMAN Interferon-induced protein with tetratricopeptide repeats 1 OS=Homo sapiens GN=IFIT1 PE=1 SV=2;>tr|D3DR31|D3DR31_HUMAN Interferon-induced protein with tetratricopeptide repeats 1 OS=Homo sapiens GN=IFIT1 PE=4 SV=1	0.000512132	1.41634	+	3	11	11	11	0	7	9	10	8	8	10	6	8	7	8	8	7	7	9	10	8	8	10	6	8	7	8	8	7	29.9	29.9	29.9	55.36	2.74597	0.711517	0.71903	0.447302	0.6595	0.70063	0.430096	-0.0430107	-0.0548019
Fascin	FSCN1	Q16658;B3KTM9;C9JFC0;C9JPH9	Q16658	>sp|Q16658|FSCN1_HUMAN Fascin OS=Homo sapiens GN=FSCN1 PE=1 SV=3	0.000520483	1.38065	+	4	15	15	15	0	10	11	11	13	11	11	10	10	8	11	9	14	10	11	11	13	11	11	10	10	8	11	9	14	34.9	34.9	34.9	54.529	-2.173	3.55496	3.6997	3.68127	3.64438	3.70678	3.37366	2.8702	3.41072
Paired amphipathic helix protein Sin3b	SIN3B	O75182;O75182-2;O75182-3	O75182;O75182-2;O75182-3	>sp|O75182|SIN3B_HUMAN Paired amphipathic helix protein Sin3b OS=Homo sapiens GN=SIN3B PE=1 SV=2;>sp|O75182-2|SIN3B_HUMAN Isoform 2 of Paired amphipathic helix protein Sin3b OS=Homo sapiens GN=SIN3B;>sp|O75182-3|SIN3B_HUMAN Isoform 3 of Paired amphipathic	0.000528381	0.696608	+	3	4	4	4	0	2	4	3	2	2	3	4	4	4	4	4	4	2	4	3	2	2	3	4	4	4	4	4	4	4	4	4	133.06	-0.535223	-2.48609	-1.94845	-1.98562	-2.11643	-1.93245	-1.50022	-1.76926	-1.36801
Trophoblast glycoprotein	TPBG	Q13641	Q13641	>sp|Q13641|TPBG_HUMAN Trophoblast glycoprotein OS=Homo sapiens GN=TPBG PE=1 SV=1	0.000535768	2.1622	+	1	6	6	6	0	6	6	5	6	5	5	4	4	4	2	5	5	6	6	5	6	5	5	4	4	4	2	5	5	16.9	16.9	16.9	46.031	-2.91668	1.73994	1.87439	1.56133	1.86776	1.88962	-0.330286	0.908335	0.703058
DDB1- and CUL4-associated factor 8	DCAF8	G3V3G9;Q5TAQ9;B7Z8C9;Q5TAQ9-2;H0YJ60;P40855;E9PBB3;P40855-5;Q5QNY5;Q5TAQ8;B7Z6I5;H0YDY4	G3V3G9;Q5TAQ9;B7Z8C9	>tr|G3V3G9|G3V3G9_HUMAN DDB1 and CUL4 associated factor 8 OS=Homo sapiens GN=DCAF8 PE=4 SV=1;>sp|Q5TAQ9|DCAF8_HUMAN DDB1- and CUL4-associated factor 8 OS=Homo sapiens GN=DCAF8 PE=1 SV=1;>tr|B7Z8C9|B7Z8C9_HUMAN DDB1 and CUL4 associated factor 8 OS=Homo sapi	0.000576476	0.675262	+	12	5	5	5	0	4	3	4	3	5	5	2	5	4	3	5	4	4	3	4	3	5	5	2	5	4	3	5	4	8.7	8.7	8.7	84.752	-2.37466	-0.727762	-0.819206	-0.619966	-0.776117	-0.814011	0.149626	-0.554554	-0.020607
Tubulin--tyrosine ligase-like protein 12	TTLL12	Q14166;B1AH89;E9PGR8	Q14166;B1AH89	>sp|Q14166|TTL12_HUMAN Tubulin--tyrosine ligase-like protein 12 OS=Homo sapiens GN=TTLL12 PE=1 SV=2;>tr|B1AH89|B1AH89_HUMAN Tubulin tyrosine ligase-like family, member 12 OS=Homo sapiens GN=TTLL12 PE=4 SV=1	0.00057924	1.27028	+	3	18	18	18	0	15	15	17	11	14	16	11	14	14	13	14	14	15	15	17	11	14	16	11	14	14	13	14	14	39.6	39.6	39.6	74.403	-3.00938	2.71744	2.67363	2.55666	2.66018	2.5718	2.21925	2.27496	2.31981
Ribosomal RNA small subunit methyltransferase NEP1	EMG1	Q92979	Q92979	>sp|Q92979|NEP1_HUMAN Ribosomal RNA small subunit methyltransferase NEP1 OS=Homo sapiens GN=EMG1 PE=1 SV=4	0.000579932	4.63727	+	1	3	3	3	0	3	2	2	3	3	2	2	2	3	2	3	2	3	2	2	3	3	2	2	2	3	2	3	2	18.4	18.4	18.4	26.72	-1.67712	0.171884	0.233305	0.873264	0.422716	0.248459	-1.62997	-2.20779	0.121273
Tissue alpha-L-fucosidase	FUCA1	P04066	P04066	>sp|P04066|FUCO_HUMAN Tissue alpha-L-fucosidase OS=Homo sapiens GN=FUCA1 PE=1 SV=4	0.0005854	2.61824	+	1	4	4	4	0	2	2	4	2	2	3	1	1	3	1	2	3	2	2	4	2	2	3	1	1	3	1	2	3	13.5	13.5	13.5	53.688	6.64361	-1.03606	-1.99933	-1.25974	-1.5466	-2.39837	-2.86059	-3.7314	-2.74853
Pre-rRNA-processing protein TSR1 homolog	TSR1	Q2NL82	Q2NL82	>sp|Q2NL82|TSR1_HUMAN Pre-rRNA-processing protein TSR1 homolog OS=Homo sapiens GN=TSR1 PE=1 SV=1	0.000595329	0.622091	+	1	9	9	9	0	6	6	5	6	5	5	6	8	6	6	8	7	6	6	5	6	5	5	6	8	6	6	8	7	17.3	17.3	17.3	91.809	-3.08816	-0.548615	-0.914505	-0.405998	-0.257202	-0.557896	0.0417156	0.176191	0.353937
Death-inducer obliterator 1	DIDO1	Q9BTC0;Q9BTC0-1;Q9BTC0-3;Q9BTC0-2	Q9BTC0;Q9BTC0-1	>sp|Q9BTC0|DIDO1_HUMAN Death-inducer obliterator 1 OS=Homo sapiens GN=DIDO1 PE=1 SV=5;>sp|Q9BTC0-1|DIDO1_HUMAN Isoform 1 of Death-inducer obliterator 1 OS=Homo sapiens GN=DIDO1	0.000613402	0.741182	+	4	12	12	12	0	6	6	8	8	5	8	6	6	5	9	7	7	6	6	8	8	5	8	6	6	5	9	7	7	6.8	6.8	6.8	243.87	-0.203919	-1.4818	-1.18408	-1.47767	-1.19646	-1.36926	-0.953381	-1.04139	-0.900246
Transmembrane protein 214	TMEM214	Q6NUQ4;Q6NUQ4-2;F5H3N2;B4DLT7	Q6NUQ4;Q6NUQ4-2	>sp|Q6NUQ4|TM214_HUMAN Transmembrane protein 214 OS=Homo sapiens GN=TMEM214 PE=1 SV=2;>sp|Q6NUQ4-2|TM214_HUMAN Isoform 2 of Transmembrane protein 214 OS=Homo sapiens GN=TMEM214	0.000630279	0.588444	+	4	7	7	7	0	5	6	7	4	5	6	4	5	6	6	6	6	5	6	7	4	5	6	4	5	6	6	6	6	16.5	16.5	16.5	77.15	-0.0683384	-0.864288	-0.654871	-0.912344	-0.000375748	-0.628147	0.141548	0.187399	0.10721
Polymerase I and transcript release factor	PTRF	Q6NZI2;B3KRY5;Q6NZI2-2;Q6NZI2-3	Q6NZI2;B3KRY5;Q6NZI2-2	>sp|Q6NZI2|PTRF_HUMAN Polymerase I and transcript release factor OS=Homo sapiens GN=PTRF PE=1 SV=1;>tr|B3KRY5|B3KRY5_HUMAN Uncharacterized protein OS=Homo sapiens GN=PTRF PE=2 SV=1;>sp|Q6NZI2-2|PTRF_HUMAN Isoform 2 of Polymerase I and transcript release fa	0.000640765	0.726526	+	4	15	15	15	0	12	11	13	11	11	12	12	12	11	14	12	11	12	11	13	11	11	12	12	12	11	14	12	11	50.5	50.5	50.5	43.476	-1.86854	2.74575	2.6857	3.06852	2.79149	2.73256	3.37729	3.14614	2.96181
Triosephosphate isomerase	TPI1	P60174;P60174-1;B7Z5D8	P60174;P60174-1;B7Z5D8	>sp|P60174|TPIS_HUMAN Triosephosphate isomerase OS=Homo sapiens GN=TPI1 PE=1 SV=3;>sp|P60174-1|TPIS_HUMAN Isoform 2 of Triosephosphate isomerase OS=Homo sapiens GN=TPI1;>tr|B7Z5D8|B7Z5D8_HUMAN Triosephosphate isomerase OS=Homo sapiens GN=TPI1 PE=2 SV=1	0.000655309	1.39164	+	3	21	21	21	0	20	19	21	21	18	21	18	18	20	19	19	19	20	19	21	21	18	21	18	18	20	19	19	19	78	78	78	30.791	4.22749	5.04085	4.97729	5.16004	4.9742	5.06019	4.37406	4.69597	4.82989
Complement decay-accelerating factor	CD55;DAF	B1AP13;P08174-2;Q14UF6;Q14UF4;P08174;E9PSH2;Q14UF5;B1AP15;F5H2H0	B1AP13;P08174-2;Q14UF6;Q14UF4;P08174;E9PSH2;Q14UF5;B1AP15;F5H2H0	>tr|B1AP13|B1AP13_HUMAN CD55 molecule, decay accelerating factor for complement (Cromer blood group) OS=Homo sapiens GN=CD55 PE=4 SV=1;>sp|P08174-2|DAF_HUMAN Isoform 1 of Complement decay-accelerating factor OS=Homo sapiens GN=CD55;>tr|Q14UF6|Q14UF6_HUMAN	0.000661983	3.25387	+	9	8	8	8	0	6	5	4	6	6	6	2	4	4	5	4	6	6	5	4	6	6	6	2	4	4	5	4	6	17.8	17.8	17.8	49.338	-1.04527	0.201557	1.38469	0.230446	-0.505321	1.45968	-1.21375	-1.59259	-1.01062
EF-hand domain-containing protein D2	EFHD2	Q96C19;H0Y4Y4;C9JTI6;E9PFH3;Q9BUP0;B4DEE0;Q8WYH2;C9JTV4	Q96C19;H0Y4Y4;C9JTI6	>sp|Q96C19|EFHD2_HUMAN EF-hand domain-containing protein D2 OS=Homo sapiens GN=EFHD2 PE=1 SV=1;>tr|H0Y4Y4|H0Y4Y4_HUMAN EF-hand domain family, member D2 (Fragment) OS=Homo sapiens GN=EFHD2 PE=4 SV=1;>tr|C9JTI6|C9JTI6_HUMAN EF-hand domain family, member D2 O	0.000664327	0.649127	+	8	10	10	10	0	7	7	5	7	7	6	8	6	6	8	8	8	7	7	5	7	7	6	8	6	6	8	8	8	30.8	30.8	30.8	26.697	-0.741344	1.00517	1.30137	1.40943	1.18058	1.47678	2.03154	2.26037	1.88117
Ubiquitin-conjugating enzyme E2 K	UBE2K	P61086;P61086-2;B4DIZ2;C9JGP1;D6RDM7;D6RFX1	P61086;P61086-2;B4DIZ2;C9JGP1;D6RDM7	>sp|P61086|UBE2K_HUMAN Ubiquitin-conjugating enzyme E2 K OS=Homo sapiens GN=UBE2K PE=1 SV=3;>sp|P61086-2|UBE2K_HUMAN Isoform 2 of Ubiquitin-conjugating enzyme E2 K OS=Homo sapiens GN=UBE2K;>tr|B4DIZ2|B4DIZ2_HUMAN Uncharacterized protein OS=Homo sapiens GN=	0.000665418	0.632873	+	6	7	7	7	0	3	5	6	5	7	6	6	7	6	6	6	6	3	5	6	5	7	6	6	7	6	6	6	6	46.5	46.5	46.5	22.406	3.03722	1.32039	1.25469	1.11244	1.40996	1.46231	1.85368	1.8259	1.80191
Alpha-mannosidase 2	MAN2A1	Q16706	Q16706	>sp|Q16706|MA2A1_HUMAN Alpha-mannosidase 2 OS=Homo sapiens GN=MAN2A1 PE=1 SV=2	0.000672859	0.75479	+	1	20	20	20	0	11	9	12	12	13	11	10	11	12	11	11	12	11	9	12	12	13	11	10	11	12	11	11	12	20.9	20.9	20.9	131.14	-1.24768	0.320444	0.481518	0.0864201	0.502478	0.496572	0.748791	0.849907	0.650614
Protein disulfide-isomerase A6	PDIA6	Q15084-2;B5MCQ5;F8WA83;Q15084;B7Z254	Q15084-2;B5MCQ5;F8WA83;Q15084;B7Z254	>sp|Q15084-2|PDIA6_HUMAN Isoform 2 of Protein disulfide-isomerase A6 OS=Homo sapiens GN=PDIA6;>tr|B5MCQ5|B5MCQ5_HUMAN Protein disulfide isomerase family A, member 6 OS=Homo sapiens GN=PDIA6 PE=3 SV=1;>tr|F8WA83|F8WA83_HUMAN Protein disulfide isomerase fami	0.000713544	0.773714	+	5	16	16	16	0	14	14	14	15	14	13	14	13	13	15	14	14	14	14	14	15	14	13	14	13	13	15	14	14	43.1	43.1	43.1	53.9	0.211195	3.14679	3.30289	3.3496	3.27911	3.36479	3.41613	3.71479	3.63818
Targeting protein for Xklp2	HCA90;TPX2	Q96RR5;Q9ULW0	Q96RR5;Q9ULW0	>tr|Q96RR5|Q96RR5_HUMAN Hepatocellular carcinoma-associated antigen 90 OS=Homo sapiens GN=HCA90 PE=2 SV=1;>sp|Q9ULW0|TPX2_HUMAN Targeting protein for Xklp2 OS=Homo sapiens GN=TPX2 PE=1 SV=2	0.000729501	0.462118	+	2	9	9	9	0	4	5	1	4	5	3	3	6	4	5	6	4	4	5	1	4	5	3	3	6	4	5	6	4	15.5	15.5	15.5	89.392	2.60129	-2.18725	-2.97064	-2.7427	-2.77988	-2.09909	-1.31477	-1.11711	-2.02327
DNA damage-binding protein 1	DDB1	Q16531;F5GY55;E7EPB0;B4DZP5;B4DG00;F5H0Y5;F5H4N9;F5H238;F5H6C5;F5H581;F5H775;F5H2L3;F5GZY8;F5GZ34;F5H7A0;F5GWI0;F8WF81;F5GYG8;F5H198	Q16531;F5GY55;E7EPB0;B4DZP5	>sp|Q16531|DDB1_HUMAN DNA damage-binding protein 1 OS=Homo sapiens GN=DDB1 PE=1 SV=1;>tr|F5GY55|F5GY55_HUMAN Uncharacterized protein OS=Homo sapiens GN=DDB1 PE=4 SV=1;>tr|E7EPB0|E7EPB0_HUMAN Uncharacterized protein OS=Homo sapiens GN=DDB1 PE=4 SV=1;>tr|B4D	0.000741205	0.777181	+	19	37	37	37	0	34	27	29	29	29	30	24	31	26	27	29	30	34	27	29	29	29	30	24	31	26	27	29	30	37.2	37.2	37.2	126.97	-1.43999	3.932	3.83565	4.07955	3.97651	3.93195	4.6086	4.10814	4.24018
TBC1 domain family member 17	TBC1D17	Q9HA65;F5H1W7	Q9HA65;F5H1W7	>sp|Q9HA65|TBC17_HUMAN TBC1 domain family member 17 OS=Homo sapiens GN=TBC1D17 PE=2 SV=2;>tr|F5H1W7|F5H1W7_HUMAN TBC1 domain family, member 17 OS=Homo sapiens GN=TBC1D17 PE=4 SV=1	0.000749004	1.7282	+	2	5	5	5	0	4	4	4	4	3	4	3	3	2	3	4	4	4	4	4	4	3	4	3	3	2	3	4	4	9	9	9	72.727	0.406652	0.0994682	0.0546493	0.0602417	0.410805	0.103813	-0.342428	-0.540464	-0.275881
Uncharacterized methyltransferase WBSCR22	WBSCR22	C9K060;O43709;O43709-2;E9PCQ7;F8WD67;B3KR83;F8WD87	C9K060;O43709;O43709-2;E9PCQ7;F8WD67;B3KR83;F8WD87	>tr|C9K060|C9K060_HUMAN Williams Beuren syndrome chromosome region 22 OS=Homo sapiens GN=WBSCR22 PE=4 SV=1;>sp|O43709|WBS22_HUMAN Uncharacterized methyltransferase WBSCR22 OS=Homo sapiens GN=WBSCR22 PE=1 SV=2;>sp|O43709-2|WBS22_HUMAN Isoform 2 of Uncharact	0.000754973	1.67915	+	7	3	3	3	0	3	2	2	3	3	2	2	3	3	3	2	3	3	2	2	3	3	2	2	3	3	3	2	3	13.4	13.4	13.4	33.845	-1.8384	-0.757774	-0.388819	-0.351629	-0.0705585	-0.373114	-1.64636	-1.05573	-0.946455
FAS-associated factor 2	FAF2	Q96CS3;B4E2M8;D6RBG6	Q96CS3;B4E2M8	>sp|Q96CS3|FAF2_HUMAN FAS-associated factor 2 OS=Homo sapiens GN=FAF2 PE=1 SV=2;>tr|B4E2M8|B4E2M8_HUMAN Uncharacterized protein OS=Homo sapiens GN=FAF2 PE=2 SV=1	0.000772227	1.2886	+	3	13	13	13	0	12	11	12	12	11	13	10	11	12	12	12	13	12	11	12	12	11	13	10	11	12	12	12	13	38.7	38.7	38.7	52.623	-1.4383	3.08065	3.15383	2.81315	3.1349	3.02914	2.82322	2.53267	2.4652
Ubiquitin-conjugating enzyme E2 C	UBE2C	O00762;A6NP33;E1P5N7;G3XAB7	O00762;A6NP33;E1P5N7	>sp|O00762|UBE2C_HUMAN Ubiquitin-conjugating enzyme E2 C OS=Homo sapiens GN=UBE2C PE=1 SV=1;>tr|A6NP33|A6NP33_HUMAN Ubiquitin-conjugating enzyme E2C OS=Homo sapiens GN=UBE2C PE=3 SV=1;>tr|E1P5N7|E1P5N7_HUMAN Ubiquitin-conjugating enzyme E2C OS=Homo sapiens	0.000808271	0.690108	+	4	5	5	5	0	4	4	4	4	4	3	2	2	5	3	4	4	4	4	4	4	4	3	2	2	5	3	4	4	46.4	46.4	46.4	19.652	-0.25749	-0.647583	-0.637197	-0.664801	-0.872101	-0.572285	-0.553213	-0.161766	-0.101292
Pyruvate dehydrogenase E1 component subunit beta, mitochondrial	PDHB	P11177;P11177-2;B4DDD7;C9J634;F8WF02	P11177;P11177-2;B4DDD7;C9J634;F8WF02	>sp|P11177|ODPB_HUMAN Pyruvate dehydrogenase E1 component subunit beta, mitochondrial OS=Homo sapiens GN=PDHB PE=1 SV=3;>sp|P11177-2|ODPB_HUMAN Isoform 2 of Pyruvate dehydrogenase E1 component subunit beta, mitochondrial OS=Homo sapiens GN=PDHB;>tr|B4DDD7|	0.000827084	0.666877	+	5	8	8	8	0	7	7	6	5	7	7	7	7	6	7	7	7	7	7	6	5	7	7	7	7	6	7	7	7	33.7	33.7	33.7	39.233	-3.84673	0.978607	1.00659	0.555769	0.930428	1.04668	1.46488	1.98027	1.35959
WAS/WASL-interacting protein family member 1	WIPF1	O43516-3;O43516;O43516-2;C9JL90;O43516-4;E9PB87	O43516-3;O43516;O43516-2;C9JL90;O43516-4	>sp|O43516-3|WIPF1_HUMAN Isoform 3 of WAS/WASL-interacting protein family member 1 OS=Homo sapiens GN=WIPF1;>sp|O43516|WIPF1_HUMAN WAS/WASL-interacting protein family member 1 OS=Homo sapiens GN=WIPF1 PE=1 SV=3;>sp|O43516-2|WIPF1_HUMAN Isoform 2 of WAS/WAS	0.000829286	0.457329	+	6	3	3	3	0	3	2	2	2	3	2	3	3	3	3	3	3	3	2	2	2	3	2	3	3	3	3	3	3	9.2	9.2	9.2	51.98	0.20809	-3.00816	-3.66826	-2.69343	-2.67349	-3.30745	-1.96913	-1.8716	-1.16656
Huntingtin-interacting protein 1-related protein	HIP1R	O75146	O75146	>sp|O75146|HIP1R_HUMAN Huntingtin-interacting protein 1-related protein OS=Homo sapiens GN=HIP1R PE=1 SV=2	0.000833708	1.76702	+	1	7	7	7	0	4	3	2	4	5	3	4	3	3	5	3	3	4	3	2	4	5	3	4	3	3	5	3	3	6.7	6.7	6.7	119.39	-2.21351	-0.717735	-0.591785	-0.792477	-0.975348	-0.820311	-1.71928	-1.28655	-1.31297
Mucosa-associated lymphoid tissue lymphoma translocation protein 1	MALT1	Q9UDY8;Q9UDY8-2	Q9UDY8;Q9UDY8-2	>sp|Q9UDY8|MALT1_HUMAN Mucosa-associated lymphoid tissue lymphoma translocation protein 1 OS=Homo sapiens GN=MALT1 PE=1 SV=1;>sp|Q9UDY8-2|MALT1_HUMAN Isoform 2 of Mucosa-associated lymphoid tissue lymphoma translocation protein 1 OS=Homo sapiens GN=MALT1	0.000836689	0.651703	+	2	4	4	4	0	3	3	3	3	4	3	2	3	2	3	3	4	3	3	3	3	4	3	2	3	2	3	3	4	8.9	8.9	8.9	92.271	-2.5867	-0.379923	-0.346653	-0.347935	-0.0771484	-0.331505	0.647129	-0.161371	0.302055
Neuropathy target esterase	PNPLA6	Q8IY17;Q8IY17-3;Q8IY17-2;F5H5K9;F5H1D5;Q6ZV29-5;Q6ZV29;Q5T362;Q6ZV29-4;Q6ZV29-3;E2QRF8	Q8IY17;Q8IY17-3;Q8IY17-2;F5H5K9	>sp|Q8IY17|PLPL6_HUMAN Neuropathy target esterase OS=Homo sapiens GN=PNPLA6 PE=1 SV=2;>sp|Q8IY17-3|PLPL6_HUMAN Isoform 3 of Neuropathy target esterase OS=Homo sapiens GN=PNPLA6;>sp|Q8IY17-2|PLPL6_HUMAN Isoform 2 of Neuropathy target esterase OS=Homo sapien	0.000847665	1.41708	+	11	21	21	21	0	16	13	15	16	14	15	13	13	14	11	14	12	16	13	15	16	14	15	13	13	14	11	14	12	19.3	19.3	19.3	149.99	-0.383936	2.55937	2.41378	1.99941	2.15146	2.23836	1.50798	1.96591	1.86896
Actin filament-associated protein 1	AFAP1	E9PDT7;Q8N556	E9PDT7;Q8N556	>tr|E9PDT7|E9PDT7_HUMAN Actin filament associated protein 1 OS=Homo sapiens GN=AFAP1 PE=4 SV=1;>sp|Q8N556|AFAP1_HUMAN Actin filament-associated protein 1 OS=Homo sapiens GN=AFAP1 PE=1 SV=2	0.000885162	0.654546	+	2	2	2	2	0	2	2	2	2	2	2	2	2	2	2	2	2	2	2	2	2	2	2	2	2	2	2	2	2	3.1	3.1	3.1	89.794	-1.38456	-1.44815	-1.62766	-1.49683	-2.02789	-1.44796	-1.21299	-1.03689	-0.606354
Peptidyl-prolyl cis-trans isomerase B	PPIB	P23284	P23284	>sp|P23284|PPIB_HUMAN Peptidyl-prolyl cis-trans isomerase B OS=Homo sapiens GN=PPIB PE=1 SV=2	0.000932943	1.2967	+	1	12	12	12	0	11	11	12	11	11	9	9	12	9	10	11	11	11	11	12	11	11	9	9	12	9	10	11	11	52.3	52.3	52.3	23.742	-0.278292	3.68755	3.61998	3.51236	3.68291	3.67688	2.94407	3.21608	3.44102
40S ribosomal protein S21	RPS21	P63220;Q8WVC2;Q9BYK1;Q13666;Q9BYK2	P63220;Q8WVC2;Q9BYK1	>sp|P63220|RS21_HUMAN 40S ribosomal protein S21 OS=Homo sapiens GN=RPS21 PE=1 SV=1;>tr|Q8WVC2|Q8WVC2_HUMAN 40S ribosomal protein S21 OS=Homo sapiens GN=RPS21 PE=2 SV=1;>tr|Q9BYK1|Q9BYK1_HUMAN 40S ribosomal protein S21 OS=Homo sapiens GN=RPS21 PE=2 SV=1	0.00094076	0.577074	+	5	8	8	8	0	8	7	7	6	8	7	7	8	7	7	8	5	8	7	7	6	8	7	7	8	7	7	8	5	89.2	89.2	89.2	9.1113	4.15484	2.14182	2.04925	2.22254	2.0177	2.07958	3.05114	2.55425	2.58228
UPF0160 protein MYG1, mitochondrial	C12orf10	Q9HB07;F8VXF6;F8VR84;F5H641;F8VQQ3	Q9HB07;F8VXF6;F8VR84;F5H641;F8VQQ3	>sp|Q9HB07|MYG1_HUMAN UPF0160 protein MYG1, mitochondrial OS=Homo sapiens GN=C12orf10 PE=1 SV=2;>tr|F8VXF6|F8VXF6_HUMAN Chromosome 12 open reading frame 10 OS=Homo sapiens GN=C12orf10 PE=4 SV=1;>tr|F8VR84|F8VR84_HUMAN Chromosome 12 open reading frame 10 OS	0.000941126	0.0715444	+	5	6	6	6	0	1	1	1	1	3	1	4	3	3	5	2	3	1	1	1	1	3	1	4	3	3	5	2	3	19.1	19.1	19.1	42.449	-2.7672	-4.85278	-3.68105	-3.49606	0.927666	-3.08803	0.930454	0.950243	1.14387
Fatty acid desaturase 2	FADS2	O95864;O95864-2;B7Z634;O95864-3;E5RGZ5;E5RGD8	O95864;O95864-2;B7Z634;O95864-3	>sp|O95864|FADS2_HUMAN Fatty acid desaturase 2 OS=Homo sapiens GN=FADS2 PE=1 SV=1;>sp|O95864-2|FADS2_HUMAN Isoform 2 of Fatty acid desaturase 2 OS=Homo sapiens GN=FADS2;>tr|B7Z634|B7Z634_HUMAN Uncharacterized protein OS=Homo sapiens GN=FADS2 PE=2 SV=1;>sp|	0.000943718	0.543775	+	6	7	7	7	0	4	6	5	5	4	5	4	5	6	5	5	6	4	6	5	5	4	5	4	5	6	5	5	6	15.3	15.3	15.3	52.259	0.806004	-0.139154	0.631859	0.281088	0.0304756	0.746788	0.970184	1.34259	0.924772
Ubiquitin-like protein ISG15	ISG15	P05161	P05161	>sp|P05161|ISG15_HUMAN Ubiquitin-like protein ISG15 OS=Homo sapiens GN=ISG15 PE=1 SV=5	0.000991138	1.39572	+	1	11	11	11	0	9	8	7	8	8	8	7	8	7	7	8	7	9	8	7	8	8	8	7	8	7	7	8	7	63	63	63	17.887	-0.215284	2.22235	2.17323	1.93881	2.37186	2.3372	1.65797	1.81467	1.95534
Vinexin	SORBS3	O60504;E7EVR4;O60504-2;H0YBA2;E5RHI2;H0YB51;H0YAZ3;E5RJP2;E5RH58	O60504;E7EVR4;O60504-2;H0YBA2;E5RHI2;H0YB51;H0YAZ3;E5RJP2	>sp|O60504|VINEX_HUMAN Vinexin OS=Homo sapiens GN=SORBS3 PE=1 SV=2;>tr|E7EVR4|E7EVR4_HUMAN Uncharacterized protein OS=Homo sapiens GN=SORBS3 PE=4 SV=1;>sp|O60504-2|VINEX_HUMAN Isoform Beta of Vinexin OS=Homo sapiens GN=SORBS3;>tr|H0YBA2|H0YBA2_HUMAN Sorbin	0.000998125	0.748017	+	9	5	5	5	0	3	3	3	2	3	3	3	3	3	2	3	3	3	3	3	2	3	3	3	3	3	2	3	3	11	11	11	75.34	3.93335	-2.2838	-2.05035	-2.16911	-1.93692	-2.03461	-1.51869	-1.69116	-1.82604
Tensin-3	TNS3	Q68CZ2;E7ERH3;Q68CZ2-2;F5GXX8;Q59GW4;E9PCX8;C9JHU5;Q68CZ2-3;Q68CZ2-4;C9JTD0;C9JWN9;Q9HBL0;E9PF55;E9PGF5;Q63HR2-4;Q63HR2;Q63HR2-6;C9JVR1;F8VV64;Q63HR2-2;Q63HR2-5;Q59G71;B3KYA3	Q68CZ2;E7ERH3;Q68CZ2-2;F5GXX8;Q59GW4;E9PCX8	>sp|Q68CZ2|TENS3_HUMAN Tensin-3 OS=Homo sapiens GN=TNS3 PE=1 SV=2;>tr|E7ERH3|E7ERH3_HUMAN Tensin 3 OS=Homo sapiens GN=TNS3 PE=4 SV=1;>sp|Q68CZ2-2|TENS3_HUMAN Isoform 2 of Tensin-3 OS=Homo sapiens GN=TNS3;>tr|F5GXX8|F5GXX8_HUMAN Tensin 3 OS=Homo sapiens GN=	0.0010068	0.781192	+	23	20	20	20	0	12	15	13	14	12	13	11	16	12	13	13	14	12	15	13	14	12	13	11	16	12	13	13	14	21.7	21.7	21.7	155.26	-0.887775	0.0497875	-0.0928154	-0.0792637	-0.119637	-0.210659	0.411123	0.31995	0.131105
T-complex protein 1 subunit alpha	TCP1	P17987;E7ERF2;E7EQR6;F5H282;F5H136;F5GZ03;F5H676;F5GZI8;F5H726;F5GYL4;F5H7Y1	P17987;E7ERF2;E7EQR6;F5H282	>sp|P17987|TCPA_HUMAN T-complex protein 1 subunit alpha OS=Homo sapiens GN=TCP1 PE=1 SV=1;>tr|E7ERF2|E7ERF2_HUMAN T-complex protein 1 subunit alpha OS=Homo sapiens GN=TCP1 PE=3 SV=1;>tr|E7EQR6|E7EQR6_HUMAN T-complex protein 1 subunit alpha OS=Homo sapiens	0.00101601	1.28935	+	11	31	31	31	0	28	25	25	28	26	26	24	27	25	26	27	28	28	25	25	28	26	26	24	27	25	26	27	28	65.5	65.5	65.5	60.343	2.78965	4.50281	4.44103	4.45335	4.3213	4.33742	3.81578	3.93925	4.15807
Glutamate dehydrogenase 1, mitochondrial;Glutamate dehydrogenase;Glutamate dehydrogenase 2, mitochondrial	GLUD1;GLUD2	P00367;F5GYQ4;F8WA20;P49448;B4DGN5;B3KV55;H0YFJ0	P00367;F5GYQ4;F8WA20;P49448;B4DGN5;B3KV55	>sp|P00367|DHE3_HUMAN Glutamate dehydrogenase 1, mitochondrial OS=Homo sapiens GN=GLUD1 PE=1 SV=2;>tr|F5GYQ4|F5GYQ4_HUMAN Glutamate dehydrogenase OS=Homo sapiens GN=GLUD1 PE=3 SV=1;>tr|F8WA20|F8WA20_HUMAN Glutamate dehydrogenase OS=Homo sapiens GN=GLUD1 PE	0.00101684	1.38568	+	7	26	26	26	0	22	23	23	22	23	21	14	18	21	21	21	21	22	23	23	22	23	21	14	18	21	21	21	21	56.3	56.3	56.3	61.397	3.61399	3.84423	3.99149	4.26364	3.99508	4.12185	3.26252	3.71828	3.48258
Nuclear fragile X mental retardation-interacting protein 2	NUFIP2	Q7Z417	Q7Z417	>sp|Q7Z417|NUFP2_HUMAN Nuclear fragile X mental retardation-interacting protein 2 OS=Homo sapiens GN=NUFIP2 PE=1 SV=1	0.00102394	0.727686	+	1	10	10	10	0	6	7	5	4	8	6	5	5	6	8	7	8	6	7	5	4	8	6	5	5	6	8	7	8	22.4	22.4	22.4	76.12	0.0469875	-1.65363	-1.39905	-1.67124	-1.80009	-1.57103	-1.17902	-0.977781	-1.23076
Serine palmitoyltransferase 2	SPTLC2	O15270;H0YJV2	O15270;H0YJV2	>sp|O15270|SPTC2_HUMAN Serine palmitoyltransferase 2 OS=Homo sapiens GN=SPTLC2 PE=1 SV=1;>tr|H0YJV2|H0YJV2_HUMAN Serine palmitoyltransferase, long chain base subunit 2 (Fragment) OS=Homo sapiens GN=SPTLC2 PE=3 SV=1	0.0010243	2.28143	+	2	5	5	5	0	5	4	2	4	3	3	1	1	3	2	2	2	5	4	2	4	3	3	1	1	3	2	2	2	9.6	9.6	9.6	62.924	-3.45622	-1.92202	-1.76223	-1.29384	-0.828403	-1.69249	-3.00452	-2.57785	-2.67561
Methylsterol monooxygenase 1	MSMO1	Q15800;D6R952;D6RDP9;A8MYF6;D6REA2	Q15800;D6R952;D6RDP9;A8MYF6;D6REA2	>sp|Q15800|MSMO1_HUMAN Methylsterol monooxygenase 1 OS=Homo sapiens GN=MSMO1 PE=1 SV=1;>tr|D6R952|D6R952_HUMAN Methylsterol monooxygenase 1 OS=Homo sapiens GN=MSMO1 PE=4 SV=1;>tr|D6RDP9|D6RDP9_HUMAN Methylsterol monooxygenase 1 (Fragment) OS=Homo sapiens G	0.00102885	1.8611	+	5	2	2	2	0	2	2	2	2	2	2	2	2	2	2	2	2	2	2	2	2	2	2	2	2	2	2	2	2	8.9	8.9	8.9	35.215	0.0376892	-1.05816	-1.39587	-1.16317	-0.846975	-1.09661	-2.62775	-1.89155	-2.14325
Ovarian cancer-associated gene 2 protein	OVCA2	Q8WZ82	Q8WZ82	>sp|Q8WZ82|OVCA2_HUMAN Ovarian cancer-associated gene 2 protein OS=Homo sapiens GN=OVCA2 PE=1 SV=1	0.00103892	2.99338	+	1	3	3	3	0	3	3	2	3	3	2	2	2	2	0	2	1	3	3	2	3	3	2	2	2	2	0	2	1	22	22	22	24.418	2.30735	-2.61746	-1.55716	-0.928356	-1.91645	-1.53994	-3.86592	-2.85302	-2.56236
tRNA-dihydrouridine(47) synthase [NAD(P)(+)]-like	DUS3L	Q96G46;Q96G46-3;Q96G46-2	Q96G46;Q96G46-3;Q96G46-2	>sp|Q96G46|DUS3L_HUMAN tRNA-dihydrouridine(47) synthase [NAD(P)(+)]-like OS=Homo sapiens GN=DUS3L PE=1 SV=2;>sp|Q96G46-3|DUS3L_HUMAN Isoform 3 of tRNA-dihydrouridine(47) synthase [NAD(P)(+)]-like OS=Homo sapiens GN=DUS3L;>sp|Q96G46-2|DUS3L_HUMAN Isoform 2	0.00108496	0.356775	+	3	4	4	4	0	1	2	2	2	2	1	3	2	3	4	2	3	1	2	2	2	2	1	3	2	3	4	2	3	9.7	9.7	9.7	72.593	-1.79313	-4.16571	-3.46705	-2.45107	-3.13884	-4.03231	-1.50825	-2.81163	-1.99898
Interleukin enhancer-binding factor 2	ILF2	Q12905	Q12905	>sp|Q12905|ILF2_HUMAN Interleukin enhancer-binding factor 2 OS=Homo sapiens GN=ILF2 PE=1 SV=2	0.00113313	0.755405	+	1	19	19	19	0	17	17	18	17	15	17	16	16	16	17	17	16	17	17	18	17	15	17	16	16	16	17	17	16	61	61	61	43.062	0.372644	4.4851	4.56057	4.57148	4.28014	4.48809	5.17431	4.89961	4.86854
Splicing factor 3A subunit 1	SF3A1	Q15459;F5H048;E9PAW1;F8WB66;F8WC79	Q15459;F5H048;E9PAW1	>sp|Q15459|SF3A1_HUMAN Splicing factor 3A subunit 1 OS=Homo sapiens GN=SF3A1 PE=1 SV=1;>tr|F5H048|F5H048_HUMAN Splicing factor 3a, subunit 1, 120kDa OS=Homo sapiens GN=SF3A1 PE=4 SV=1;>tr|E9PAW1|E9PAW1_HUMAN Splicing factor 3a, subunit 1, 120kDa OS=Homo sa	0.00113856	0.721712	+	5	20	20	20	0	16	12	10	16	9	10	10	13	11	16	15	17	16	12	10	16	9	10	10	13	11	16	15	17	35.8	35.8	35.8	88.885	-2.25183	1.94757	1.79859	1.48532	1.51164	1.68592	2.28289	2.42339	2.09893
Protein FAM65A	FAM65A	E9PBS3;B4DIM2;Q6ZS17;Q6ZS17-2;H0Y442	E9PBS3;B4DIM2;Q6ZS17;Q6ZS17-2;H0Y442	>tr|E9PBS3|E9PBS3_HUMAN Family with sequence similarity 65, member A OS=Homo sapiens GN=FAM65A PE=4 SV=1;>tr|B4DIM2|B4DIM2_HUMAN Uncharacterized protein OS=Homo sapiens GN=FAM65A PE=2 SV=1;>sp|Q6ZS17|FA65A_HUMAN Protein FAM65A OS=Homo sapiens GN=FAM65A PE=	0.00116549	0.753485	+	5	12	12	12	0	5	10	6	5	5	7	8	7	9	7	9	7	5	10	6	5	5	7	8	7	9	7	9	7	10.2	10.2	10.2	134.2	-3.69828	-0.30069	-0.358194	-0.267311	-0.0185242	-0.297398	0.2262	0.212811	-0.00850677
Dual specificity protein phosphatase 12	DUSP12	Q9UNI6	Q9UNI6	>sp|Q9UNI6|DUS12_HUMAN Dual specificity protein phosphatase 12 OS=Homo sapiens GN=DUSP12 PE=1 SV=1	0.0011701	1.21009	+	1	10	10	10	0	6	5	5	7	7	4	5	6	6	8	6	8	6	5	5	7	7	4	5	6	6	8	6	8	30.3	30.3	30.3	37.687	4.29578	0.886536	0.882875	0.991713	0.745579	0.720629	0.665852	0.609859	0.39636
Eukaryotic translation initiation factor 3 subunit E	EIF3E	P60228;E5RGA2;H0YBR5;H0YAW4;E5RHS5;E5RIT4;E5RII3;E5RJ25;E5RIP5	P60228;E5RGA2	>sp|P60228|EIF3E_HUMAN Eukaryotic translation initiation factor 3 subunit E OS=Homo sapiens GN=EIF3E PE=1 SV=1;>tr|E5RGA2|E5RGA2_HUMAN Eukaryotic translation initiation factor 3 subunit E OS=Homo sapiens GN=EIF3E PE=3 SV=1	0.00121318	1.11984	+	9	27	27	27	0	25	23	23	26	23	24	19	20	19	22	21	22	25	23	23	26	23	24	19	20	19	22	21	22	60.4	60.4	60.4	52.22	2.34302	4.2465	4.13265	4.16385	4.15099	4.169	3.93687	3.98977	3.92668
26S proteasome non-ATPase regulatory subunit 13	PSMD13	Q9UNM6;Q9UNM6-2;B4DJ66;E9PL38;H0YD73;E9PQG3;E9PPD2;F8W8J6	Q9UNM6;Q9UNM6-2;B4DJ66;E9PL38;H0YD73	>sp|Q9UNM6|PSD13_HUMAN 26S proteasome non-ATPase regulatory subunit 13 OS=Homo sapiens GN=PSMD13 PE=1 SV=2;>sp|Q9UNM6-2|PSD13_HUMAN Isoform 2 of 26S proteasome non-ATPase regulatory subunit 13 OS=Homo sapiens GN=PSMD13;>tr|B4DJ66|B4DJ66_HUMAN Proteasome (P	0.00122129	1.26454	+	8	22	22	22	0	20	19	20	20	18	20	14	16	19	16	17	18	20	19	20	20	18	20	14	16	19	16	17	18	64.1	64.1	64.1	42.945	-0.901497	4.21585	4.10107	4.17935	4.28689	4.18636	3.62342	3.82205	4.01707
Cytoskeleton-associated protein 5	CKAP5	Q14008-3;Q14008;Q14008-2;E7ER31;H0YDX5;E9PQH5;H0YEK7;H0YCF6	Q14008-3;Q14008;Q14008-2	>sp|Q14008-3|CKAP5_HUMAN Isoform 3 of Cytoskeleton-associated protein 5 OS=Homo sapiens GN=CKAP5;>sp|Q14008|CKAP5_HUMAN Cytoskeleton-associated protein 5 OS=Homo sapiens GN=CKAP5 PE=1 SV=3;>sp|Q14008-2|CKAP5_HUMAN Isoform 2 of Cytoskeleton-associated prote	0.00123016	0.818992	+	8	40	40	40	0	28	29	27	27	29	25	21	31	28	31	31	30	28	29	27	27	29	25	21	31	28	31	31	30	24.5	24.5	24.5	226.25	1.17584	2.03703	1.94101	1.80118	2.08139	2.09513	2.32742	2.19253	2.18862
Kinesin-like protein KIF11	KIF11	P52732	P52732	>sp|P52732|KIF11_HUMAN Kinesin-like protein KIF11 OS=Homo sapiens GN=KIF11 PE=1 SV=2	0.00123181	0.467151	+	1	11	11	11	0	5	4	4	5	4	4	4	2	4	6	5	4	5	4	4	5	4	4	4	2	4	6	5	4	14	14	14	119.16	-0.626205	-2.19795	-1.30349	-1.24564	-1.76295	-1.59927	-0.273348	-1.40771	0.0225334
Translation initiation factor eIF-2B subunit epsilon	EIF2B5	Q13144;E9PC74;H0YGE6;C9JRD9	Q13144;E9PC74	>sp|Q13144|EI2BE_HUMAN Translation initiation factor eIF-2B subunit epsilon OS=Homo sapiens GN=EIF2B5 PE=1 SV=3;>tr|E9PC74|E9PC74_HUMAN Eukaryotic translation initiation factor 2B, subunit 5 epsilon, 82kDa OS=Homo sapiens GN=EIF2B5 PE=4 SV=1	0.00127873	1.59519	+	4	11	11	11	0	8	10	6	10	7	8	3	8	6	6	7	8	8	10	6	10	7	8	3	8	6	6	7	8	21.6	21.6	21.6	80.379	-1.26743	0.281191	0.370579	0.391899	0.0059967	0.245581	-0.466946	-1.045	-0.094347
Alanine--tRNA ligase, cytoplasmic	AARS	P49588;E7ETK8	P49588;E7ETK8	>sp|P49588|SYAC_HUMAN Alanine--tRNA ligase, cytoplasmic OS=Homo sapiens GN=AARS PE=1 SV=2;>tr|E7ETK8|E7ETK8_HUMAN Uncharacterized protein OS=Homo sapiens GN=AARS PE=3 SV=1	0.00128757	1.22239	+	2	37	37	37	0	25	27	24	28	26	25	25	31	27	21	25	26	25	27	24	28	26	25	25	31	27	21	25	26	50.6	50.6	50.6	106.81	2.11264	4.12888	4.01971	4.24578	4.02983	3.93333	3.85417	3.67562	3.86456
Integrator complex subunit 7	INTS7	Q9NVH2;Q9NVH2-2;Q9NVH2-3;B4DLZ6	Q9NVH2;Q9NVH2-2;Q9NVH2-3;B4DLZ6	>sp|Q9NVH2|INT7_HUMAN Integrator complex subunit 7 OS=Homo sapiens GN=INTS7 PE=1 SV=1;>sp|Q9NVH2-2|INT7_HUMAN Isoform 2 of Integrator complex subunit 7 OS=Homo sapiens GN=INTS7;>sp|Q9NVH2-3|INT7_HUMAN Isoform 3 of Integrator complex subunit 7 OS=Homo sapie	0.00132956	0.388707	+	4	7	7	7	0	3	4	3	2	5	3	6	4	5	5	4	4	3	4	3	2	5	3	6	4	5	5	4	4	8.8	8.8	8.8	106.83	1.57381	-0.968269	-2.09863	-2.54014	-1.74513	-1.58475	0.325333	0.137548	-0.793301
Clathrin interactor 1	CLINT1	B7Z6F8;Q14677;Q14677-2	B7Z6F8;Q14677;Q14677-2	>tr|B7Z6F8|B7Z6F8_HUMAN Clathrin interactor 1 OS=Homo sapiens GN=CLINT1 PE=2 SV=1;>sp|Q14677|EPN4_HUMAN Clathrin interactor 1 OS=Homo sapiens GN=CLINT1 PE=1 SV=1;>sp|Q14677-2|EPN4_HUMAN Isoform 2 of Clathrin interactor 1 OS=Homo sapiens GN=CLINT1	0.00135317	0.788299	+	3	9	9	9	0	8	8	9	5	9	8	7	9	8	8	9	8	8	8	9	5	9	8	7	9	8	8	9	8	17.7	17.7	17.7	70.294	4.81134	0.364828	0.0981369	0.180973	0.309984	0.351046	0.723951	0.563538	0.604586
Disks large-associated protein 5	DLGAP5	Q15398;A8MTM6;E7EP14;Q15398-1	Q15398;A8MTM6;E7EP14;Q15398-1	>sp|Q15398|DLGP5_HUMAN Disks large-associated protein 5 OS=Homo sapiens GN=DLGAP5 PE=1 SV=2;>tr|A8MTM6|A8MTM6_HUMAN Discs, large homolog 7 (Drosophila), isoform CRA_c OS=Homo sapiens GN=DLGAP5 PE=4 SV=1;>tr|E7EP14|E7EP14_HUMAN Uncharacterized protein OS=Ho	0.00135337	0.524083	+	4	7	7	7	0	3	3	2	1	3	4	3	3	4	5	4	5	3	3	2	1	3	4	3	3	4	5	4	5	10.9	10.9	10.9	95.114	-1.5785	-3.00036	-2.94087	-2.85461	-3.27016	-3.46806	-2.63103	-2.78597	-1.77561
CAD protein;Glutamine-dependent carbamoyl-phosphate synthase;Aspartate carbamoyltransferase;Dihydroorotase	CAD	P27708;F8VPD4;H0YGP4;P31327;P31327-2	P27708;F8VPD4	>sp|P27708|PYR1_HUMAN CAD protein OS=Homo sapiens GN=CAD PE=1 SV=3;>tr|F8VPD4|F8VPD4_HUMAN Carbamoyl-phosphate synthetase 2, aspartate transcarbamylase, and dihydroorotase OS=Homo sapiens GN=CAD PE=3 SV=1	0.00138173	0.865207	+	5	50	50	50	0	35	34	27	36	27	26	35	35	33	37	38	33	35	34	27	36	27	26	35	35	33	37	38	33	29.9	29.9	29.9	242.98	3.30751	3.18418	3.08235	2.9913	3.14598	3.07461	3.30109	3.19297	3.23409
Pachytene checkpoint protein 2 homolog	TRIP13	Q15645;H0YAL2	Q15645	>sp|Q15645|PCH2_HUMAN Pachytene checkpoint protein 2 homolog OS=Homo sapiens GN=TRIP13 PE=1 SV=2	0.00138476	0.705795	+	2	8	8	8	0	5	4	5	4	3	4	3	3	6	5	3	3	5	4	5	4	3	4	3	3	6	5	3	3	18.3	18.3	18.3	48.55	-0.474386	-0.443823	-0.68346	-0.540838	-0.912159	-0.68438	-0.221434	-0.0803566	-0.353826
DNA-dependent protein kinase catalytic subunit	PRKDC	P78527;P78527-2;E7EUY0;F5GX40;H0YG84	P78527;P78527-2;E7EUY0	>sp|P78527|PRKDC_HUMAN DNA-dependent protein kinase catalytic subunit OS=Homo sapiens GN=PRKDC PE=1 SV=3;>sp|P78527-2|PRKDC_HUMAN Isoform 2 of DNA-dependent protein kinase catalytic subunit OS=Homo sapiens GN=PRKDC;>tr|E7EUY0|E7EUY0_HUMAN Protein kinase, D	0.00142258	1.11003	+	5	160	160	160	0	128	125	126	131	124	127	99	124	123	121	120	130	128	125	126	131	124	127	99	124	123	121	120	130	44.2	44.2	44.2	469.08	-2.6613	5.89262	5.9616	5.75538	5.83493	5.94487	5.71167	5.66899	5.71425
Leucine-rich repeat-containing protein 40	LRRC40	Q9H9A6	Q9H9A6	>sp|Q9H9A6|LRC40_HUMAN Leucine-rich repeat-containing protein 40 OS=Homo sapiens GN=LRRC40 PE=1 SV=1	0.00144115	0.826139	+	1	9	9	9	0	6	7	7	7	7	7	5	7	8	8	7	6	6	7	7	7	7	7	5	7	8	8	7	6	15.6	15.6	15.6	68.249	2.9084	-0.761673	-0.88003	-0.880409	-0.643997	-0.967409	-0.428101	-0.475618	-0.565916
Nuclear pore complex protein Nup107	NUP107	P57740;B4DZ67;Q6PJE1;H0YG15;G3V1T4	P57740;B4DZ67;Q6PJE1	>sp|P57740|NU107_HUMAN Nuclear pore complex protein Nup107 OS=Homo sapiens GN=NUP107 PE=1 SV=1;>tr|B4DZ67|B4DZ67_HUMAN Uncharacterized protein OS=Homo sapiens GN=NUP107 PE=2 SV=1;>tr|Q6PJE1|Q6PJE1_HUMAN NUP107 protein OS=Homo sapiens GN=NUP107 PE=2 SV=1	0.00146517	1.40977	+	5	11	11	11	0	4	6	9	4	10	9	8	9	6	8	6	7	4	6	9	4	10	9	8	9	6	8	6	7	16.4	16.4	16.4	106.37	-2.21265	-0.281206	-0.529995	-0.11121	-0.522448	-0.326653	-1.03344	-0.758011	-0.425312
Nucleoporin p54	NUP54	Q7Z3B4;B4DT35;E7EUM5;Q7Z3B4-2	Q7Z3B4;B4DT35;E7EUM5;Q7Z3B4-2	>sp|Q7Z3B4|NUP54_HUMAN Nucleoporin p54 OS=Homo sapiens GN=NUP54 PE=1 SV=2;>tr|B4DT35|B4DT35_HUMAN Uncharacterized protein OS=Homo sapiens GN=NUP54 PE=2 SV=1;>tr|E7EUM5|E7EUM5_HUMAN Nucleoporin 54kDa OS=Homo sapiens GN=NUP54 PE=4 SV=2;>sp|Q7Z3B4-2|NUP54_HUM	0.00146605	0.345648	+	4	5	5	5	0	2	3	1	2	2	3	3	3	2	2	4	2	2	3	1	2	2	3	3	3	2	2	4	2	15.2	15.2	15.2	55.435	1.56534	-3.2321	-3.76739	-3.2747	-3.98383	-1.96159	-1.66112	-2.12064	-2.25001
Uroporphyrinogen decarboxylase	UROD	P06132;H0Y5R6;Q5T450;Q5T446	P06132;H0Y5R6;Q5T450;Q5T446	>sp|P06132|DCUP_HUMAN Uroporphyrinogen decarboxylase OS=Homo sapiens GN=UROD PE=1 SV=2;>tr|H0Y5R6|H0Y5R6_HUMAN Uroporphyrinogen decarboxylase (Fragment) OS=Homo sapiens GN=UROD PE=4 SV=1;>tr|Q5T450|Q5T450_HUMAN Uroporphyrinogen decarboxylase (Fragment) OS=	0.00148332	1.38012	+	4	9	9	9	0	9	8	6	9	8	6	6	8	8	7	7	7	9	8	6	9	8	6	6	8	8	7	7	7	29.4	29.4	29.4	40.786	-1.29575	1.66015	1.87904	1.47347	1.64067	1.85691	1.3136	0.880217	1.54165
Exosome complex component RRP42	EXOSC7	Q15024	Q15024	>sp|Q15024|EXOS7_HUMAN Exosome complex component RRP42 OS=Homo sapiens GN=EXOSC7 PE=1 SV=3	0.00149118	0.558465	+	1	3	3	3	0	3	3	2	2	3	3	2	3	2	3	3	2	3	3	2	2	3	3	2	3	2	3	3	2	14.4	14.4	14.4	31.821	-1.00025	-1.48605	-2.04094	-1.19168	-1.43221	-1.56161	-0.22308	-0.762018	-1.25712
Chloride intracellular channel protein 1	CLIC1	O00299	O00299	>sp|O00299|CLIC1_HUMAN Chloride intracellular channel protein 1 OS=Homo sapiens GN=CLIC1 PE=1 SV=4	0.00150475	1.41336	+	1	17	17	17	0	17	15	14	15	14	14	14	16	16	15	14	14	17	15	14	15	14	14	14	16	16	15	14	14	84.6	84.6	84.6	26.922	-0.293793	5.92562	6.15159	6.38137	5.9745	6.22324	5.81841	5.51211	5.47631
39S ribosomal protein L43, mitochondrial	MRPL43	Q8N983-4;B1AL06;C9J5Q3;Q8N983;Q8N983-2;B5MDQ2;B1AL05;H0Y6Y8;Q8N983-3;H0YBU8	Q8N983-4;B1AL06;C9J5Q3;Q8N983;Q8N983-2;B5MDQ2;B1AL05;H0Y6Y8;Q8N983-3;H0YBU8	>sp|Q8N983-4|RM43_HUMAN Isoform 4 of 39S ribosomal protein L43, mitochondrial OS=Homo sapiens GN=MRPL43;>tr|B1AL06|B1AL06_HUMAN Mitochondrial ribosomal protein L43 OS=Homo sapiens GN=MRPL43 PE=2 SV=1;>tr|C9J5Q3|C9J5Q3_HUMAN Mitochondrial ribosomal protein	0.00152373	1.45366	+	10	8	8	8	0	5	5	6	6	5	7	6	6	5	8	6	5	5	5	6	6	5	7	6	6	5	8	6	5	49.7	49.7	49.7	17.853	-2.83319	0.841202	0.958277	1.22597	1.09566	1.29296	0.982433	0.452311	0.389994
Eukaryotic translation initiation factor 5A-1;Eukaryotic translation initiation factor 5A-1-like;Eukaryotic translation initiation factor 5A-2	EIF5A;EIF5AL1;EIF5A2	P63241-2;P63241;Q6IS14;Q9GZV4;C9J4W5;C9J7B5;F8WCJ1	P63241-2;P63241;Q6IS14;Q9GZV4;C9J4W5;C9J7B5;F8WCJ1	>sp|P63241-2|IF5A1_HUMAN Isoform 2 of Eukaryotic translation initiation factor 5A-1 OS=Homo sapiens GN=EIF5A;>sp|P63241|IF5A1_HUMAN Eukaryotic translation initiation factor 5A-1 OS=Homo sapiens GN=EIF5A PE=1 SV=2;>sp|Q6IS14|IF5AL_HUMAN Eukaryotic translati	0.00155197	1.84158	+	7	9	9	9	0	9	9	8	9	8	8	7	7	9	8	8	9	9	9	8	9	8	8	7	7	9	8	8	9	71.2	71.2	71.2	20.17	4.54667	3.99994	3.79647	4.05466	3.63906	4.07785	2.5335	3.34621	3.31242
ATP synthase subunit beta, mitochondrial;ATP synthase subunit beta	ATP5B	P06576;F8VPV9;H0YH81;F8W079;F8W0P7;H0YI37;F8VQY0	P06576;F8VPV9;H0YH81;F8W079	>sp|P06576|ATPB_HUMAN ATP synthase subunit beta, mitochondrial OS=Homo sapiens GN=ATP5B PE=1 SV=3;>tr|F8VPV9|F8VPV9_HUMAN ATP synthase subunit beta OS=Homo sapiens GN=ATP5B PE=3 SV=1;>tr|H0YH81|H0YH81_HUMAN ATP synthase subunit beta (Fragment) OS=Homo sapi	0.00157214	1.15944	+	7	27	27	27	0	24	24	22	21	23	21	21	25	23	21	24	25	24	24	22	21	23	21	21	25	23	21	24	25	73.3	73.3	73.3	56.559	7.27714	6.11795	6.02839	6.02212	5.97366	6.0395	5.67783	5.84625	5.88049
Secretory carrier-associated membrane protein 3	SCAMP3	O14828;O14828-2	O14828;O14828-2	>sp|O14828|SCAM3_HUMAN Secretory carrier-associated membrane protein 3 OS=Homo sapiens GN=SCAMP3 PE=1 SV=3;>sp|O14828-2|SCAM3_HUMAN Isoform 2 of Secretory carrier-associated membrane protein 3 OS=Homo sapiens GN=SCAMP3	0.00157645	0.614873	+	2	3	3	3	0	2	3	3	3	1	3	2	3	3	3	3	3	2	3	3	3	1	3	2	3	3	3	3	3	19.6	19.6	19.6	38.287	0.709106	-3.20172	-2.97702	-3.43342	-3.40383	-2.86062	-2.06343	-2.49274	-2.65401
Ribonucleoside-diphosphate reductase large subunit;Ribonucleoside-diphosphate reductase	RRM1	P23921;E9PD78;H0YFI0;E9PL69;F5H861;H0YCY7;E9PP77;E9PJ62;E9PRY9	P23921;E9PD78;H0YFI0;E9PL69;F5H861	>sp|P23921|RIR1_HUMAN Ribonucleoside-diphosphate reductase large subunit OS=Homo sapiens GN=RRM1 PE=1 SV=1;>tr|E9PD78|E9PD78_HUMAN Ribonucleoside-diphosphate reductase OS=Homo sapiens GN=RRM1 PE=3 SV=2;>tr|H0YFI0|H0YFI0_HUMAN Ribonucleoside-diphosphate red	0.00158978	0.676894	+	9	24	24	24	0	15	13	9	13	11	13	15	13	10	16	15	19	15	13	9	13	11	13	15	13	10	16	15	19	37.6	37.6	37.6	90.069	-1.01187	0.621674	0.753323	1.32531	0.853523	0.666012	1.5102	1.60534	1.31149
Acetyl-CoA acetyltransferase, cytosolic	ACAT2	Q9BWD1;B7Z233	Q9BWD1;B7Z233	>sp|Q9BWD1|THIC_HUMAN Acetyl-CoA acetyltransferase, cytosolic OS=Homo sapiens GN=ACAT2 PE=1 SV=2;>tr|B7Z233|B7Z233_HUMAN Acetyl-CoA acetyltransferase 2 OS=Homo sapiens GN=ACAT2 PE=2 SV=1	0.00159299	1.91399	+	2	17	17	17	0	15	15	14	15	13	14	11	11	14	14	16	15	15	15	14	15	13	14	11	11	14	14	16	15	62.5	62.5	62.5	41.35	-1.30795	3.33973	2.92413	2.84816	2.56235	2.74771	1.29091	2.32026	2.4948
40S ribosomal protein S28	RPS28	P62857	P62857	>sp|P62857|RS28_HUMAN 40S ribosomal protein S28 OS=Homo sapiens GN=RPS28 PE=1 SV=1	0.00159481	0.60128	+	1	5	5	5	0	5	3	4	4	4	4	3	4	4	4	3	4	5	3	4	4	4	4	3	4	4	4	3	4	75.4	75.4	75.4	7.8409	1.68222	2.19752	1.91112	1.94744	1.36006	1.54719	2.87648	2.17515	2.71687
Omega-amidase NIT2	NIT2	Q9NQR4;F8WF70	Q9NQR4	>sp|Q9NQR4|NIT2_HUMAN Omega-amidase NIT2 OS=Homo sapiens GN=NIT2 PE=1 SV=1	0.00161739	1.23189	+	2	10	10	10	0	9	8	9	7	7	10	6	9	8	6	7	8	9	8	9	7	7	10	6	9	8	6	7	8	48.9	48.9	48.9	30.608	0.663319	0.512653	0.522402	0.639236	0.586672	0.648344	0.250023	0.145338	0.530247
Transcriptional repressor p66-beta	GATAD2B	Q8WXI9	Q8WXI9	>sp|Q8WXI9|P66B_HUMAN Transcriptional repressor p66-beta OS=Homo sapiens GN=GATAD2B PE=1 SV=1	0.00161854	0.551081	+	1	7	7	7	0	3	6	5	6	5	5	5	7	6	5	7	6	3	6	5	6	5	5	5	7	6	5	7	6	20.7	20.7	20.7	65.26	0.419834	-1.05467	-0.75172	-0.918554	-1.05297	-0.843706	0.766039	0.152981	-0.571394
Dolichyl pyrophosphate Man9GlcNAc2 alpha-1,3-glucosyltransferase	ALG6	A2A2G4;Q9Y672	A2A2G4;Q9Y672	>tr|A2A2G4|A2A2G4_HUMAN Asparagine-linked glycosylation 6 homolog (S. cerevisiae, alpha-1,3-glucosyltransferase) OS=Homo sapiens GN=ALG6 PE=4 SV=1;>sp|Q9Y672|ALG6_HUMAN Dolichyl pyrophosphate Man9GlcNAc2 alpha-1,3-glucosyltransferase OS=Homo sapiens GN=ALG	0.00163414	3.31729	+	2	2	2	2	0	2	2	2	2	2	2	0	2	2	1	2	2	2	2	2	2	2	2	0	2	2	1	2	2	4.9	4.9	4.9	58.347	0.270281	-1.00051	-2.94505	-1.53125	-1.57661	-2.92994	-3.87285	-4.35137	-2.92804
L-xylulose reductase	DCXR	Q7Z4W1	Q7Z4W1	>sp|Q7Z4W1|DCXR_HUMAN L-xylulose reductase OS=Homo sapiens GN=DCXR PE=1 SV=2	0.00167864	1.86321	+	1	6	6	6	0	4	4	6	3	5	4	3	5	5	4	5	4	4	4	6	3	5	4	3	5	5	4	5	4	34	34	34	25.913	-2.37112	0.251089	-0.587225	-0.292233	0.255859	-0.61726	-1.30298	-1.45031	-0.978105
ATP synthase-coupling factor 6, mitochondrial	ATP5J	A8MUH2;P18859	A8MUH2;P18859	>tr|A8MUH2|A8MUH2_HUMAN ATP synthase-coupling factor 6, mitochondrial OS=Homo sapiens GN=ATP5J PE=3 SV=1;>sp|P18859|ATP5J_HUMAN ATP synthase-coupling factor 6, mitochondrial OS=Homo sapiens GN=ATP5J PE=1 SV=1	0.00168492	0.439145	+	2	2	2	2	0	2	2	2	2	2	2	1	2	2	2	2	2	2	2	2	2	2	2	1	2	2	2	2	2	32.8	32.8	32.8	13.954	2.01822	-3.49798	-2.58724	-2.98266	-3.74519	-2.6089	-2.54828	-1.40017	-1.9879
60S ribosomal protein L10;60S ribosomal protein L10-like	RPL10;RPL10L	P27635;Q96L21;F8W7C6;A6QRI9;B8A6G2	P27635;Q96L21;F8W7C6;A6QRI9;B8A6G2	>sp|P27635|RL10_HUMAN 60S ribosomal protein L10 OS=Homo sapiens GN=RPL10 PE=1 SV=4;>sp|Q96L21|RL10L_HUMAN 60S ribosomal protein L10-like OS=Homo sapiens GN=RPL10L PE=1 SV=3;>tr|F8W7C6|F8W7C6_HUMAN Ribosomal protein L10 OS=Homo sapiens GN=RPL10 PE=4 SV=1;>t	0.00172178	2.43832	+	5	11	11	11	0	10	11	10	11	8	10	9	9	10	10	10	9	10	11	10	11	8	10	9	9	10	10	10	9	53.3	53.3	53.3	24.604	2.33033	3.82883	3.75447	3.9225	3.19246	3.70124	1.87467	2.84557	2.74535
4-trimethylaminobutyraldehyde dehydrogenase	ALDH9A1	P49189;B4DXY7	P49189;B4DXY7	>sp|P49189|AL9A1_HUMAN 4-trimethylaminobutyraldehyde dehydrogenase OS=Homo sapiens GN=ALDH9A1 PE=1 SV=3;>tr|B4DXY7|B4DXY7_HUMAN Aldehyde dehydrogenase 9 family, member A1 OS=Homo sapiens GN=ALDH9A1 PE=2 SV=1	0.00173193	1.44232	+	2	16	16	16	0	16	11	14	14	11	14	8	12	10	10	10	12	16	11	14	14	11	14	8	12	10	10	10	12	37.7	37.7	37.7	53.801	4.73813	2.21369	2.3247	2.13978	2.0649	2.28181	2.04428	1.78584	1.35149
Peroxidasin homolog	PXDN	Q92626;Q92626-2;C9J4I9	Q92626	>sp|Q92626|PXDN_HUMAN Peroxidasin homolog OS=Homo sapiens GN=PXDN PE=1 SV=2	0.00174243	1.32579	+	3	12	12	12	0	7	9	10	10	10	10	9	10	10	8	8	9	7	9	10	10	10	10	9	10	10	8	8	9	10.9	10.9	10.9	165.27	-2.70208	1.00562	0.803167	0.785891	0.916035	0.818073	0.155655	0.616709	0.401281
Pre-mRNA-splicing factor SYF1	XAB2	Q9HCS7;F5H315	Q9HCS7;F5H315	>sp|Q9HCS7|SYF1_HUMAN Pre-mRNA-splicing factor SYF1 OS=Homo sapiens GN=XAB2 PE=1 SV=2;>tr|F5H315|F5H315_HUMAN XPA-binding protein 2 OS=Homo sapiens GN=XAB2 PE=4 SV=1	0.00174497	0.51291	+	2	7	7	7	0	5	2	4	4	3	4	3	5	4	3	2	5	5	2	4	4	3	4	3	5	4	3	2	5	10.6	10.6	10.6	100.01	-0.152931	-1.83328	-2.05648	-0.805508	-1.32651	-1.93491	-0.543617	-0.546726	-0.408787
Transcription elongation factor A protein 1	TCEA1	P23193;P23193-2;E5RIS7;E5RJ93;B7Z4S1;E5RFI1;E5RK46	P23193;P23193-2;E5RIS7;E5RJ93	>sp|P23193|TCEA1_HUMAN Transcription elongation factor A protein 1 OS=Homo sapiens GN=TCEA1 PE=1 SV=2;>sp|P23193-2|TCEA1_HUMAN Isoform 2 of Transcription elongation factor A protein 1 OS=Homo sapiens GN=TCEA1;>tr|E5RIS7|E5RIS7_HUMAN Transcription elongatio	0.00176009	0.714941	+	7	9	9	9	0	3	3	5	4	5	6	6	6	5	6	7	6	3	3	5	4	5	6	6	6	5	6	7	6	38.2	38.2	38.2	33.969	4.7442	-0.678389	-1.06177	-1.24583	-1.31173	-1.21405	-0.58045	-0.595535	-0.667028
Enhancer of mRNA-decapping protein 4	EDC4	Q6P2E9;Q6P2E9-2;B7Z7V8	Q6P2E9;Q6P2E9-2	>sp|Q6P2E9|EDC4_HUMAN Enhancer of mRNA-decapping protein 4 OS=Homo sapiens GN=EDC4 PE=1 SV=1;>sp|Q6P2E9-2|EDC4_HUMAN Isoform 2 of Enhancer of mRNA-decapping protein 4 OS=Homo sapiens GN=EDC4	0.00176455	0.754499	+	3	23	23	23	0	18	17	17	18	19	19	15	16	15	16	18	17	18	17	17	18	19	19	15	16	15	16	18	17	26.4	26.4	26.4	151.66	4.49529	1.98996	2.21205	2.15753	2.25775	2.28422	2.43984	2.85155	2.40687
C-1-tetrahydrofolate synthase, cytoplasmic;Methylenetetrahydrofolate dehydrogenase;Methenyltetrahydrofolate cyclohydrolase;Formyltetrahydrofolate synthetase	MTHFD1	P11586;F5H2F4;G3V2B8;G3V3L6	P11586;F5H2F4;G3V2B8;G3V3L6	>sp|P11586|C1TC_HUMAN C-1-tetrahydrofolate synthase, cytoplasmic OS=Homo sapiens GN=MTHFD1 PE=1 SV=3;>tr|F5H2F4|F5H2F4_HUMAN Methylenetetrahydrofolate dehydrogenase (NADP+-dependent) 1, methenyltetrahydrofolate cyclohydrolase, formyltetrahydrofolate synthe	0.00180042	0.792539	+	4	38	38	38	0	30	29	26	31	28	26	26	25	26	28	27	30	30	29	26	31	28	26	26	25	26	28	27	30	51	51	51	101.56	0.825722	3.67879	3.99426	3.84293	3.95737	3.9852	4.47658	4.15561	4.27617
Galactokinase	GALK1	A6NJD0;P51570	A6NJD0;P51570	>tr|A6NJD0|A6NJD0_HUMAN Galactokinase 1 OS=Homo sapiens GN=GALK1 PE=3 SV=2;>sp|P51570|GALK1_HUMAN Galactokinase OS=Homo sapiens GN=GALK1 PE=1 SV=1	0.00194236	0.597874	+	2	6	6	6	0	5	6	6	4	5	6	4	5	4	4	4	6	5	6	6	4	5	6	4	5	4	4	4	6	20.5	20.5	20.5	42.981	-2.03242	-0.115818	0.0249119	-0.465464	-0.165939	0.0287571	1.22278	0.457977	0.293631
Double-strand-break repair protein rad21 homolog	RAD21	O60216;E5RIN7;E5RFV8;B3KUT8;E5RFZ5;E5RI01;E5RJK5;E5RJW1;E5RG18;Q9H4I0	O60216	>sp|O60216|RAD21_HUMAN Double-strand-break repair protein rad21 homolog OS=Homo sapiens GN=RAD21 PE=1 SV=2	0.00196154	0.731441	+	10	11	11	11	0	4	6	5	5	5	7	6	5	4	5	5	5	4	6	5	5	5	7	6	5	4	5	5	5	22	22	22	71.689	-1.24554	-0.624462	-0.552521	-0.351629	-0.670914	-0.501324	-0.144175	0.122812	-0.384657
Golgi-specific brefeldin A-resistance guanine nucleotide exchange factor 1	GBF1	Q92538	Q92538	>sp|Q92538|GBF1_HUMAN Golgi-specific brefeldin A-resistance guanine nucleotide exchange factor 1 OS=Homo sapiens GN=GBF1 PE=1 SV=2	0.00200578	1.19188	+	1	24	24	24	0	18	18	15	18	18	18	15	14	14	14	14	17	18	18	15	18	18	18	15	14	14	14	14	17	16.9	16.9	16.9	206.44	1.23173	1.75658	1.64256	1.51784	1.72323	1.77367	1.27253	1.42197	1.44414
FAS-associated factor 1	FAF1	Q9UNN5;F5GZD2;Q9UNN5-2;B1ANM7;B3KT28;B4DEJ6	Q9UNN5;F5GZD2;Q9UNN5-2;B1ANM7;B3KT28;B4DEJ6	>sp|Q9UNN5|FAF1_HUMAN FAS-associated factor 1 OS=Homo sapiens GN=FAF1 PE=1 SV=2;>tr|F5GZD2|F5GZD2_HUMAN Fas (TNFRSF6)-associated factor 1 OS=Homo sapiens GN=FAF1 PE=4 SV=1;>sp|Q9UNN5-2|FAF1_HUMAN Isoform Short of FAS-associated factor 1 OS=Homo sapiens GN=	0.00202251	0.716392	+	6	9	9	9	0	7	5	6	7	6	6	6	7	8	7	6	5	7	5	6	7	6	6	6	7	8	7	6	5	14.2	14.2	14.2	73.953	-0.681463	-0.981545	-1.13911	-0.875612	-1.36102	-1.00979	-0.32049	-0.69619	-0.510246
Mitochondrial inner membrane protein OXA1L	OXA1L	Q15070;Q15070-2;E7EVY0;Q15070-3;C9JC63	Q15070;Q15070-2;E7EVY0	>sp|Q15070|OXA1L_HUMAN Mitochondrial inner membrane protein OXA1L OS=Homo sapiens GN=OXA1L PE=1 SV=3;>sp|Q15070-2|OXA1L_HUMAN Isoform 2 of Mitochondrial inner membrane protein OXA1L OS=Homo sapiens GN=OXA1L;>tr|E7EVY0|E7EVY0_HUMAN Oxidase (cytochrome c) as	0.00205851	2.74294	+	5	5	5	5	0	3	3	3	4	3	3	1	3	2	2	4	2	3	3	3	4	3	3	1	3	2	2	4	2	12.9	12.9	12.9	48.547	0.279844	-1.02918	-0.759397	-0.706274	-1.5045	-0.744324	-3.49013	-1.80362	-2.4816
Cytosine-specific methyltransferase;DNA (cytosine-5)-methyltransferase 1	DNMT1	P26358-2;F5GX68;P26358;H0YFC7;P26358-3	P26358-2;F5GX68;P26358;H0YFC7;P26358-3	>sp|P26358-2|DNMT1_HUMAN Isoform 2 of DNA (cytosine-5)-methyltransferase 1 OS=Homo sapiens GN=DNMT1;>tr|F5GX68|F5GX68_HUMAN Cytosine-specific methyltransferase OS=Homo sapiens GN=DNMT1 PE=3 SV=1;>sp|P26358|DNMT1_HUMAN DNA (cytosine-5)-methyltransferase 1 O	0.00207397	0.776486	+	5	34	34	34	0	22	21	21	22	17	22	20	21	22	27	21	26	22	21	21	22	17	22	20	21	22	27	21	26	22.9	22.9	22.9	184.82	3.3114	3.39683	3.26391	3.35704	3.29756	3.25893	3.88958	3.57005	3.63236
Replication factor C subunit 5	RFC5	A8MZ62;P40937;F8W9B4;C9JH72;F5H0U6;F5H5S0;F5H304;E9PEP3	A8MZ62;P40937;F8W9B4	>tr|A8MZ62|A8MZ62_HUMAN Replication factor C (activator 1) 5, 36.5kDa OS=Homo sapiens GN=RFC5 PE=2 SV=2;>sp|P40937|RFC5_HUMAN Replication factor C subunit 5 OS=Homo sapiens GN=RFC5 PE=1 SV=1;>tr|F8W9B4|F8W9B4_HUMAN Replication factor C (activator 1) 5, 36.	0.00208275	0.633226	+	8	10	10	10	0	7	6	7	10	7	7	6	8	8	7	7	6	7	6	7	10	7	7	6	8	8	7	7	6	43.9	43.9	43.9	36.104	0.473694	0.946709	0.997992	0.874409	1.0055	0.90851	2.11593	1.70489	1.19925
Dual specificity protein phosphatase 4	DUSP4	Q13115;G5E930	Q13115	>sp|Q13115|DUS4_HUMAN Dual specificity protein phosphatase 4 OS=Homo sapiens GN=DUSP4 PE=1 SV=1	0.00217946	0.821522	+	2	4	4	4	0	3	3	2	4	3	2	2	2	3	2	3	3	3	3	2	4	3	2	2	2	3	2	3	3	11.4	11.4	11.4	42.953	-1.03272	0.966154	0.989014	0.649307	1.02636	1.00407	1.24923	1.19529	1.16177
Nucleoporin SEH1	SEH1L	Q96EE3-1;Q96EE3	Q96EE3-1;Q96EE3	>sp|Q96EE3-1|SEH1_HUMAN Isoform B of Nucleoporin SEH1 OS=Homo sapiens GN=SEH1L;>sp|Q96EE3|SEH1_HUMAN Nucleoporin SEH1 OS=Homo sapiens GN=SEH1L PE=1 SV=3	0.00219311	0.606184	+	2	6	6	6	0	6	3	4	4	5	6	2	3	2	4	3	6	6	3	4	4	5	6	2	3	2	4	3	6	22.8	22.8	22.8	46.578	-1.74303	0.00612831	-0.517593	-0.752239	-0.653202	-0.432039	0.718317	0.274448	-0.230719
Peroxisomal proliferator-activated receptor A-interacting complex 285 kDa protein	PRIC285	Q9BYK8;Q9BYK8-4;Q9BYK8-2	Q9BYK8;Q9BYK8-4;Q9BYK8-2	>sp|Q9BYK8|PR285_HUMAN Peroxisomal proliferator-activated receptor A-interacting complex 285 kDa protein OS=Homo sapiens GN=PRIC285 PE=1 SV=6;>sp|Q9BYK8-4|PR285_HUMAN Isoform 3 of Peroxisomal proliferator-activated receptor A-interacting complex 285 kDa pr	0.00220502	1.28288	+	3	15	15	15	0	9	8	10	6	9	10	11	10	11	10	11	9	9	8	10	6	9	10	11	10	11	10	11	9	7.9	7.9	7.9	294.65	-1.85462	-0.708487	-0.615543	-0.378677	-0.406673	-0.554688	-0.79686	-1.07839	-0.787045
Phytanoyl-CoA dioxygenase domain-containing protein 1	PHYHD1	Q5SRE7;Q5SRE7-2;Q5SRE7-3;G5E9M0	Q5SRE7;Q5SRE7-2	>sp|Q5SRE7|PHYD1_HUMAN Phytanoyl-CoA dioxygenase domain-containing protein 1 OS=Homo sapiens GN=PHYHD1 PE=1 SV=2;>sp|Q5SRE7-2|PHYD1_HUMAN Isoform 2 of Phytanoyl-CoA dioxygenase domain-containing protein 1 OS=Homo sapiens GN=PHYHD1	0.00221254	1.38587	+	4	4	4	4	0	4	2	3	4	3	3	3	4	4	3	4	3	4	2	3	4	3	3	3	4	4	3	4	3	21	21	21	32.41	1.10897	-0.0238609	0.431107	-0.162506	0.302389	0.347847	-0.415108	-0.379015	-0.222425
DNA excision repair protein ERCC-6-like	ERCC6L	Q2NKX8;B5MDQ0	Q2NKX8;B5MDQ0	>sp|Q2NKX8|ERC6L_HUMAN DNA excision repair protein ERCC-6-like OS=Homo sapiens GN=ERCC6L PE=1 SV=1;>tr|B5MDQ0|B5MDQ0_HUMAN FLJ20105 protein, isoform CRA_a OS=Homo sapiens GN=ERCC6L PE=4 SV=1	0.00225074	0.670294	+	2	18	18	18	0	10	9	6	8	7	5	8	6	8	13	10	7	10	9	6	8	7	5	8	6	8	13	10	7	22	22	22	141.1	-0.236452	-0.367426	-0.297972	-0.370022	-0.821993	-0.637051	0.430183	0.0525913	0.343256
NAD-dependent malic enzyme, mitochondrial;Malic enzyme	ME2	P23368;Q9BWL6	P23368;Q9BWL6	>sp|P23368|MAOM_HUMAN NAD-dependent malic enzyme, mitochondrial OS=Homo sapiens GN=ME2 PE=1 SV=1;>tr|Q9BWL6|Q9BWL6_HUMAN Malic enzyme OS=Homo sapiens GN=ME2 PE=2 SV=1	0.00228936	1.47793	+	2	6	6	6	0	3	4	2	3	4	3	3	5	4	4	5	3	3	4	2	3	4	3	3	5	4	4	5	3	12.5	12.5	12.5	65.443	3.60111	-0.733112	-0.618185	-0.0923481	-0.686647	-0.471294	-1.00854	-1.3126	-0.877281
Tissue-type plasminogen activator;Tissue-type plasminogen activator chain A;Tissue-type plasminogen activator chain B	PLAT	P00750;P00750-3;E7ESF4;B4DN26;B4DNJ1;P00750-4;P00750-2	P00750;P00750-3;E7ESF4;B4DN26;B4DNJ1;P00750-4	>sp|P00750|TPA_HUMAN Tissue-type plasminogen activator OS=Homo sapiens GN=PLAT PE=1 SV=1;>sp|P00750-3|TPA_HUMAN Isoform 3 of Tissue-type plasminogen activator OS=Homo sapiens GN=PLAT;>tr|E7ESF4|E7ESF4_HUMAN Plasminogen activator, tissue OS=Homo sapiens GN=	0.00230075	0.63235	+	7	6	6	6	0	3	4	4	2	3	4	4	4	5	5	6	3	3	4	4	2	3	4	4	4	5	5	6	3	14.8	14.8	14.8	62.916	-1.40517	-1.69101	-1.29035	-1.87141	-1.70327	-1.12815	-0.52853	-1.124	-0.518267
E3 ubiquitin-protein ligase ZFP91	ZFP91	Q96JP5;Q96JP5-2	Q96JP5;Q96JP5-2	>sp|Q96JP5|ZFP91_HUMAN E3 ubiquitin-protein ligase ZFP91 OS=Homo sapiens GN=ZFP91 PE=1 SV=1;>sp|Q96JP5-2|ZFP91_HUMAN Isoform 2 of E3 ubiquitin-protein ligase ZFP91 OS=Homo sapiens GN=ZFP91	0.00235791	0.319275	+	2	3	3	3	0	1	2	1	1	1	1	3	2	2	2	2	2	1	2	1	1	1	1	3	2	2	2	2	2	9.5	9.5	9.5	63.444	-0.189394	-1.93742	-3.75305	-3.99163	-2.708	-3.4579	-1.50035	-2.49069	-1.06832
Ribosome production factor 1	RPF1	Q9H9Y2	Q9H9Y2	>sp|Q9H9Y2|RPF1_HUMAN Ribosome production factor 1 OS=Homo sapiens GN=RPF1 PE=1 SV=2	0.00237268	2.4199	+	1	2	2	2	0	2	2	2	2	2	2	2	2	2	2	2	2	2	2	2	2	2	2	2	2	2	2	2	2	9.7	9.7	9.7	40.11	0.197226	-0.831776	-0.452656	0.0484943	-0.476397	-0.436159	-2.13253	-1.40662	-1.122
Threonine--tRNA ligase, cytoplasmic	TARS	P26639;B4DEG8;G3XAN9;E7ERI3;D6R9F8;D6RDJ6;D6RCA5;A2RTX5;B7ZLP8;A2RTX5-2;H0YKB9;D6RBR8	P26639;B4DEG8;G3XAN9;E7ERI3	>sp|P26639|SYTC_HUMAN Threonine--tRNA ligase, cytoplasmic OS=Homo sapiens GN=TARS PE=1 SV=3;>tr|B4DEG8|B4DEG8_HUMAN Threonyl-tRNA synthetase OS=Homo sapiens GN=TARS PE=2 SV=1;>tr|G3XAN9|G3XAN9_HUMAN Threonyl-tRNA synthetase OS=Homo sapiens GN=TARS PE=3 SV=	0.00238001	1.29256	+	12	35	35	35	0	32	25	29	32	29	31	25	27	26	26	28	30	32	25	29	32	29	31	25	27	26	26	28	30	55.9	55.9	55.9	83.434	5.08552	5.20003	5.55777	5.70721	5.29893	5.55389	4.89643	5.20508	4.99079
Nuclear RNA export factor 1	NXF1	Q9UBU9;E9PIN3;Q9UBU9-2;B4E3J0;E9PLA7;E9PQA4	Q9UBU9;E9PIN3;Q9UBU9-2	>sp|Q9UBU9|NXF1_HUMAN Nuclear RNA export factor 1 OS=Homo sapiens GN=NXF1 PE=1 SV=1;>tr|E9PIN3|E9PIN3_HUMAN Nuclear RNA export factor 1 (Fragment) OS=Homo sapiens GN=NXF1 PE=4 SV=1;>sp|Q9UBU9-2|NXF1_HUMAN Isoform 2 of Nuclear RNA export factor 1 OS=Homo sa	0.00238928	0.695553	+	6	11	11	11	0	10	7	6	8	8	10	7	9	6	6	8	11	10	7	6	8	8	10	7	9	6	6	8	11	21.2	21.2	21.2	70.182	2.06734	-0.38586	-0.734463	-0.0220718	-0.494274	-0.447424	0.371504	0.405087	-0.0683422
Adenosine 3-phospho 5-phosphosulfate transporter 1	SLC35B2	Q8TB61;Q8TB61-2;Q8TB61-3;F5H7Y9;B4DDM2	Q8TB61;Q8TB61-2;Q8TB61-3;F5H7Y9;B4DDM2	>sp|Q8TB61|S35B2_HUMAN Adenosine 3-phospho 5-phosphosulfate transporter 1 OS=Homo sapiens GN=SLC35B2 PE=1 SV=1;>sp|Q8TB61-2|S35B2_HUMAN Isoform 2 of Adenosine 3-phospho 5-phosphosulfate transporter 1 OS=Homo sapiens GN=SLC35B2;>sp|Q8TB61-3|S35B2_HUMAN	0.00242594	0.748817	+	5	7	7	7	0	7	5	5	5	3	6	5	4	4	7	5	6	7	5	5	5	3	6	5	4	4	7	5	6	16.4	16.4	16.4	47.514	1.01622	0.402479	0.417496	0.676973	0.665434	0.392084	1.19516	0.847422	0.688578
Protein FAM115A	FAM115A	Q9Y4C2;Q9Y4C2-2	Q9Y4C2;Q9Y4C2-2	>sp|Q9Y4C2|F115A_HUMAN Protein FAM115A OS=Homo sapiens GN=FAM115A PE=1 SV=3;>sp|Q9Y4C2-2|F115A_HUMAN Isoform 2 of Protein FAM115A OS=Homo sapiens GN=FAM115A	0.00249713	0.622975	+	2	11	11	11	0	6	10	8	7	9	9	8	8	8	9	8	9	6	10	8	7	9	9	8	8	8	9	8	9	14.4	14.4	14.4	102.12	-2.82343	0.201778	0.347044	-0.343119	0.402683	0.443632	0.995289	0.658174	0.839279
Hematological and neurological expressed 1 protein	HN1	Q9UK76;Q9UK76-2;B8ZZT7;F5GY98;Q9UK76-3	Q9UK76;Q9UK76-2;B8ZZT7;F5GY98;Q9UK76-3	>sp|Q9UK76|HN1_HUMAN Hematological and neurological expressed 1 protein OS=Homo sapiens GN=HN1 PE=1 SV=3;>sp|Q9UK76-2|HN1_HUMAN Isoform 2 of Hematological and neurological expressed 1 protein OS=Homo sapiens GN=HN1;>tr|B8ZZT7|B8ZZT7_HUMAN Hematological and	0.00251279	0.505724	+	5	4	4	4	0	4	3	4	4	3	4	3	4	3	3	4	3	4	3	4	4	3	4	3	4	3	3	4	3	47.4	47.4	47.4	16.014	0.45664	-0.252592	-0.0603085	-0.328716	0.028635	-0.189297	1.37268	1.16137	0.400524
Dolichyl-diphosphooligosaccharide--protein glycosyltransferase subunit STT3A	STT3A	P46977;E9PNQ1;E9PI32;E9PN73;E9PIJ8;H0YET6	P46977;E9PNQ1	>sp|P46977|STT3A_HUMAN Dolichyl-diphosphooligosaccharide--protein glycosyltransferase subunit STT3A OS=Homo sapiens GN=STT3A PE=1 SV=2;>tr|E9PNQ1|E9PNQ1_HUMAN STT3, subunit of the oligosaccharyltransferase complex, homolog A (S. cerevisiae) OS=Homo sapiens	0.00255122	1.26962	+	6	11	11	11	0	7	7	7	7	7	6	7	8	6	8	7	8	7	7	7	7	7	6	7	8	6	8	7	8	15.7	15.7	15.7	80.529	2.87186	2.87092	2.68401	2.97284	2.94681	2.74714	2.70206	2.63833	2.24564
Eukaryotic translation initiation factor 4H	EIF4H	Q15056;Q15056-2	Q15056;Q15056-2	>sp|Q15056|IF4H_HUMAN Eukaryotic translation initiation factor 4H OS=Homo sapiens GN=EIF4H PE=1 SV=5;>sp|Q15056-2|IF4H_HUMAN Isoform Short of Eukaryotic translation initiation factor 4H OS=Homo sapiens GN=EIF4H	0.00256208	0.60231	+	2	12	12	12	0	10	10	8	9	7	8	9	8	8	9	9	10	10	10	8	9	7	8	9	8	8	9	9	10	54.4	54.4	54.4	27.385	-3.76273	2.41889	2.59709	2.63812	2.23859	2.46026	3.45106	2.87786	2.83745
Vinculin	VCL	P18206;P18206-2;F5H7T3;G8JLL3;Q5JQ13;F5H5H8;B4DTM7;P18206-3	P18206;P18206-2;F5H7T3;G8JLL3;Q5JQ13	>sp|P18206|VINC_HUMAN Vinculin OS=Homo sapiens GN=VCL PE=1 SV=4;>sp|P18206-2|VINC_HUMAN Isoform 1 of Vinculin OS=Homo sapiens GN=VCL;>tr|F5H7T3|F5H7T3_HUMAN Vinculin OS=Homo sapiens GN=VCL PE=4 SV=1;>tr|G8JLL3|G8JLL3_HUMAN Vinculin OS=Homo sapiens GN=VCL P	0.00258764	0.806739	+	8	69	69	69	0	51	56	55	53	52	54	49	52	55	55	57	56	51	56	55	53	52	54	49	52	55	55	57	56	71.5	71.5	71.5	123.8	1.73997	4.85713	4.85117	4.84407	4.73879	4.81009	5.34733	5.06435	4.86555
Enoyl-CoA hydratase, mitochondrial	ECHS1	P30084	P30084	>sp|P30084|ECHM_HUMAN Enoyl-CoA hydratase, mitochondrial OS=Homo sapiens GN=ECHS1 PE=1 SV=4	0.00267152	1.29813	+	1	12	12	12	0	10	10	11	9	10	10	7	8	10	8	10	10	10	10	11	9	10	10	7	8	10	8	10	10	56.6	56.6	56.6	31.387	0.81041	1.91599	1.65475	1.96575	1.98543	2.03377	1.53346	1.38039	1.33863
Vesicle-fusing ATPase	NSF	P46459;F5H2E1;B4DFA2	P46459;F5H2E1;B4DFA2	>sp|P46459|NSF_HUMAN Vesicle-fusing ATPase OS=Homo sapiens GN=NSF PE=1 SV=3;>tr|F5H2E1|F5H2E1_HUMAN Uncharacterized protein OS=Homo sapiens GN=NSF PE=3 SV=1;>tr|B4DFA2|B4DFA2_HUMAN N-ethylmaleimide-sensitive factor OS=Homo sapiens GN=NSF PE=2 SV=1	0.00272942	0.808228	+	3	28	28	28	0	17	20	11	18	16	13	13	19	14	19	18	16	17	20	11	18	16	13	13	19	14	19	18	16	47.8	47.8	47.8	82.593	2.60719	1.85477	1.69315	1.6434	2.04372	1.69658	2.13789	1.90783	2.26992
OCIA domain-containing protein 1	OCIAD1	Q9NX40;D6RBN5;D6RDK6;G8JLN7;Q9NX40-2;Q9NX40-3;D6RIT9;D6RG39;D6RC55;D6RA54;D6RDI5;D6RBC5;D6R918;D6R9T5;D6RIV2;D6RDK1;D6RI08	Q9NX40;D6RBN5;D6RDK6;G8JLN7;Q9NX40-2;Q9NX40-3;D6RIT9;D6RG39;D6RC55;D6RA54;D6RDI5;D6RBC5;D6R918	>sp|Q9NX40|OCAD1_HUMAN OCIA domain-containing protein 1 OS=Homo sapiens GN=OCIAD1 PE=1 SV=1;>tr|D6RBN5|D6RBN5_HUMAN OCIA domain-containing 1 OS=Homo sapiens GN=OCIAD1 PE=4 SV=1;>tr|D6RDK6|D6RDK6_HUMAN OCIA domain-containing 1 (Fragment) OS=Homo sapiens GN=	0.00274371	0.273193	+	17	4	4	4	0	3	3	2	3	3	3	2	3	3	3	3	2	3	3	2	3	3	3	2	3	3	3	3	2	19.6	19.6	19.6	27.626	0.129179	-3.20761	-1.92126	-1.90879	-4.11753	-1.98757	-0.669365	-0.590653	-0.416193
Branched-chain-amino-acid aminotransferase, mitochondrial;Branched-chain-amino-acid aminotransferase	BCAT2	O15382;B3KSI3;O15382-2	O15382;B3KSI3;O15382-2	>sp|O15382|BCAT2_HUMAN Branched-chain-amino-acid aminotransferase, mitochondrial OS=Homo sapiens GN=BCAT2 PE=1 SV=2;>tr|B3KSI3|B3KSI3_HUMAN Branched-chain-amino-acid aminotransferase OS=Homo sapiens GN=BCAT2 PE=2 SV=1;>sp|O15382-2|BCAT2_HUMAN Isoform B of	0.00275847	1.74313	+	3	8	8	8	0	7	5	6	7	6	7	3	6	6	4	6	8	7	5	6	7	6	7	3	6	6	4	6	8	27.8	27.8	27.8	44.287	-2.47892	1.67633	1.576	1.45335	1.51541	1.55553	0.881134	1.06412	1.27246
Guanine nucleotide-binding protein subunit beta-2-like 1	GNB2L1	P63244;D6RAC2;D6REE5;D6RHH4;H0Y8W2;D6RDF4;H0YAM7;H0YAF8;D6R9L0;D6R9Z1;D6RFX4;E9PD14;D6RAU2;D6RFZ9;D6RBD0;H0Y8R5;D6R909;D6RF23;D6RGK8;D6RHJ5;H0Y9P0;D6RDI0	P63244;D6RAC2;D6REE5;D6RHH4;H0Y8W2;D6RDF4;H0YAM7;H0YAF8;D6R9L0;D6R9Z1;D6RFX4;E9PD14;D6RAU2	>sp|P63244|GBLP_HUMAN Guanine nucleotide-binding protein subunit beta-2-like 1 OS=Homo sapiens GN=GNB2L1 PE=1 SV=3;>tr|D6RAC2|D6RAC2_HUMAN Guanine nucleotide-binding protein (G protein), beta polypeptide 2-like 1 OS=Homo sapiens GN=GNB2L1 PE=4 SV=1;>tr|D6R	0.00276561	1.45498	+	22	20	20	20	0	20	17	17	19	16	18	14	18	17	19	19	18	20	17	17	19	16	18	14	18	17	19	19	18	69.7	69.7	69.7	35.076	-0.992977	4.54748	4.72157	4.42499	4.47491	4.81491	3.87379	4.32868	4.14289
Protein NipSnap homolog 3A	NIPSNAP3A	Q9UFN0;Q9BS92	Q9UFN0	>sp|Q9UFN0|NPS3A_HUMAN Protein NipSnap homolog 3A OS=Homo sapiens GN=NIPSNAP3A PE=1 SV=2	0.0028251	1.53069	+	2	9	9	9	0	6	8	6	8	5	6	4	6	7	5	5	6	6	8	6	8	5	6	4	6	7	5	5	6	53.4	53.4	53.4	28.466	-0.544483	1.11957	0.600166	0.975861	1.17294	0.692196	-0.0112133	0.800005	0.51129
Serine/arginine-rich splicing factor 10	SRSF10;FUSIP1	O75494;O75494-2;O75494-3;Q5JRI3;O75494-4;Q5JRI1;B4DJP9;Q8WXF0	O75494;O75494-2;O75494-3;Q5JRI3;O75494-4;Q5JRI1;B4DJP9	>sp|O75494|SRS10_HUMAN Serine/arginine-rich splicing factor 10 OS=Homo sapiens GN=SRSF10 PE=1 SV=1;>sp|O75494-2|SRS10_HUMAN Isoform 2 of Serine/arginine-rich splicing factor 10 OS=Homo sapiens GN=SRSF10;>sp|O75494-3|SRS10_HUMAN Isoform 3 of Serine/arginine	0.00287603	2.60892	+	8	9	9	9	0	5	7	5	7	5	5	7	6	4	8	5	6	5	7	5	7	5	5	7	6	4	8	5	6	33.2	33.2	33.2	31.3	2.96171	2.51934	1.8126	2.58374	2.55396	1.82777	0.024828	1.41572	2.07328
Protein TFG	TFG	Q92734;G5E9V1;Q05BK6;C9JJP5;C9JUE0;C9JTY3	Q92734;G5E9V1;Q05BK6;C9JJP5;C9JUE0;C9JTY3	>sp|Q92734|TFG_HUMAN Protein TFG OS=Homo sapiens GN=TFG PE=1 SV=2;>tr|G5E9V1|G5E9V1_HUMAN TRK-fused OS=Homo sapiens GN=TFG PE=4 SV=1;>tr|Q05BK6|Q05BK6_HUMAN TFG protein OS=Homo sapiens GN=TFG PE=2 SV=1;>tr|C9JJP5|C9JJP5_HUMAN TRK-fused gene (Fragment) OS=H	0.00288114	0.705288	+	6	10	10	10	0	8	8	9	8	8	8	7	7	7	7	7	7	8	8	9	8	8	8	7	7	7	7	7	7	34.8	34.8	34.8	43.447	-0.996344	1.92693	1.92541	1.42236	1.67617	1.81856	2.60204	2.11756	2.07482
DDB1- and CUL4-associated factor 7	DCAF7	P61962;E9PCY4;B4E039	P61962;E9PCY4	>sp|P61962|DCAF7_HUMAN DDB1- and CUL4-associated factor 7 OS=Homo sapiens GN=DCAF7 PE=1 SV=1;>tr|E9PCY4|E9PCY4_HUMAN DDB1 and CUL4-associated factor 7 OS=Homo sapiens GN=DCAF7 PE=4 SV=1	0.00288921	0.40851	+	3	4	4	4	0	1	1	2	2	2	3	2	4	3	3	3	2	1	1	2	2	2	3	2	4	3	3	3	2	14.6	14.6	14.6	38.926	-1.81089	-3.27209	-2.23802	-1.78656	-1.61587	-2.70495	-1.30498	-0.543327	-1.48464
CAAX prenyl protease 1 homolog	ZMPSTE24	O75844	O75844	>sp|O75844|FACE1_HUMAN CAAX prenyl protease 1 homolog OS=Homo sapiens GN=ZMPSTE24 PE=1 SV=2	0.00300569	1.62	+	1	11	11	11	0	8	7	6	7	7	7	4	7	8	7	6	7	8	7	6	7	7	7	4	7	8	7	6	7	28.2	28.2	28.2	54.812	1.50045	0.294081	-0.297606	0.533106	0.509268	-0.151434	-0.902342	-0.445667	-0.407147
Runt-related transcription factor 1	RUNX1	Q01196-8;Q01196-10;Q01196-9;Q01196;C9JK12;Q01196-2;Q01196-11;Q01196-4;A8MZI9;Q01196-3;C9JW25;Q01196-7;C9JFJ4;Q01196-5;F5H139;Q01196-6;C9JWM1	Q01196-8;Q01196-10;Q01196-9;Q01196;C9JK12;Q01196-2;Q01196-11	>sp|Q01196-8|RUNX1_HUMAN Isoform AML-1G of Runt-related transcription factor 1 OS=Homo sapiens GN=RUNX1;>sp|Q01196-10|RUNX1_HUMAN Isoform AML-1I of Runt-related transcription factor 1 OS=Homo sapiens GN=RUNX1;>sp|Q01196-9|RUNX1_HUMAN Isoform AML-1H of Runt	0.00304341	0.7287	+	17	5	5	5	0	4	4	2	4	4	2	5	4	4	5	5	5	4	4	2	4	4	2	5	4	4	5	5	5	12.3	12.3	12.3	51.818	-0.877623	-0.785708	-0.722168	-0.610542	-0.586786	-0.70615	-0.0442924	-0.559422	0.125397
Probable ATP-dependent RNA helicase DDX46	DDX46	Q7L014;D6RJA6;F5GYY8;H0Y9U3	Q7L014	>sp|Q7L014|DDX46_HUMAN Probable ATP-dependent RNA helicase DDX46 OS=Homo sapiens GN=DDX46 PE=1 SV=2	0.00311617	0.816671	+	4	29	29	29	0	22	23	19	23	21	19	22	22	16	20	23	22	22	23	19	23	21	19	22	22	16	20	23	22	33.4	33.4	33.4	117.36	0.587282	2.79296	2.69469	2.97791	2.81993	2.7305	3.13222	3.05049	3.02891
Tumor suppressor p53-binding protein 1	TP53BP1	Q12888-2;F8VY86;Q12888;A6NNK5;C9JXV0	Q12888-2;F8VY86;Q12888;A6NNK5	>sp|Q12888-2|TP53B_HUMAN Isoform 2 of Tumor suppressor p53-binding protein 1 OS=Homo sapiens GN=TP53BP1;>tr|F8VY86|F8VY86_HUMAN Tumor protein p53-binding protein 1 OS=Homo sapiens GN=TP53BP1 PE=4 SV=1;>sp|Q12888|TP53B_HUMAN Tumor suppressor p53-binding pro	0.00312068	0.780494	+	5	7	7	7	0	5	6	5	4	6	5	7	6	6	6	6	5	5	6	5	4	6	5	7	6	6	6	6	5	5	5	5	214.11	0.258655	-0.0714569	-0.337687	0.0169506	-0.244524	-0.20203	0.0865841	0.452654	0.00970078
Structural maintenance of chromosomes flexible hinge domain-containing protein 1	SMCHD1	A6NHR9;A6NHR9-2;A6NHR9-3	A6NHR9;A6NHR9-2;A6NHR9-3	>sp|A6NHR9|SMHD1_HUMAN Structural maintenance of chromosomes flexible hinge domain-containing protein 1 OS=Homo sapiens GN=SMCHD1 PE=1 SV=2;>sp|A6NHR9-2|SMHD1_HUMAN Isoform 2 of Structural maintenance of chromosomes flexible hinge domain-containing protein	0.00315285	0.841953	+	3	17	17	17	0	11	14	11	14	11	11	10	13	13	12	13	9	11	14	11	14	11	11	10	13	13	12	13	9	10.7	10.7	10.7	226.37	1.81102	0.547731	0.34041	0.291735	0.301476	0.388475	0.553705	0.490766	0.566759
Splicing factor 3B subunit 2	SF3B2	Q13435;E9PPJ0;E9PJ04;E9PJT3;H0YCG1;H0YEX5;H0YDT7;E9PIL8	Q13435;E9PPJ0	>sp|Q13435|SF3B2_HUMAN Splicing factor 3B subunit 2 OS=Homo sapiens GN=SF3B2 PE=1 SV=2;>tr|E9PPJ0|E9PPJ0_HUMAN Splicing factor 3b, subunit 2, 145kDa OS=Homo sapiens GN=SF3B2 PE=4 SV=1	0.00316286	0.654708	+	8	30	30	30	0	18	19	14	22	20	17	20	16	18	18	24	19	18	19	14	22	20	17	20	16	18	18	24	19	44.2	44.2	44.2	100.23	0.119785	2.23003	2.5245	2.0001	2.15955	2.325	3.04545	3.01758	2.66511
Proteasome subunit alpha type-1;Proteasome subunit alpha type	PSMA1	P25786;P25786-2;F5GX11;B4DEV8;F5H112	P25786;P25786-2;F5GX11;B4DEV8	>sp|P25786|PSA1_HUMAN Proteasome subunit alpha type-1 OS=Homo sapiens GN=PSMA1 PE=1 SV=1;>sp|P25786-2|PSA1_HUMAN Isoform Long of Proteasome subunit alpha type-1 OS=Homo sapiens GN=PSMA1;>tr|F5GX11|F5GX11_HUMAN Proteasome (prosome, macropain) subunit, alpha	0.00320157	1.37913	+	5	18	18	18	0	16	16	17	15	14	18	13	13	14	12	13	14	16	16	17	15	14	18	13	13	14	12	13	14	76.4	76.4	76.4	29.555	4.09563	4.38598	4.612	4.89843	4.6267	4.58536	3.9443	4.12908	4.25149
Anaphase-promoting complex subunit 7	ANAPC7	Q9UJX3;Q9UJX3-2;F8VZ62;F8VVT8;F8VVU6;H0YIW2;F8VQY8;F8VYX8;H0YIX7	Q9UJX3;Q9UJX3-2;F8VZ62	>sp|Q9UJX3|APC7_HUMAN Anaphase-promoting complex subunit 7 OS=Homo sapiens GN=ANAPC7 PE=1 SV=4;>sp|Q9UJX3-2|APC7_HUMAN Isoform 2 of Anaphase-promoting complex subunit 7 OS=Homo sapiens GN=ANAPC7;>tr|F8VZ62|F8VZ62_HUMAN Anaphase-promoting complex subunit 7	0.00324847	0.627924	+	9	9	9	9	0	4	6	7	5	3	4	4	7	6	5	8	7	4	6	7	5	3	4	4	7	6	5	8	7	19.9	19.9	19.9	66.855	-0.07127	-0.228203	-0.736296	-1.15965	-0.507277	-0.722191	-0.0671425	-0.340916	0.30246
Mitochondrial import receptor subunit TOM34	TOMM34	Q15785;Q6ZPD0	Q15785	>sp|Q15785|TOM34_HUMAN Mitochondrial import receptor subunit TOM34 OS=Homo sapiens GN=TOMM34 PE=1 SV=2	0.00326917	0.624732	+	2	13	13	13	0	11	12	9	10	9	10	9	9	10	10	11	10	11	12	9	10	9	10	9	9	10	10	11	10	49.8	49.8	49.8	34.559	-1.11372	0.699829	1.30996	1.03467	0.933119	1.2129	2.19419	1.5135	1.4903
Annexin A1;Annexin	ANXA1	P04083;Q5T3N1;Q5T3N0	P04083;Q5T3N1	>sp|P04083|ANXA1_HUMAN Annexin A1 OS=Homo sapiens GN=ANXA1 PE=1 SV=2;>tr|Q5T3N1|Q5T3N1_HUMAN Annexin (Fragment) OS=Homo sapiens GN=ANXA1 PE=2 SV=1	0.00338701	1.16158	+	3	28	28	28	0	26	23	24	25	25	24	22	23	22	22	23	25	26	23	24	25	25	24	22	23	22	22	23	25	80.1	80.1	80.1	38.714	2.59192	6.11662	6.14174	6.22933	5.89318	6.1364	5.97544	5.77478	5.86662
Probable ubiquitin carboxyl-terminal hydrolase FAF-X	USP9X	Q93008;Q93008-1;E9PFG1;O00507;O00507-2	Q93008;Q93008-1	>sp|Q93008|USP9X_HUMAN Probable ubiquitin carboxyl-terminal hydrolase FAF-X OS=Homo sapiens GN=USP9X PE=1 SV=3;>sp|Q93008-1|USP9X_HUMAN Isoform 2 of Probable ubiquitin carboxyl-terminal hydrolase FAF-X OS=Homo sapiens GN=USP9X	0.00338757	1.3633	+	5	35	35	35	0	28	26	19	25	27	18	17	22	21	22	24	25	28	26	19	25	27	18	17	22	21	22	24	25	16.9	16.9	16.9	292.28	-1.67131	2.15834	2.34761	2.39162	2.33104	2.40065	1.91729	1.80705	2.13338
Nuclear cap-binding protein subunit 1	NCBP1	Q09161	Q09161	>sp|Q09161|NCBP1_HUMAN Nuclear cap-binding protein subunit 1 OS=Homo sapiens GN=NCBP1 PE=1 SV=1	0.00343988	1.27364	+	1	18	18	18	0	13	13	16	13	12	15	7	12	13	10	14	12	13	13	16	13	12	15	7	12	13	10	14	12	30.6	30.6	30.6	91.838	0.128813	1.36572	1.16551	1.17912	1.40878	1.31727	0.953403	0.850363	1.15388
High mobility group protein HMG-I/HMG-Y	HMGA1	P17096;P17096-3;P17096-2	P17096;P17096-3;P17096-2	>sp|P17096|HMGA1_HUMAN High mobility group protein HMG-I/HMG-Y OS=Homo sapiens GN=HMGA1 PE=1 SV=3;>sp|P17096-3|HMGA1_HUMAN Isoform HMG-R of High mobility group protein HMG-I/HMG-Y OS=Homo sapiens GN=HMGA1;>sp|P17096-2|HMGA1_HUMAN Isoform HMG-Y of High mobi	0.00346855	0.467318	+	3	5	5	5	0	5	3	3	3	4	3	3	4	4	4	4	4	5	3	3	3	4	3	3	4	4	4	4	4	54.2	54.2	54.2	11.676	-0.2185	2.10027	2.49681	1.43697	1.87358	2.4176	3.67918	2.56984	3.01704
Signal recognition particle 68 kDa protein	SRP68	Q9UHB9;F5H5Y3;E7ETK6;Q9UHB9-2;G3V1U4;Q96K98;B3KUU5;F5H281	Q9UHB9;F5H5Y3;E7ETK6;Q9UHB9-2;G3V1U4;Q96K98;B3KUU5	>sp|Q9UHB9|SRP68_HUMAN Signal recognition particle 68 kDa protein OS=Homo sapiens GN=SRP68 PE=1 SV=2;>tr|F5H5Y3|F5H5Y3_HUMAN Signal recognition particle 68kDa OS=Homo sapiens GN=SRP68 PE=4 SV=1;>tr|E7ETK6|E7ETK6_HUMAN Signal recognition particle 68kDa OS=H	0.00347858	0.713945	+	8	16	16	16	0	12	12	8	12	13	10	10	13	9	11	13	11	12	12	8	12	13	10	10	13	9	11	13	11	27.4	27.4	27.4	70.729	-0.0640221	0.915581	0.637697	0.997768	0.930296	0.968912	1.48644	1.36981	1.30993
Transmembrane protein C9orf5	C9orf5	Q9H330;Q9H330-2;Q9H330-3;Q9H330-4;C9K005;F8WBJ7	Q9H330;Q9H330-2;Q9H330-3	>sp|Q9H330|CI005_HUMAN Transmembrane protein C9orf5 OS=Homo sapiens GN=C9orf5 PE=1 SV=2;>sp|Q9H330-2|CI005_HUMAN Isoform 2 of Transmembrane protein C9orf5 OS=Homo sapiens GN=C9orf5;>sp|Q9H330-3|CI005_HUMAN Isoform 3 of Transmembrane protein C9orf5 OS=Homo	0.00348273	0.52391	+	6	6	6	6	0	5	3	5	2	4	5	4	3	5	4	3	5	5	3	5	2	4	5	4	3	5	4	3	5	9.4	9.4	9.4	100.94	-0.162277	-0.702023	-0.8337	-0.897827	-0.860847	-0.912571	0.791599	0.172644	-0.18775
Estradiol 17-beta-dehydrogenase 11	HSD17B11	Q8NBQ5;D6RCD0	Q8NBQ5;D6RCD0	>sp|Q8NBQ5|DHB11_HUMAN Estradiol 17-beta-dehydrogenase 11 OS=Homo sapiens GN=HSD17B11 PE=1 SV=3;>tr|D6RCD0|D6RCD0_HUMAN Hydroxysteroid (17-beta) dehydrogenase 11 OS=Homo sapiens GN=HSD17B11 PE=4 SV=1	0.00348675	1.44532	+	2	9	9	9	0	8	7	6	7	7	6	7	7	6	4	6	8	8	7	6	7	7	6	7	7	6	4	6	8	38.3	38.3	38.3	32.935	-3.12296	0.70784	0.635282	0.905552	0.483261	0.700388	-0.154867	0.135942	0.418654
Eukaryotic translation initiation factor 3 subunit B	EIF3B	P55884-2;F8W8C8;P55884;B4DV79;C9JZG1;C9JQN7	P55884-2;F8W8C8;P55884;B4DV79	>sp|P55884-2|EIF3B_HUMAN Isoform 2 of Eukaryotic translation initiation factor 3 subunit B OS=Homo sapiens GN=EIF3B;>tr|F8W8C8|F8W8C8_HUMAN Eukaryotic translation initiation factor 3, subunit B OS=Homo sapiens GN=EIF3B PE=3 SV=1;>sp|P55884|EIF3B_HUMAN Euka	0.00360091	1.28533	+	6	31	31	31	0	23	30	25	25	25	24	24	25	25	26	28	26	23	30	25	25	25	24	24	25	25	26	28	26	45.1	45.1	45.1	99.028	-3.39656	3.61841	3.62702	4.06935	3.93855	3.8251	3.67514	3.46065	3.2057
3-mercaptopyruvate sulfurtransferase;Sulfurtransferase	MPST	P25325;E7ERL2;E7ENL2;B1AH49	P25325;E7ERL2;E7ENL2;B1AH49	>sp|P25325|THTM_HUMAN 3-mercaptopyruvate sulfurtransferase OS=Homo sapiens GN=MPST PE=1 SV=3;>tr|E7ERL2|E7ERL2_HUMAN Sulfurtransferase OS=Homo sapiens GN=MPST PE=4 SV=1;>tr|E7ENL2|E7ENL2_HUMAN Sulfurtransferase OS=Homo sapiens GN=MPST PE=4 SV=1;>tr|B1AH49|	0.00366811	2.01356	+	4	7	7	7	0	6	4	5	5	4	5	4	5	5	2	5	6	6	4	5	5	4	5	4	5	5	2	5	6	37.7	37.7	37.7	33.178	2.26415	1.15854	1.19523	1.10141	0.851929	1.21017	-0.0371571	0.301731	0.554323
Treacle protein	TCOF1	E9PHK9;Q13428-4;Q13428-3;Q13428;E7ETY2;Q13428-7;Q13428-6;Q13428-8;Q13428-2;Q13428-5;H0YA99	E9PHK9;Q13428-4;Q13428-3;Q13428;E7ETY2;Q13428-7;Q13428-6;Q13428-8;Q13428-2;Q13428-5	>tr|E9PHK9|E9PHK9_HUMAN Treacher Collins-Franceschetti syndrome 1 OS=Homo sapiens GN=TCOF1 PE=4 SV=1;>sp|Q13428-4|TCOF_HUMAN Isoform 4 of Treacle protein OS=Homo sapiens GN=TCOF1;>sp|Q13428-3|TCOF_HUMAN Isoform 3 of Treacle protein OS=Homo sapiens GN=TCOF1	0.00371062	0.747106	+	11	18	18	18	0	13	8	5	12	9	6	7	7	7	14	9	9	13	8	5	12	9	6	7	7	7	14	9	9	14.5	14.5	14.5	156.06	0.858072	-0.841784	-0.771574	-0.638836	-1.00198	-0.602757	0.0325489	-0.417566	-0.257538
Cytochrome b-c1 complex subunit 2, mitochondrial	UQCRC2	P22695	P22695	>sp|P22695|QCR2_HUMAN Cytochrome b-c1 complex subunit 2, mitochondrial OS=Homo sapiens GN=UQCRC2 PE=1 SV=3	0.00371318	1.20756	+	1	20	20	20	0	19	17	18	20	17	17	16	16	16	16	16	18	19	17	18	20	17	17	16	16	16	16	16	18	53.4	53.4	53.4	48.442	-1.25627	3.48801	3.46732	3.31917	3.39575	3.47858	2.90022	3.1777	3.31756
Plakophilin-3	PKP3	Q9Y446;E9PKC4;E9PRW6;E9PK71;E9PJR7;E9PQ15	Q9Y446;E9PKC4	>sp|Q9Y446|PKP3_HUMAN Plakophilin-3 OS=Homo sapiens GN=PKP3 PE=1 SV=1;>tr|E9PKC4|E9PKC4_HUMAN Plakophilin 3 (Fragment) OS=Homo sapiens GN=PKP3 PE=4 SV=1	0.00373048	2.06859	+	6	6	6	6	0	6	6	4	5	4	4	4	3	5	1	4	3	6	6	4	5	4	4	4	3	5	1	4	3	9	9	9	87.081	-2.74397	-0.63273	-0.20274	-0.233841	-0.350075	-0.185421	-0.865868	-1.09857	-1.35895
WD repeat-containing protein 37	WDR37	Q9Y2I8;E7EQ49;C9JGR9	Q9Y2I8;E7EQ49;C9JGR9	>sp|Q9Y2I8|WDR37_HUMAN WD repeat-containing protein 37 OS=Homo sapiens GN=WDR37 PE=2 SV=2;>tr|E7EQ49|E7EQ49_HUMAN WD repeat domain 37 OS=Homo sapiens GN=WDR37 PE=4 SV=1;>tr|C9JGR9|C9JGR9_HUMAN WD repeat domain 37 (Fragment) OS=Homo sapiens GN=WDR37 PE=4 SV	0.00376483	2.04391	+	3	4	4	4	0	2	1	2	3	2	2	1	2	1	1	1	1	2	1	2	3	2	2	1	2	1	1	1	1	11.3	11.3	11.3	54.665	1.04917	-3.46662	-1.91964	-2.30213	-2.11643	-1.90315	-2.90515	-3.03723	-3.531
Ribonuclease inhibitor	RNH1	P13489;H0YCR7;E9PIM9;E9PLZ3;E9PMJ3;E9PIK5;E9PMN0;E9PMA9;E9PMI1;E9PR82	P13489	>sp|P13489|RINI_HUMAN Ribonuclease inhibitor OS=Homo sapiens GN=RNH1 PE=1 SV=2	0.00380749	1.54474	+	10	16	16	16	0	15	13	14	15	12	14	11	11	11	11	13	12	15	13	14	15	12	14	11	11	11	11	13	12	51	51	51	49.973	0.0805798	4.17132	4.6993	4.03927	4.24689	4.89841	3.79484	3.39346	4.01877
Cytosolic Fe-S cluster assembly factor NUBP1	NUBP1	P53384;P53384-2	P53384;P53384-2	>sp|P53384|NUBP1_HUMAN Cytosolic Fe-S cluster assembly factor NUBP1 OS=Homo sapiens GN=NUBP1 PE=1 SV=2;>sp|P53384-2|NUBP1_HUMAN Isoform 2 of Cytosolic Fe-S cluster assembly factor NUBP1 OS=Homo sapiens GN=NUBP1	0.00380988	0.571124	+	2	2	2	2	0	2	2	2	2	2	2	2	2	2	2	2	2	2	2	2	2	2	2	2	2	2	2	2	2	8.4	8.4	8.4	34.534	1.31373	-1.71955	-0.872612	-1.7054	-1.24917	-0.857475	-0.252609	-0.625095	-0.371248
KN motif and ankyrin repeat domain-containing protein 2	KANK2	Q63ZY3-2;Q63ZY3;Q63ZY3-3	Q63ZY3-2;Q63ZY3;Q63ZY3-3	>sp|Q63ZY3-2|KANK2_HUMAN Isoform 2 of KN motif and ankyrin repeat domain-containing protein 2 OS=Homo sapiens GN=KANK2;>sp|Q63ZY3|KANK2_HUMAN KN motif and ankyrin repeat domain-containing protein 2 OS=Homo sapiens GN=KANK2 PE=1 SV=1;>sp|Q63ZY3-3|KANK2_HUMA	0.00387156	0.811289	+	3	7	7	7	0	3	4	3	3	3	3	5	4	4	2	4	5	3	4	3	3	3	3	5	4	4	2	4	5	9.7	9.7	9.7	91.92	-2.12302	0.859083	0.725626	0.926269	0.684412	1.08783	1.04172	1.22182	1.0885
Zinc finger protein 326	ZNF326	A8MYX1;Q5BKZ1;B4E179	A8MYX1;Q5BKZ1	>tr|A8MYX1|A8MYX1_HUMAN Zinc finger protein 326 OS=Homo sapiens GN=ZNF326 PE=4 SV=1;>sp|Q5BKZ1|ZN326_HUMAN Zinc finger protein 326 OS=Homo sapiens GN=ZNF326 PE=1 SV=2	0.00391649	0.32458	+	3	6	6	6	0	3	3	3	3	4	3	5	5	3	6	4	4	3	3	3	3	4	3	5	5	3	6	4	4	14.6	14.6	14.6	65.695	1.26326	-2.81908	-3.25635	-2.42361	-2.78134	-1.94778	-0.0304165	-0.902929	-2.31415
Mitochondrial import receptor subunit TOM6 homolog	TOMM6	Q96B49	Q96B49	>sp|Q96B49|TOM6_HUMAN Mitochondrial import receptor subunit TOM6 homolog OS=Homo sapiens GN=TOMM6 PE=1 SV=1	0.00394325	0.614019	+	1	2	2	2	0	2	2	2	2	2	2	2	2	2	2	2	2	2	2	2	2	2	2	2	2	2	2	2	2	56.8	56.8	56.8	8.0019	-1.19251	1.46243	1.99302	2.37766	2.79869	2.00874	2.97014	2.90144	2.8923
Glutamate--cysteine ligase catalytic subunit	GCLC	P48506;H0Y9I7;H0YAB6;D6RGF8	P48506	>sp|P48506|GSH1_HUMAN Glutamate--cysteine ligase catalytic subunit OS=Homo sapiens GN=GCLC PE=1 SV=2	0.00402184	1.25237	+	4	5	5	5	0	2	4	5	4	5	5	2	5	4	3	4	4	2	4	5	4	5	5	2	5	4	3	4	4	12.4	12.4	12.4	72.765	0.819933	-0.969971	-0.750893	-0.92193	-0.64521	-0.826729	-1.04767	-1.38974	-0.979631
Mannose-1-phosphate guanyltransferase alpha	GMPPA	Q96IJ6-2;Q96IJ6;F8WD54;C9JAH0;C9J255	Q96IJ6-2;Q96IJ6	>sp|Q96IJ6-2|GMPPA_HUMAN Isoform 2 of Mannose-1-phosphate guanyltransferase alpha OS=Homo sapiens GN=GMPPA;>sp|Q96IJ6|GMPPA_HUMAN Mannose-1-phosphate guanyltransferase alpha OS=Homo sapiens GN=GMPPA PE=1 SV=1	0.00403037	1.73977	+	5	8	8	8	0	6	5	6	7	6	7	6	7	6	4	6	7	6	5	6	7	6	7	6	7	6	4	6	7	22.6	22.6	22.6	52.017	1.35404	-0.300768	0.594431	-0.244398	0.243538	0.691952	-1.19309	-0.721607	-0.228626
DNA polymerase alpha subunit B	POLA2	Q14181;B4DNB4;H0YDR7;E9PIQ6	Q14181	>sp|Q14181|DPOA2_HUMAN DNA polymerase alpha subunit B OS=Homo sapiens GN=POLA2 PE=1 SV=2	0.00415892	0.394005	+	4	3	3	3	0	2	2	1	2	1	2	2	0	2	3	2	2	2	2	1	2	1	2	2	0	2	3	2	2	6.7	6.7	6.7	65.947	6.8723	-3.67445	-3.51254	-4.03341	-3.42643	-3.54412	-2.27565	-2.56148	-3.45365
All-trans-retinol 13,14-reductase	RETSAT	Q6NUM9;G5E9N3;Q6NUM9-2;H0YGU3	Q6NUM9;G5E9N3;Q6NUM9-2	>sp|Q6NUM9|RETST_HUMAN All-trans-retinol 13,14-reductase OS=Homo sapiens GN=RETSAT PE=2 SV=2;>tr|G5E9N3|G5E9N3_HUMAN All-trans-13,14-dihydroretinol saturase, isoform CRA_c OS=Homo sapiens GN=RETSAT PE=4 SV=1;>sp|Q6NUM9-2|RETST_HUMAN Isoform 2 of All-trans-	0.00419001	2.96093	+	4	6	6	6	0	4	4	3	3	6	5	1	4	3	4	4	4	4	4	3	3	6	5	1	4	3	4	4	4	13.3	13.3	13.3	66.819	0.407354	0.236179	0.185585	-0.0638256	0.153654	0.332586	-3.43636	-1.49423	-0.888325
KDEL motif-containing protein 2	KDELC2	Q7Z4H8;Q7Z4H8-2;Q7Z4H8-3;H0YEM3	Q7Z4H8;Q7Z4H8-2;Q7Z4H8-3	>sp|Q7Z4H8|KDEL2_HUMAN KDEL motif-containing protein 2 OS=Homo sapiens GN=KDELC2 PE=1 SV=2;>sp|Q7Z4H8-2|KDEL2_HUMAN Isoform 2 of KDEL motif-containing protein 2 OS=Homo sapiens GN=KDELC2;>sp|Q7Z4H8-3|KDEL2_HUMAN Isoform 3 of KDEL motif-containing protein 2	0.00431033	0.71866	+	4	9	9	9	0	7	8	8	7	7	9	7	7	8	5	7	7	7	8	8	7	7	9	7	7	8	5	7	7	25	25	25	58.572	-0.0846062	0.0321312	-0.319502	-0.299542	-0.61303	-0.262514	0.147293	0.419594	-0.0415134
Procollagen-lysine,2-oxoglutarate 5-dioxygenase 2	PLOD2	O00469-2;E7ETU9;O00469;B3KWS3;C9JXZ0	O00469-2;E7ETU9;O00469;B3KWS3	>sp|O00469-2|PLOD2_HUMAN Isoform 2 of Procollagen-lysine,2-oxoglutarate 5-dioxygenase 2 OS=Homo sapiens GN=PLOD2;>tr|E7ETU9|E7ETU9_HUMAN Procollagen-lysine, 2-oxoglutarate 5-dioxygenase 2 OS=Homo sapiens GN=PLOD2 PE=4 SV=1;>sp|O00469|PLOD2_HUMAN Procollage	0.00432672	0.696366	+	5	9	9	9	0	4	5	4	4	3	4	3	6	6	3	5	5	4	5	4	4	3	4	3	6	6	3	5	5	16	16	16	87.097	-1.84963	-1.22341	-1.07751	-1.06715	-1.21969	-1.56764	-0.890852	-0.584619	-0.613075
Dystroglycan;Alpha-dystroglycan;Beta-dystroglycan	DAG1	Q14118	Q14118	>sp|Q14118|DAG1_HUMAN Dystroglycan OS=Homo sapiens GN=DAG1 PE=1 SV=2	0.00434034	0.665784	+	1	5	5	5	0	5	3	4	3	4	4	3	4	4	5	4	4	5	3	4	3	4	4	3	4	4	5	4	4	9.1	9.1	9.1	97.44	-3.01235	-0.971928	-1.36839	-1.15915	-0.482191	-1.01873	-0.27833	-0.126001	-0.473732
Kinetochore protein Nuf2	NUF2	Q9BZD4;E9PQC4;E9PP32;B1AQT4;B1AQT3;E9PKH1	Q9BZD4;E9PQC4;E9PP32;B1AQT4	>sp|Q9BZD4|NUF2_HUMAN Kinetochore protein Nuf2 OS=Homo sapiens GN=NUF2 PE=1 SV=2;>tr|E9PQC4|E9PQC4_HUMAN NUF2, NDC80 kinetochore complex component, homolog (S. cerevisiae) OS=Homo sapiens GN=NUF2 PE=4 SV=1;>tr|E9PP32|E9PP32_HUMAN NUF2, NDC80 kinetochore co	0.00441281	0.580506	+	6	5	5	5	0	3	2	3	3	3	2	3	2	3	4	3	3	3	2	3	3	3	2	3	2	3	4	3	3	14.4	14.4	14.4	54.303	-2.40221	-2.95799	-2.39485	-2.93524	-3.0061	-3.45526	-2.17103	-2.11523	-2.66489
Minor histocompatibility antigen H13	HM13	Q8TCT9;Q8TCT9-5;Q8TCT9-2;Q8TCT9-4	Q8TCT9;Q8TCT9-5;Q8TCT9-2;Q8TCT9-4	>sp|Q8TCT9|HM13_HUMAN Minor histocompatibility antigen H13 OS=Homo sapiens GN=HM13 PE=1 SV=1;>sp|Q8TCT9-5|HM13_HUMAN Isoform 5 of Minor histocompatibility antigen H13 OS=Homo sapiens GN=HM13;>sp|Q8TCT9-2|HM13_HUMAN Isoform 2 of Minor histocompatibility ant	0.00446156	1.10678	+	4	8	8	8	0	7	7	6	7	8	6	5	7	6	6	8	5	7	7	6	7	8	6	5	7	6	6	8	5	20.7	20.7	20.7	41.488	-2.95587	2.46748	2.49527	2.45436	2.63347	2.45767	2.28844	2.41607	2.44595
ATP-dependent RNA helicase DDX24	DDX24	Q9GZR7;G3V529;F5H4J5;Q4V9L5;F5GYL3;F5H4V3;E7ETZ2	Q9GZR7;G3V529;F5H4J5;Q4V9L5;F5GYL3;F5H4V3;E7ETZ2	>sp|Q9GZR7|DDX24_HUMAN ATP-dependent RNA helicase DDX24 OS=Homo sapiens GN=DDX24 PE=1 SV=1;>tr|G3V529|G3V529_HUMAN DEAD (Asp-Glu-Ala-Asp) box polypeptide 24 OS=Homo sapiens GN=DDX24 PE=3 SV=1;>tr|F5H4J5|F5H4J5_HUMAN DEAD (Asp-Glu-Ala-Asp) box polypeptide 2	0.00453101	1.34015	+	7	16	16	16	0	10	11	6	10	9	13	6	9	6	10	9	10	10	11	6	10	9	13	6	9	6	10	9	10	24	24	24	96.331	0.123451	0.428945	0.432163	-0.0619087	0.303101	0.373539	-0.0693607	-0.128443	-0.507141
Mitochondrial carrier homolog 1	MTCH1	Q9NZJ7;Q9NZJ7-2;H0Y8C3;F8W7H0;Q5TDC2;B4E0C5;Q9NZJ7-3	Q9NZJ7;Q9NZJ7-2;H0Y8C3;F8W7H0;Q5TDC2	>sp|Q9NZJ7|MTCH1_HUMAN Mitochondrial carrier homolog 1 OS=Homo sapiens GN=MTCH1 PE=1 SV=1;>sp|Q9NZJ7-2|MTCH1_HUMAN Isoform 2 of Mitochondrial carrier homolog 1 OS=Homo sapiens GN=MTCH1;>tr|H0Y8C3|H0Y8C3_HUMAN Mitochondrial carrier 1 (Fragment) OS=Homo sapi	0.0045404	1.58259	+	7	12	12	12	0	9	7	9	9	9	9	7	8	9	6	7	9	9	7	9	9	9	9	7	8	9	6	7	9	33.4	33.4	33.4	41.544	-0.634049	1.28161	1.78332	1.51164	1.55979	1.73349	0.926376	1.08391	1.16678
Proteasome activator complex subunit 2	PSME2	C9JE52;A8MZ76;Q9UL46;H0YM70;H0YKU2	C9JE52;A8MZ76;Q9UL46;H0YM70	>tr|C9JE52|C9JE52_HUMAN Uncharacterized protein OS=Homo sapiens GN=PSME2 PE=4 SV=1;>tr|A8MZ76|A8MZ76_HUMAN Uncharacterized protein OS=Homo sapiens GN=PSME2 PE=4 SV=1;>sp|Q9UL46|PSME2_HUMAN Proteasome activator complex subunit 2 OS=Homo sapiens GN=PSME2 PE=	0.00454428	1.32578	+	5	18	18	18	0	16	18	16	16	17	16	13	17	15	14	17	17	16	18	16	16	17	16	13	17	15	14	17	17	68.5	68.5	68.5	29.126	-0.432989	3.88359	3.85242	4.16509	3.79395	4.04	3.55164	3.07361	3.75183
Mitochondrial 2-oxoglutarate/malate carrier protein	SLC25A11	Q02978;F5GY65	Q02978;F5GY65	>sp|Q02978|M2OM_HUMAN Mitochondrial 2-oxoglutarate/malate carrier protein OS=Homo sapiens GN=SLC25A11 PE=1 SV=3;>tr|F5GY65|F5GY65_HUMAN Solute carrier family 25 (mitochondrial carrier; oxoglutarate carrier), member 11 OS=Homo sapiens GN=SLC25A11 PE=3 SV=1	0.00455079	1.20743	+	2	13	13	13	0	11	11	10	11	11	10	6	8	10	8	9	11	11	11	10	11	11	10	6	8	10	8	9	11	42	42	42	34.061	0.850716	1.90308	1.80235	1.91748	1.93331	1.79387	1.47908	1.51564	1.91759
Peroxisomal multifunctional enzyme type 2;(3R)-hydroxyacyl-CoA dehydrogenase;Enoyl-CoA hydratase 2	HSD17B4	P51659;F5HE57;E9PB82;E7EWE5;E7ER27;E7ET17;G5E9S2;E7EPL9	P51659;F5HE57;E9PB82;E7EWE5;E7ER27;E7ET17;G5E9S2	>sp|P51659|DHB4_HUMAN Peroxisomal multifunctional enzyme type 2 OS=Homo sapiens GN=HSD17B4 PE=1 SV=3;>tr|F5HE57|F5HE57_HUMAN Uncharacterized protein OS=Homo sapiens GN=HSD17B4 PE=3 SV=1;>tr|E9PB82|E9PB82_HUMAN Hydroxysteroid (17-beta) dehydrogenase 4 OS=Ho	0.00458204	1.20015	+	8	23	23	23	0	16	14	13	14	19	15	12	14	12	17	15	16	16	14	13	14	19	15	12	14	12	17	15	16	40.8	40.8	40.8	79.685	3.29835	2.94533	2.992	3.17215	3.16746	2.9026	2.69634	2.67235	2.90725
TBC1 domain family member 9B	TBC1D9B	Q66K14;Q66K14-2;H0YB08;G3V133;F5H6M5;Q6ZT07;E2QRM0;E5RIN2	Q66K14;Q66K14-2	>sp|Q66K14|TBC9B_HUMAN TBC1 domain family member 9B OS=Homo sapiens GN=TBC1D9B PE=1 SV=3;>sp|Q66K14-2|TBC9B_HUMAN Isoform 2 of TBC1 domain family member 9B OS=Homo sapiens GN=TBC1D9B	0.00461876	1.26378	+	8	11	11	11	0	7	11	10	6	9	10	9	8	8	7	10	8	7	11	10	6	9	10	9	8	8	7	10	8	10.6	10.6	10.6	140.52	-0.0867233	1.26649	1.12363	1.26158	1.20137	1.13855	0.842579	0.838366	0.861082
Copine-1	CPNE1	Q99829;F2Z2V0;A6PVH9;E7ENH5;Q5JX44;Q5JX45;Q5JX60;Q5JX59;Q5JX58;Q5JX52;Q5JX56;Q5JX61;Q5JX55;H0Y524;Q5JX54;E7EV27;Q5JX57	Q99829;F2Z2V0;A6PVH9;E7ENH5;Q5JX44;Q5JX45;Q5JX60;Q5JX59;Q5JX58	>sp|Q99829|CPNE1_HUMAN Copine-1 OS=Homo sapiens GN=CPNE1 PE=1 SV=1;>tr|F2Z2V0|F2Z2V0_HUMAN Copine I (Fragment) OS=Homo sapiens GN=CPNE1 PE=4 SV=1;>tr|A6PVH9|A6PVH9_HUMAN Copine I OS=Homo sapiens GN=CPNE1 PE=4 SV=1;>tr|E7ENH5|E7ENH5_HUMAN Copine I OS=Homo s	0.0046978	1.28402	+	17	12	12	12	0	10	10	9	10	9	10	7	10	10	10	11	9	10	10	9	10	9	10	7	10	10	10	11	9	22.7	22.7	22.7	59.058	-0.998627	5.0384	5.20982	5.24823	5.24419	4.94421	4.37519	4.93987	4.85243
Adenylosuccinate lyase	ADSL	P30566;E7ERF4;P30566-2;B4DUM2;B0QY75;B4DEP1	P30566;E7ERF4;P30566-2;B4DUM2	>sp|P30566|PUR8_HUMAN Adenylosuccinate lyase OS=Homo sapiens GN=ADSL PE=1 SV=2;>tr|E7ERF4|E7ERF4_HUMAN Adenylosuccinate lyase OS=Homo sapiens GN=ADSL PE=4 SV=1;>sp|P30566-2|PUR8_HUMAN Isoform 2 of Adenylosuccinate lyase OS=Homo sapiens GN=ADSL;>tr|B4DUM2|B	0.00470494	0.808708	+	6	17	17	17	0	14	13	12	15	10	14	12	11	12	15	12	15	14	13	12	15	10	14	12	11	12	15	12	15	42.8	42.8	42.8	54.889	-0.715082	1.68542	1.66438	1.74937	1.53503	1.63236	2.12746	1.74723	1.86352
Paxillin	PXN	P49023-3;P49023;P49023-2;F5GZ78;P49023-4;F5H854;E7EMK8;E9PE21;F5H836;H0YIE4	P49023-3;P49023;P49023-2;F5GZ78;P49023-4;F5H854	>sp|P49023-3|PAXI_HUMAN Isoform Gamma of Paxillin OS=Homo sapiens GN=PXN;>sp|P49023|PAXI_HUMAN Paxillin OS=Homo sapiens GN=PXN PE=1 SV=3;>sp|P49023-2|PAXI_HUMAN Isoform Alpha of Paxillin OS=Homo sapiens GN=PXN;>tr|F5GZ78|F5GZ78_HUMAN Paxillin OS=Homo sapie	0.00473429	0.565247	+	10	11	11	11	0	7	5	6	6	5	5	3	6	7	6	7	4	7	5	6	6	5	5	3	6	7	6	7	4	32.2	32.2	32.2	66.212	2.08826	0.476702	-0.356354	-0.373621	-0.242865	-0.708145	0.788948	0.388367	-0.08704
DNA polymerase delta subunit 2	POLD2	P49005;F8W8R3;C9JLE1;C9J8Z7;C9IZD2;C9JHC7	P49005;F8W8R3;C9JLE1;C9J8Z7;C9IZD2;C9JHC7	>sp|P49005|DPOD2_HUMAN DNA polymerase delta subunit 2 OS=Homo sapiens GN=POLD2 PE=1 SV=1;>tr|F8W8R3|F8W8R3_HUMAN Polymerase (DNA directed), delta 2, regulatory subunit 50kDa OS=Homo sapiens GN=POLD2 PE=4 SV=1;>tr|C9JLE1|C9JLE1_HUMAN Polymerase (DNA directe	0.00474627	0.683421	+	6	8	8	8	0	7	3	6	6	7	7	7	7	5	6	5	5	7	3	6	6	7	7	7	7	5	6	5	5	24.7	24.7	24.7	51.289	-0.492628	0.129364	0.671597	0.497221	0.909651	0.672871	1.57316	0.880344	1.2005
X-ray repair cross-complementing protein 6	XRCC6	P12956;B1AHC8;B1AHC9;B1AHC7;F5H1I8	P12956;B1AHC8;B1AHC9;B1AHC7;F5H1I8	>sp|P12956|XRCC6_HUMAN X-ray repair cross-complementing protein 6 OS=Homo sapiens GN=XRCC6 PE=1 SV=2;>tr|B1AHC8|B1AHC8_HUMAN Uncharacterized protein OS=Homo sapiens GN=XRCC6 PE=2 SV=1;>tr|B1AHC9|B1AHC9_HUMAN Uncharacterized protein OS=Homo sapiens GN=XRCC6	0.00476892	0.892356	+	5	31	31	31	0	27	24	26	25	27	28	25	23	27	25	28	27	27	24	26	25	27	28	25	23	27	25	28	27	54.4	54.4	54.4	69.842	4.97429	4.58559	4.489	4.49728	4.53122	4.57541	4.58185	4.77553	4.57724
Core histone macro-H2A.1;Histone H2A	H2AFY	O75367;O75367-3;O75367-2;B4DJC3;D6RCF2;Q9P0M6;Q5SQT3	O75367;O75367-3;O75367-2;B4DJC3	>sp|O75367|H2AY_HUMAN Core histone macro-H2A.1 OS=Homo sapiens GN=H2AFY PE=1 SV=4;>sp|O75367-3|H2AY_HUMAN Isoform 3 of Core histone macro-H2A.1 OS=Homo sapiens GN=H2AFY;>sp|O75367-2|H2AY_HUMAN Isoform 1 of Core histone macro-H2A.1 OS=Homo sapiens GN=H2AFY;	0.00479023	1.20698	+	7	17	17	17	0	15	14	15	13	13	14	10	15	14	12	15	15	15	14	15	13	13	14	10	15	14	12	15	15	54.3	54.3	54.3	39.617	-0.808561	3.11576	3.29196	3.29305	3.02819	3.34604	3.06356	2.96013	3.02903
Bifunctional protein NCOAT;Protein O-GlcNAcase;Histone acetyltransferase	MGEA5	O60502;E9PGF9;O60502-2;O60502-3;B4DYV7	O60502;E9PGF9;O60502-2;O60502-3	>sp|O60502|NCOAT_HUMAN Bifunctional protein NCOAT OS=Homo sapiens GN=MGEA5 PE=1 SV=2;>tr|E9PGF9|E9PGF9_HUMAN Meningioma-expressed antigen 5 (hyaluronidase) OS=Homo sapiens GN=MGEA5 PE=4 SV=1;>sp|O60502-2|NCOAT_HUMAN Isoform 2 of Bifunctional protein NCOAT	0.00489679	0.793408	+	5	18	18	18	0	12	13	12	13	11	13	7	11	11	14	11	10	12	13	12	13	11	13	7	11	11	14	11	10	22.3	22.3	22.3	102.91	-2.74533	1.33917	1.44125	1.04951	1.19607	1.3567	1.49197	1.39505	1.74717
G patch domain and KOW motifs-containing protein	GPKOW	Q92917;A6NHU0	Q92917;A6NHU0	>sp|Q92917|GPKOW_HUMAN G patch domain and KOW motifs-containing protein OS=Homo sapiens GN=GPKOW PE=1 SV=2;>tr|A6NHU0|A6NHU0_HUMAN Uncharacterized protein OS=Homo sapiens GN=GPKOW PE=4 SV=3	0.00497332	0.35031	+	2	2	2	2	0	0	2	1	0	1	1	2	2	2	2	1	2	0	2	1	0	1	1	2	2	2	2	1	2	4.4	4.4	4.4	52.228	-0.670479	-2.56058	-3.4446	-4.40789	-3.23138	-3.05692	-1.18259	-1.78544	-2.30895
Condensin complex subunit 3	NCAPG	Q9BPX3;H0Y9Z8;D6RA93	Q9BPX3	>sp|Q9BPX3|CND3_HUMAN Condensin complex subunit 3 OS=Homo sapiens GN=NCAPG PE=1 SV=1	0.00497874	0.709208	+	3	23	23	23	0	11	14	15	13	14	16	12	13	15	15	16	13	11	14	15	13	14	16	12	13	15	15	16	13	25.6	25.6	25.6	114.33	-0.114098	0.910486	1.2772	0.504358	1.05159	1.26518	1.58017	1.75454	1.60893
Prolactin regulatory element-binding protein	PREB	Q9HCU5;B5MC98;F8WCS5	Q9HCU5;B5MC98	>sp|Q9HCU5|PREB_HUMAN Prolactin regulatory element-binding protein OS=Homo sapiens GN=PREB PE=1 SV=2;>tr|B5MC98|B5MC98_HUMAN Prolactin regulatory element-binding OS=Homo sapiens GN=PREB PE=4 SV=1	0.00499191	0.414027	+	3	5	5	5	0	2	3	2	2	3	3	3	4	2	3	3	4	2	3	2	2	3	3	3	4	2	3	3	4	18	18	18	45.468	-0.844004	-2.36359	-4.0712	-2.55541	-3.95919	-2.10478	-1.54103	-1.73622	-1.61627
Programmed cell death protein 2-like	PDCD2L	Q9BRP1	Q9BRP1	>sp|Q9BRP1|PDD2L_HUMAN Programmed cell death protein 2-like OS=Homo sapiens GN=PDCD2L PE=1 SV=1	0.00499955	0.553626	+	1	3	3	3	0	2	1	1	1	1	1	3	2	2	2	2	1	2	1	1	1	1	1	3	2	2	2	2	1	14	14	14	39.416	-2.52248	-3.48838	-3.2898	-2.48145	-3.6968	-3.37609	-1.63434	-2.33749	-2.58958
Insulin receptor substrate 2	IRS2	Q9Y4H2	Q9Y4H2	>sp|Q9Y4H2|IRS2_HUMAN Insulin receptor substrate 2 OS=Homo sapiens GN=IRS2 PE=1 SV=2	0.00502425	0.442158	+	1	2	2	2	0	1	1	0	1	2	0	2	2	2	2	2	2	1	1	0	1	2	0	2	2	2	2	2	2	1.8	1.8	1.8	137.33	-2.27539	-3.92867	-3.27649	-4.08582	-3.1555	-3.28852	-1.57955	-1.71767	-2.88445
Protein Smaug homolog 1	SAMD4A	Q9UPU9;Q9UPU9-3;Q9UPU9-2;G3V2R1	Q9UPU9;Q9UPU9-3;Q9UPU9-2;G3V2R1	>sp|Q9UPU9|SMAG1_HUMAN Protein Smaug homolog 1 OS=Homo sapiens GN=SAMD4A PE=1 SV=3;>sp|Q9UPU9-3|SMAG1_HUMAN Isoform 3 of Protein Smaug homolog 1 OS=Homo sapiens GN=SAMD4A;>sp|Q9UPU9-2|SMAG1_HUMAN Isoform 2 of Protein Smaug homolog 1 OS=Homo sapiens GN=SAMD	0.00506065	0.436515	+	4	2	2	2	0	1	1	0	1	1	0	2	2	2	2	2	1	1	1	0	1	1	0	2	2	2	2	2	1	3.3	3.3	3.3	79.414	2.41491	-3.96422	-3.77641	-3.17291	-2.65682	-4.15408	-2.16364	-1.79118	-2.04087
Apoptosis inhibitor 5	API5	Q9BZZ5;G3V1C3;Q9BZZ5-2;Q9BZZ5-3;B4DGR0;Q9BZZ5-1;B4DDR3;H0YER7;E9PQK6	Q9BZZ5;G3V1C3;Q9BZZ5-2;Q9BZZ5-3;B4DGR0;Q9BZZ5-1;B4DDR3;H0YER7	>sp|Q9BZZ5|API5_HUMAN Apoptosis inhibitor 5 OS=Homo sapiens GN=API5 PE=1 SV=3;>tr|G3V1C3|G3V1C3_HUMAN Apoptosis inhibitor 5 OS=Homo sapiens GN=API5 PE=4 SV=1;>sp|Q9BZZ5-2|API5_HUMAN Isoform 2 of Apoptosis inhibitor 5 OS=Homo sapiens GN=API5;>sp|Q9BZZ5-3|AP	0.00508414	0.784913	+	9	13	13	13	0	9	10	8	9	8	10	10	9	8	11	9	9	9	10	8	9	8	10	10	9	8	11	9	9	27.3	27.3	27.3	59.004	-2.07651	1.43837	1.45152	1.33356	1.12254	1.59409	1.8554	1.83448	1.46282
Protein Niban	FAM129A	Q9BZQ8	Q9BZQ8	>sp|Q9BZQ8|NIBAN_HUMAN Protein Niban OS=Homo sapiens GN=FAM129A PE=1 SV=1	0.00514236	0.643659	+	1	8	8	8	0	4	3	3	3	2	3	5	4	4	4	4	4	4	3	3	3	2	3	5	4	4	4	4	4	14.1	14.1	14.1	103.13	-1.4742	-0.727615	-0.967165	-0.940287	-0.152102	-0.818224	0.135674	-0.339931	-0.413963
Reticulon-4	RTN4	Q9NQC3-5;Q9NQC3;Q9NQC3-2;F8W914;F8WAM4;Q9NQC3-4;Q9NQC3-6;Q9NQC3-3	Q9NQC3-5;Q9NQC3;Q9NQC3-2;F8W914;F8WAM4;Q9NQC3-4	>sp|Q9NQC3-5|RTN4_HUMAN Isoform 5 of Reticulon-4 OS=Homo sapiens GN=RTN4;>sp|Q9NQC3|RTN4_HUMAN Reticulon-4 OS=Homo sapiens GN=RTN4 PE=1 SV=2;>sp|Q9NQC3-2|RTN4_HUMAN Isoform 2 of Reticulon-4 OS=Homo sapiens GN=RTN4;>tr|F8W914|F8W914_HUMAN Reticulon 4 OS=Hom	0.00517529	0.662336	+	8	16	16	16	0	13	12	12	13	11	12	14	13	12	12	13	13	13	12	12	13	11	12	14	13	12	12	13	13	72.4	72.4	72.4	42.274	-0.0497742	3.84921	3.50306	4.06418	4.06324	3.46602	4.84246	4.21962	4.25365
Pre-mRNA-splicing factor CWC22 homolog	CWC22	B7WP27;Q9HCG8;B7WP74	B7WP27;Q9HCG8;B7WP74	>tr|B7WP27|B7WP27_HUMAN CWC22 spliceosome-associated protein homolog (S. cerevisiae) OS=Homo sapiens GN=CWC22 PE=4 SV=1;>sp|Q9HCG8|CWC22_HUMAN Pre-mRNA-splicing factor CWC22 homolog OS=Homo sapiens GN=CWC22 PE=1 SV=3;>tr|B7WP74|B7WP74_HUMAN CWC22 spliceoso	0.00518775	7.23583	+	3	5	5	5	0	3	3	5	3	4	4	1	0	1	1	0	2	3	3	5	3	4	4	1	0	1	1	0	2	5.2	5.2	5.2	105.52	-0.0507374	-2.70725	-1.29425	0.909119	0.785566	0.266272	-3.24246	-3.85474	-4.14353
26S proteasome non-ATPase regulatory subunit 7	PSMD7	P51665;B4DXI8	P51665;B4DXI8	>sp|P51665|PSD7_HUMAN 26S proteasome non-ATPase regulatory subunit 7 OS=Homo sapiens GN=PSMD7 PE=1 SV=2;>tr|B4DXI8|B4DXI8_HUMAN Uncharacterized protein OS=Homo sapiens GN=PSMD7 PE=2 SV=1	0.00523713	1.32232	+	2	15	15	15	0	11	13	11	13	12	10	8	10	11	11	12	12	11	13	11	13	12	10	8	10	11	11	12	12	68.5	68.5	68.5	37.025	-2.50527	3.09196	3.01325	3.07252	3.12919	2.82228	2.47849	2.51885	2.99843
Ras-related protein Rab-11B;Ras-related protein Rab-11A	RAB11B;RAB11A	Q15907;P62491;P57735	Q15907;P62491	>sp|Q15907|RB11B_HUMAN Ras-related protein Rab-11B OS=Homo sapiens GN=RAB11B PE=1 SV=4;>sp|P62491|RB11A_HUMAN Ras-related protein Rab-11A OS=Homo sapiens GN=RAB11A PE=1 SV=3	0.00529978	1.19917	+	3	17	17	17	0	13	15	17	15	13	16	12	14	15	15	16	12	13	15	17	15	13	16	12	14	15	15	16	12	90.4	90.4	90.4	24.488	1.4242	3.8477	3.76671	3.73762	3.72148	3.96834	3.7319	3.65352	3.28746
Transcription elongation factor B polypeptide 2	TCEB2	B7WPD3;Q15370;B8ZZU8	B7WPD3;Q15370;B8ZZU8	>tr|B7WPD3|B7WPD3_HUMAN Transcription elongation factor B (SIII), polypeptide 2 (18kDa, elongin B) OS=Homo sapiens GN=TCEB2 PE=4 SV=1;>sp|Q15370|ELOB_HUMAN Transcription elongation factor B polypeptide 2 OS=Homo sapiens GN=TCEB2 PE=1 SV=1;>tr|B8ZZU8|B8ZZU8	0.00532593	0.635116	+	3	9	9	9	0	7	7	4	7	7	5	5	4	5	8	4	6	7	7	4	7	7	5	5	4	5	8	4	6	62.7	62.7	62.7	17.911	-1.74933	0.180038	0.695148	-0.264	0.407316	-0.021452	0.286146	0.79187	1.12717
Protein BUD31 homolog	BUD31	P41223;C9JNV2;C9JCD9;F8WCN7	P41223;C9JNV2;C9JCD9	>sp|P41223|BUD31_HUMAN Protein BUD31 homolog OS=Homo sapiens GN=BUD31 PE=1 SV=2;>tr|C9JNV2|C9JNV2_HUMAN BUD31 homolog (S. cerevisiae) OS=Homo sapiens GN=BUD31 PE=4 SV=1;>tr|C9JCD9|C9JCD9_HUMAN BUD31 homolog (S. cerevisiae) OS=Homo sapiens GN=BUD31 PE=4 SV=	0.00534268	1.90514	+	4	3	3	3	0	3	2	3	3	2	2	1	1	2	1	1	1	3	2	3	3	2	2	1	1	2	1	1	1	29.2	29.2	29.2	17	-0.376736	-2.56292	-2.12088	-2.39077	-2.93553	-2.70598	-4.23001	-3.74045	-2.65724
UDP-glucose 4-epimerase	GALE	Q14376;E9PH43;Q5QPP4;Q5QPP3;Q5QPP2;Q5QPP1;Q5QPP9	Q14376;E9PH43;Q5QPP4;Q5QPP3;Q5QPP2;Q5QPP1	>sp|Q14376|GALE_HUMAN UDP-glucose 4-epimerase OS=Homo sapiens GN=GALE PE=1 SV=2;>tr|E9PH43|E9PH43_HUMAN UDP-galactose-4-epimerase OS=Homo sapiens GN=GALE PE=4 SV=1;>tr|Q5QPP4|Q5QPP4_HUMAN UDP-galactose-4-epimerase (Fragment) OS=Homo sapiens GN=GALE PE=2 SV	0.00534936	1.3761	+	7	8	8	8	0	5	7	8	5	6	8	4	6	6	5	7	7	5	7	8	5	6	8	4	6	6	5	7	7	24.7	24.7	24.7	38.281	2.51548	1.47776	1.05153	1.16509	0.941942	1.16734	0.408114	0.581743	0.974258
Splicing factor 3B subunit 3	SF3B3	Q15393;Q15393-3;Q15393-2	Q15393	>sp|Q15393|SF3B3_HUMAN Splicing factor 3B subunit 3 OS=Homo sapiens GN=SF3B3 PE=1 SV=4	0.00537241	1.13063	+	3	39	39	39	0	30	27	29	31	29	28	27	25	29	29	29	29	30	27	29	31	29	28	27	25	29	29	29	29	36.6	36.6	36.6	135.58	-0.11381	4.33992	4.25689	4.32357	4.39182	4.28296	3.95889	4.25772	4.16552
Structural maintenance of chromosomes protein 3	SMC3	Q9UQE7	Q9UQE7	>sp|Q9UQE7|SMC3_HUMAN Structural maintenance of chromosomes protein 3 OS=Homo sapiens GN=SMC3 PE=1 SV=2	0.00538713	0.812327	+	1	39	39	39	0	31	24	18	27	22	20	20	23	20	28	26	26	31	24	18	27	22	20	20	23	20	28	26	26	44.3	44.3	44.3	141.54	2.65373	1.93588	1.84624	2.15497	1.88264	1.90293	2.50114	2.29364	2.10547
Protein flightless-1 homolog	FLII	Q13045;F5H407;E7EPM0	Q13045;F5H407;E7EPM0	>sp|Q13045|FLII_HUMAN Protein flightless-1 homolog OS=Homo sapiens GN=FLII PE=1 SV=2;>tr|F5H407|F5H407_HUMAN Flightless I homolog (Drosophila) OS=Homo sapiens GN=FLII PE=4 SV=1;>tr|E7EPM0|E7EPM0_HUMAN Flightless I homolog (Drosophila) OS=Homo sapiens GN=FL	0.00540317	1.15578	+	3	26	26	26	0	21	21	20	21	20	20	10	16	17	15	18	18	21	21	20	21	20	20	10	16	17	15	18	18	26.4	26.4	26.4	144.75	-3.63128	2.81144	2.78971	2.66374	2.85406	2.77989	2.70227	2.36301	2.54486
Nuclear pore membrane glycoprotein 210	NUP210	Q8TEM1;Q8TEM1-2	Q8TEM1	>sp|Q8TEM1|PO210_HUMAN Nuclear pore membrane glycoprotein 210 OS=Homo sapiens GN=NUP210 PE=1 SV=3	0.00554132	0.376859	+	2	8	8	8	0	2	6	4	4	3	4	3	6	5	2	4	4	2	6	4	4	3	4	3	6	5	2	4	4	5.7	5.7	5.7	205.11	-0.219242	-0.875628	-1.94955	-1.11396	-0.801554	-1.9337	0.7824	1.03144	0.273954
Malate dehydrogenase, mitochondrial;Malate dehydrogenase	MDH2	P40926;E9PDB2;G3XAL0	P40926;E9PDB2;G3XAL0	>sp|P40926|MDHM_HUMAN Malate dehydrogenase, mitochondrial OS=Homo sapiens GN=MDH2 PE=1 SV=3;>tr|E9PDB2|E9PDB2_HUMAN Malate dehydrogenase 2, NAD (mitochondrial) OS=Homo sapiens GN=MDH2 PE=3 SV=1;>tr|G3XAL0|G3XAL0_HUMAN Malate dehydrogenase OS=Homo sapiens G	0.00558197	1.68685	+	3	21	21	21	0	19	17	18	21	16	18	17	16	16	17	15	17	19	17	18	21	16	18	17	16	16	17	15	17	67.5	67.5	67.5	35.503	2.94433	4.19609	4.22031	4.0427	4.21926	4.23051	2.70779	3.57796	3.8564
Unconventional myosin-VI	MYO6	E7EW20;Q9UM54-6;Q9UM54;Q9UM54-1;Q9UM54-4;Q9UM54-2;Q9UM54-5;Q5JVM0	E7EW20;Q9UM54-6;Q9UM54;Q9UM54-1;Q9UM54-4;Q9UM54-2;Q9UM54-5	>tr|E7EW20|E7EW20_HUMAN Myosin VI OS=Homo sapiens GN=MYO6 PE=4 SV=1;>sp|Q9UM54-6|MYO6_HUMAN Isoform 6 of Unconventional myosin-VI OS=Homo sapiens GN=MYO6;>sp|Q9UM54|MYO6_HUMAN Unconventional myosin-VI OS=Homo sapiens GN=MYO6 PE=1 SV=4;>sp|Q9UM54-1|MYO6_HUM	0.00559671	0.807163	+	8	22	22	22	0	12	13	11	11	12	13	10	11	9	12	11	14	12	13	11	11	12	13	10	11	9	12	11	14	19.9	19.9	19.9	148.83	-0.920151	0.536045	0.437338	0.346199	0.692801	0.5583	0.875441	0.789761	0.678011
Proteasome inhibitor PI31 subunit	PSMF1	Q92530;Q5QPM7;E7ER20;E9PCH7;F5H4Z3;Q5QPM9;H0Y555	Q92530;Q5QPM7;E7ER20;E9PCH7;F5H4Z3	>sp|Q92530|PSMF1_HUMAN Proteasome inhibitor PI31 subunit OS=Homo sapiens GN=PSMF1 PE=1 SV=2;>tr|Q5QPM7|Q5QPM7_HUMAN Proteasome (Prosome, macropain) inhibitor subunit 1 (PI31) OS=Homo sapiens GN=PSMF1 PE=2 SV=2;>tr|E7ER20|E7ER20_HUMAN Proteasome (prosome, m	0.00560039	0.654365	+	7	7	7	7	0	5	5	7	5	7	6	4	6	5	5	7	4	5	5	7	5	7	6	4	6	5	5	7	4	39.1	39.1	39.1	29.816	1.50603	-0.573927	-1.25693	-0.661291	-0.714809	-1.13008	0.11964	0.0801334	-0.406452
Calcium-regulated heat stable protein 1	CARHSP1	Q9Y2V2	Q9Y2V2	>sp|Q9Y2V2|CHSP1_HUMAN Calcium-regulated heat stable protein 1 OS=Homo sapiens GN=CARHSP1 PE=1 SV=2	0.00569085	0.704655	+	1	3	3	3	0	3	3	3	3	3	3	3	3	3	3	3	3	3	3	3	3	3	3	3	3	3	3	3	3	42.9	42.9	42.9	15.892	-1.30423	-1.8421	-1.61158	-1.20446	-1.84968	-1.59045	-0.774061	-1.32496	-0.998926
Heat shock protein beta-1	HSPB1	P04792;F8WE04;B4DL87;C9J3N8	P04792;F8WE04;B4DL87	>sp|P04792|HSPB1_HUMAN Heat shock protein beta-1 OS=Homo sapiens GN=HSPB1 PE=1 SV=2;>tr|F8WE04|F8WE04_HUMAN Heat shock 27kDa protein 1 OS=Homo sapiens GN=HSPB1 PE=4 SV=1;>tr|B4DL87|B4DL87_HUMAN Heat shock 27kDa protein 1 OS=Homo sapiens GN=HSPB1 PE=2 SV=1	0.00570537	1.21078	+	4	10	10	10	0	9	6	9	9	8	9	8	8	8	9	7	9	9	6	9	9	8	9	8	8	8	9	7	9	76.1	76.1	76.1	22.782	0.623386	3.50749	3.87573	3.70842	3.68807	3.96431	3.44254	3.40584	3.32766
Inositol monophosphatase 1	IMPA1	P29218;H0YBL1;E5RIP7;E5RG13;E5RGY4;P29218-2;E5RI82;E5RHE9;E5RG94;E5RIF4	P29218;H0YBL1;E5RIP7;E5RG13	>sp|P29218|IMPA1_HUMAN Inositol monophosphatase 1 OS=Homo sapiens GN=IMPA1 PE=1 SV=1;>tr|H0YBL1|H0YBL1_HUMAN Inositol(myo)-1(or 4)-monophosphatase 1 (Fragment) OS=Homo sapiens GN=IMPA1 PE=4 SV=1;>tr|E5RIP7|E5RIP7_HUMAN Inositol(myo)-1(or 4)-monophosphatase	0.00576795	1.28779	+	10	11	11	11	0	8	10	7	9	8	9	6	9	9	7	9	8	8	10	7	9	8	9	6	9	9	7	9	8	45.8	45.8	45.8	30.188	-1.10303	0.273169	0.0393524	0.156469	0.535158	0.358854	-0.25009	-0.247066	-0.179954
Protein FAM162A	FAM162A	Q96A26;F8W7Q4;E9PH05	Q96A26;F8W7Q4;E9PH05	>sp|Q96A26|F162A_HUMAN Protein FAM162A OS=Homo sapiens GN=FAM162A PE=1 SV=2;>tr|F8W7Q4|F8W7Q4_HUMAN Family with sequence similarity 162, member A OS=Homo sapiens GN=FAM162A PE=4 SV=1;>tr|E9PH05|E9PH05_HUMAN Family with sequence similarity 162, member A OS=	0.00583956	2.48518	+	3	3	3	3	0	2	2	3	3	3	2	1	2	3	2	1	1	2	2	3	3	3	2	1	2	3	2	1	1	13	13	13	17.342	1.06515	-1.48523	-1.23756	-0.836441	-0.122358	-1.97967	-3.03512	-1.99821	-1.56845
Nischarin	NISCH	Q9Y2I1;Q9Y2I1-2;E9PE69;C9J715;Q9Y2I1-3;Q9Y2I1-4;B4DMW1	Q9Y2I1;Q9Y2I1-2;E9PE69;C9J715;Q9Y2I1-3;Q9Y2I1-4	>sp|Q9Y2I1|NISCH_HUMAN Nischarin OS=Homo sapiens GN=NISCH PE=1 SV=3;>sp|Q9Y2I1-2|NISCH_HUMAN Isoform 2 of Nischarin OS=Homo sapiens GN=NISCH;>tr|E9PE69|E9PE69_HUMAN Nischarin OS=Homo sapiens GN=NISCH PE=4 SV=1;>tr|C9J715|C9J715_HUMAN Nischarin OS=Homo sapi	0.00584664	1.77093	+	7	4	4	4	0	2	3	3	3	3	3	3	3	3	1	3	2	2	3	3	3	3	3	3	3	3	1	3	2	4.4	4.4	4.4	166.63	-2.4153	-1.20802	-1.38985	-0.778954	-1.38175	-1.37395	-1.90274	-1.78062	-1.53429
Ubiquitin carboxyl-terminal hydrolase 15;Ubiquitin carboxyl-terminal hydrolase	USP15	Q9Y4E8;E9PCQ3;Q9Y4E8-3;Q9Y4E8-2;Q9H8G9;H0YI31;F8W0H4;F8VZG8;F8VVY7;H0YHM4	Q9Y4E8;E9PCQ3;Q9Y4E8-3;Q9Y4E8-2;Q9H8G9	>sp|Q9Y4E8|UBP15_HUMAN Ubiquitin carboxyl-terminal hydrolase 15 OS=Homo sapiens GN=USP15 PE=1 SV=3;>tr|E9PCQ3|E9PCQ3_HUMAN Ubiquitin carboxyl-terminal hydrolase OS=Homo sapiens GN=USP15 PE=3 SV=2;>sp|Q9Y4E8-3|UBP15_HUMAN Isoform 3 of Ubiquitin carboxyl-ter	0.00593546	1.27738	+	10	15	15	15	0	11	11	8	12	10	10	9	10	7	9	10	9	11	11	8	12	10	10	9	10	7	9	10	9	20.9	20.9	20.9	112.42	-1.46367	-0.338898	-0.628361	-0.559835	-0.45841	-0.734209	-0.716131	-0.713785	-1.0235
Arylamine N-acetyltransferase 1	NAT1	F5H5R8;P18440	F5H5R8;P18440	>tr|F5H5R8|F5H5R8_HUMAN N-acetyltransferase 1 (arylamine N-acetyltransferase) OS=Homo sapiens GN=NAT1 PE=3 SV=1;>sp|P18440|ARY1_HUMAN Arylamine N-acetyltransferase 1 OS=Homo sapiens GN=NAT1 PE=1 SV=2	0.00603911	1.75097	+	2	3	3	3	0	2	2	3	2	2	3	0	2	2	1	2	2	2	2	3	2	2	3	0	2	2	1	2	2	10.8	10.8	10.8	40.845	-1.60495	-1.64076	-2.22555	-2.29484	-2.08794	-2.21074	-2.81033	-2.81624	-2.56199
Exosome complex component RRP43	EXOSC8;DKFZp564C0482	Q96B26;Q5JXM0	Q96B26;Q5JXM0	>sp|Q96B26|EXOS8_HUMAN Exosome complex component RRP43 OS=Homo sapiens GN=EXOSC8 PE=1 SV=1;>tr|Q5JXM0|Q5JXM0_HUMAN Putative uncharacterized protein DKFZp564C0482 OS=Homo sapiens GN=DKFZp564C0482 PE=2 SV=1	0.00608598	0.204855	+	2	4	4	4	0	2	1	0	2	0	0	2	2	1	3	2	3	2	1	0	2	0	0	2	2	1	3	2	3	23.6	23.6	23.6	30.039	2.26981	-3.26405	-2.91781	-3.27589	-3.01932	-3.08889	0.652077	-0.258989	-2.24951
Solute carrier family 2, facilitated glucose transporter member 14;Solute carrier family 2, facilitated glucose transporter member 3	SLC2A14;SLC2A3	B7ZAC3;Q8TDB8;Q8TDB8-2;P11169;F5H2H8;B7Z844;Q8TDB8-3	B7ZAC3;Q8TDB8;Q8TDB8-2;P11169;F5H2H8;B7Z844;Q8TDB8-3	>tr|B7ZAC3|B7ZAC3_HUMAN Solute carrier family 2 (facilitated glucose transporter), member 14 OS=Homo sapiens GN=SLC2A14 PE=2 SV=1;>sp|Q8TDB8|GTR14_HUMAN Solute carrier family 2, facilitated glucose transporter member 14 OS=Homo sapiens GN=SLC2A14 PE=2 SV=1	0.00613285	2.37332	+	7	3	3	3	0	3	2	3	2	2	3	2	2	2	2	2	2	3	2	3	2	2	3	2	2	2	2	2	2	5	5	5	58.249	-2.10895	-1.03716	-1.22297	-0.567843	-0.865061	-1.20709	-3.5602	-2.50452	-1.39923
Trifunctional enzyme subunit alpha, mitochondrial;Long-chain enoyl-CoA hydratase;Long chain 3-hydroxyacyl-CoA dehydrogenase	HADHA	P40939;H0YFD6;B4DYP2	P40939	>sp|P40939|ECHA_HUMAN Trifunctional enzyme subunit alpha, mitochondrial OS=Homo sapiens GN=HADHA PE=1 SV=2	0.00624569	1.18211	+	3	28	28	28	0	18	20	18	19	24	21	18	19	20	19	21	18	18	20	18	19	24	21	18	19	20	19	21	18	46.7	46.7	46.7	82.999	2.45628	2.65654	2.60059	2.67184	2.62777	2.90262	2.50762	2.50951	2.34579
Cytochrome c oxidase subunit 2	MT-CO2	P00403	P00403	>sp|P00403|COX2_HUMAN Cytochrome c oxidase subunit 2 OS=Homo sapiens GN=MT-CO2 PE=1 SV=1	0.0063478	1.48403	+	1	5	5	5	0	5	4	5	5	5	5	3	5	5	5	4	5	5	4	5	5	5	5	3	5	5	5	4	5	27.8	27.8	27.8	25.565	1.51932	4.37764	4.62045	4.34902	4.43077	4.6355	3.78199	4.29256	3.69073
Tissue factor	F3	P13726;P13726-2	P13726	>sp|P13726|TF_HUMAN Tissue factor OS=Homo sapiens GN=F3 PE=1 SV=1	0.00637329	2.168	+	2	6	6	6	0	5	5	5	4	5	5	3	4	4	4	5	5	5	5	5	4	5	5	3	4	4	4	5	5	24.1	24.1	24.1	33.067	5.48104	0.612081	1.29468	1.95101	0.939268	1.18403	1.11905	0.106176	-0.804066
Uncharacterized protein CXorf38	CXorf38	Q8TB03-3;Q8TB03;E7EN46	Q8TB03-3;Q8TB03	>sp|Q8TB03-3|CX038_HUMAN Isoform 3 of Uncharacterized protein CXorf38 OS=Homo sapiens GN=CXorf38;>sp|Q8TB03|CX038_HUMAN Uncharacterized protein CXorf38 OS=Homo sapiens GN=CXorf38 PE=1 SV=1	0.00648577	0.38576	+	3	3	3	3	0	1	2	1	2	1	1	2	3	2	2	3	2	1	2	1	2	1	1	2	3	2	2	3	2	18.7	18.7	18.7	17.295	0.76347	-0.756413	-2.4268	-2.0423	-3.39241	-3.10739	-0.822889	-0.886602	-1.04064
Vacuolar protein sorting-associated protein 16 homolog	VPS16	Q9H269;Q5JUA8;Q9H269-2;Q5JUA9;Q5JUB0	Q9H269;Q5JUA8;Q9H269-2	>sp|Q9H269|VPS16_HUMAN Vacuolar protein sorting-associated protein 16 homolog OS=Homo sapiens GN=VPS16 PE=1 SV=2;>tr|Q5JUA8|Q5JUA8_HUMAN Uncharacterized protein OS=Homo sapiens GN=VPS16 PE=2 SV=1;>sp|Q9H269-2|VPS16_HUMAN Isoform 2 of Vacuolar protein sorti	0.00649594	0.522029	+	5	6	6	6	0	3	2	1	0	2	2	3	2	2	3	4	3	3	2	1	0	2	2	3	2	2	3	4	3	11.3	11.3	11.3	94.693	-1.2935	-2.2792	-2.79494	-3.12837	-1.65295	-2.87583	-1.27431	-1.75656	-1.84165
Protein fat-free homolog	FFR	Q9UID3;Q9UID3-2;E9PKX7;E9PJ36;E9PRV0;H0YEE1;H0YCB7	Q9UID3;Q9UID3-2	>sp|Q9UID3|FFR_HUMAN Protein fat-free homolog OS=Homo sapiens GN=FFR PE=1 SV=2;>sp|Q9UID3-2|FFR_HUMAN Isoform 2 of Protein fat-free homolog OS=Homo sapiens GN=FFR	0.00658546	1.24645	+	7	9	9	9	0	6	5	7	7	5	6	6	4	4	5	4	6	6	5	7	7	5	6	6	4	4	5	4	6	17.1	17.1	17.1	86.041	-2.24374	-0.186089	-0.254969	-0.0673962	0.146885	-0.239771	-0.502714	-0.55748	-0.123817
DNA mismatch repair protein Msh2	MSH2	P43246;B4E2Z2;E9PHA6;B4DSB9;B4DL39;E7EU21;E7EQQ1;C9J809;E9PCI8	P43246;B4E2Z2;E9PHA6;B4DSB9;B4DL39;E7EU21	>sp|P43246|MSH2_HUMAN DNA mismatch repair protein Msh2 OS=Homo sapiens GN=MSH2 PE=1 SV=1;>tr|B4E2Z2|B4E2Z2_HUMAN MutS homolog 2, colon cancer, nonpolyposis type 1 (E. coli) OS=Homo sapiens GN=MSH2 PE=2 SV=1;>tr|E9PHA6|E9PHA6_HUMAN MutS homolog 2, colon can	0.00667043	0.757451	+	9	19	19	19	0	10	12	11	13	16	16	10	13	11	14	15	15	10	12	11	13	16	16	10	13	11	14	15	15	24.9	24.9	24.9	104.74	-0.683811	0.185448	0.162971	0.352684	0.151514	0.472715	0.84716	0.601505	0.985266
Na(+)/H(+) exchange regulatory cofactor NHE-RF2	SLC9A3R2	Q15599;D3DU85;Q15599-2	Q15599;D3DU85;Q15599-2	>sp|Q15599|NHRF2_HUMAN Na(+)/H(+) exchange regulatory cofactor NHE-RF2 OS=Homo sapiens GN=SLC9A3R2 PE=1 SV=2;>tr|D3DU85|D3DU85_HUMAN Solute carrier family 9 (Sodium/hydrogen exchanger), member 3 regulator 2, isoform CRA_b OS=Homo sapiens GN=SLC9A3R2 PE=4 S	0.00669143	0.386697	+	3	11	11	11	0	7	5	6	5	3	5	7	7	6	7	7	7	7	5	6	5	3	5	7	7	6	7	7	7	35	35	35	37.413	-0.237188	-1.30536	-1.28393	-1.55804	-0.566378	-1.24366	1.25703	-0.777391	-0.824579
Pantothenate kinase 4	PANK4	Q9NVE7;E9PHT6;H0YA26;H0YA31	Q9NVE7;E9PHT6	>sp|Q9NVE7|PANK4_HUMAN Pantothenate kinase 4 OS=Homo sapiens GN=PANK4 PE=1 SV=1;>tr|E9PHT6|E9PHT6_HUMAN Pantothenate kinase 4 OS=Homo sapiens GN=PANK4 PE=4 SV=1	0.00675343	2.6956	+	4	3	3	3	0	2	2	2	2	3	2	1	2	2	1	2	2	2	2	2	2	3	2	1	2	2	1	2	2	5.4	5.4	5.4	85.99	0.517738	-1.52908	-1.22973	-1.80597	-1.07293	-1.21375	-2.53284	-4.64764	-1.7651
CUB domain-containing protein 1	CDCP1	Q9H5V8;Q9H5V8-2;Q9H5V8-3	Q9H5V8;Q9H5V8-2	>sp|Q9H5V8|CDCP1_HUMAN CUB domain-containing protein 1 OS=Homo sapiens GN=CDCP1 PE=1 SV=3;>sp|Q9H5V8-2|CDCP1_HUMAN Isoform 2 of CUB domain-containing protein 1 OS=Homo sapiens GN=CDCP1	0.00687596	1.30289	+	3	15	15	15	0	12	9	9	10	12	10	8	9	9	12	9	13	12	9	9	10	12	10	8	9	9	12	9	13	21.5	21.5	21.5	92.931	-2.24261	1.53935	1.32343	1.67023	1.79548	1.27434	0.912266	1.21834	1.24382
YLP motif-containing protein 1	YLPM1	P49750-4;P49750;P49750-3;H0YIQ2;F8VU51;H0YI23	P49750-4;P49750;P49750-3;H0YIQ2;F8VU51	>sp|P49750-4|YLPM1_HUMAN Isoform 4 of YLP motif-containing protein 1 OS=Homo sapiens GN=YLPM1;>sp|P49750|YLPM1_HUMAN YLP motif-containing protein 1 OS=Homo sapiens GN=YLPM1 PE=1 SV=3;>sp|P49750-3|YLPM1_HUMAN Isoform 3 of YLP motif-containing protein 1 OS=H	0.00687788	0.61109	+	6	8	8	8	0	6	5	6	7	4	5	4	6	6	7	6	5	6	5	6	7	4	5	4	6	6	7	6	5	5.4	5.4	5.4	241.64	0.630018	-0.145649	0.338772	0.432507	0.260151	0.289255	1.75082	0.783072	0.844223
Bis(5-nucleosyl)-tetraphosphatase [asymmetrical]	NUDT2	P50583	P50583	>sp|P50583|AP4A_HUMAN Bis(5-nucleosyl)-tetraphosphatase [asymmetrical] OS=Homo sapiens GN=NUDT2 PE=1 SV=3	0.00689189	2.87452	+	1	4	4	4	0	3	3	4	3	2	4	2	1	1	1	1	2	3	3	4	3	2	4	2	1	1	1	1	2	36.1	36.1	36.1	16.829	-3.92846	-1.4056	-1.5929	-1.78633	-1.75947	-1.36749	-1.92404	-3.73818	-3.51688
Nitric oxide synthase-interacting protein	NOSIP	Q9Y314	Q9Y314	>sp|Q9Y314|NOSIP_HUMAN Nitric oxide synthase-interacting protein OS=Homo sapiens GN=NOSIP PE=1 SV=1	0.00696689	0.676112	+	1	4	4	4	0	2	2	3	2	2	4	2	4	3	3	4	4	2	2	3	2	2	4	2	4	3	3	4	4	19.6	19.6	19.6	33.172	-1.75789	-0.0560818	-0.058958	-0.415571	0.467138	0.177483	0.544222	0.665171	0.514088
Tyrosine--tRNA ligase, cytoplasmic	YARS	P54577	P54577	>sp|P54577|SYYC_HUMAN Tyrosine--tRNA ligase, cytoplasmic OS=Homo sapiens GN=YARS PE=1 SV=4	0.00700707	1.16482	+	1	30	30	30	0	27	25	21	25	25	26	22	25	23	27	27	25	27	25	21	25	25	26	22	25	23	27	27	25	61.2	61.2	61.2	59.143	1.84306	3.28933	3.09817	3.14841	3.44107	3.38883	3.15352	3.06491	2.91278
Probable glutamate--tRNA ligase, mitochondrial	EARS2	Q5JPH6	Q5JPH6	>sp|Q5JPH6|SYEM_HUMAN Probable glutamate--tRNA ligase, mitochondrial OS=Homo sapiens GN=EARS2 PE=1 SV=2	0.00702933	1.29943	+	1	5	5	5	0	4	5	4	5	5	4	3	4	5	3	3	5	4	5	4	5	5	4	3	4	5	3	3	5	12.2	12.2	12.2	58.688	-1.5029	-0.066761	-0.309305	-0.334293	-0.663656	-0.293575	-0.851584	-0.900511	-0.829117
Protein TBRG4	TBRG4	Q969Z0;C9JY22;Q969Z0-2;C9IZN7;C9J7P5	Q969Z0;C9JY22;Q969Z0-2;C9IZN7;C9J7P5	>sp|Q969Z0|TBRG4_HUMAN Protein TBRG4 OS=Homo sapiens GN=TBRG4 PE=1 SV=1;>tr|C9JY22|C9JY22_HUMAN Uncharacterized protein OS=Homo sapiens GN=TBRG4 PE=4 SV=1;>sp|Q969Z0-2|TBRG4_HUMAN Isoform 2 of Protein TBRG4 OS=Homo sapiens GN=TBRG4;>tr|C9IZN7|C9IZN7_HUMAN	0.0070689	1.41027	+	5	8	8	8	0	6	7	5	6	7	4	4	6	6	4	6	6	6	7	5	6	7	4	4	6	6	4	6	6	20.6	20.6	20.6	70.737	0.712357	0.501221	0.162161	0.217192	0.781422	0.170494	-0.0456257	-0.435219	0.280235
Nuclear transport factor 2	NUTF2	P61970	P61970	>sp|P61970|NTF2_HUMAN Nuclear transport factor 2 OS=Homo sapiens GN=NUTF2 PE=1 SV=1	0.00708936	0.786171	+	1	6	6	6	0	5	6	5	5	4	5	4	4	5	4	5	5	5	6	5	5	4	5	4	4	5	4	5	5	56.7	56.7	56.7	14.478	3.53174	1.58133	1.94781	1.38318	1.59104	1.68469	1.94772	2.12495	1.97289
Ran-binding protein 9	RANBP9	Q96S59;B2R8E1;Q96S59-2	Q96S59;B2R8E1;Q96S59-2	>sp|Q96S59|RANB9_HUMAN Ran-binding protein 9 OS=Homo sapiens GN=RANBP9 PE=1 SV=1;>tr|B2R8E1|B2R8E1_HUMAN RAN binding protein 9 OS=Homo sapiens GN=RANBP9 PE=2 SV=1;>sp|Q96S59-2|RANB9_HUMAN Isoform 2 of Ran-binding protein 9 OS=Homo sapiens GN=RANBP9	0.0071218	0.507298	+	3	2	2	2	0	2	2	1	2	1	1	2	2	2	2	2	2	2	2	1	2	1	1	2	2	2	2	2	2	3.3	3.3	3.3	77.846	1.50435	-2.67406	-2.74453	-2.66395	-4.14345	-2.60641	-1.76028	-2.28813	-2.02124
Inositol polyphosphate 1-phosphatase	INPP1	P49441;E7ENF2;E7EUX4;E7ET59;B8ZZF6;C9J173;C9J2Z6;C9J128;C9J2N5	P49441;E7ENF2;E7EUX4;E7ET59;B8ZZF6;C9J173;C9J2Z6;C9J128	>sp|P49441|INPP_HUMAN Inositol polyphosphate 1-phosphatase OS=Homo sapiens GN=INPP1 PE=1 SV=1;>tr|E7ENF2|E7ENF2_HUMAN Inositol polyphosphate-1-phosphatase (Fragment) OS=Homo sapiens GN=INPP1 PE=4 SV=1;>tr|E7EUX4|E7EUX4_HUMAN Inositol polyphosphate-1-phosph	0.0071259	1.32288	+	9	3	3	3	0	2	2	3	2	2	3	1	2	1	2	2	2	2	2	3	2	2	3	1	2	1	2	2	2	8.8	8.8	8.8	43.998	0.434965	-3.24121	-3.44334	-3.23489	-3.63881	-3.06607	-3.42852	-3.90279	-3.66059
Ubiquitin conjugation factor E4 A	UBE4A	Q14139-2;Q14139;B7Z7P0	Q14139-2;Q14139	>sp|Q14139-2|UBE4A_HUMAN Isoform 2 of Ubiquitin conjugation factor E4 A OS=Homo sapiens GN=UBE4A;>sp|Q14139|UBE4A_HUMAN Ubiquitin conjugation factor E4 A OS=Homo sapiens GN=UBE4A PE=1 SV=2	0.00716901	1.39229	+	3	11	11	11	0	7	6	6	5	7	8	7	5	6	5	5	8	7	6	6	5	7	8	7	5	6	5	5	8	11.2	11.2	11.2	123.52	0.121742	-0.342331	0.233305	0.159878	-0.408882	0.276617	-0.440252	-0.435745	-0.240267
Protein ECT2	ECT2	Q9H8V3;Q9H8V3-2;Q9H8V3-3;G5E9L8	Q9H8V3;Q9H8V3-2;Q9H8V3-3;G5E9L8	>sp|Q9H8V3|ECT2_HUMAN Protein ECT2 OS=Homo sapiens GN=ECT2 PE=1 SV=4;>sp|Q9H8V3-2|ECT2_HUMAN Isoform 2 of Protein ECT2 OS=Homo sapiens GN=ECT2;>sp|Q9H8V3-3|ECT2_HUMAN Isoform 3 of Protein ECT2 OS=Homo sapiens GN=ECT2;>tr|G5E9L8|G5E9L8_HUMAN Epithelial cell	0.00720207	0.482791	+	4	4	4	4	0	3	2	1	2	3	2	3	3	4	3	4	3	3	2	1	2	3	2	3	3	4	3	4	3	6.8	6.8	6.8	103.5	-0.0979233	-2.93404	-3.67534	-3.17835	-3.9712	-3.18272	-3.06264	-1.81062	-2.59802
AT-rich interactive domain-containing protein 1A	ARID1A	O14497;O14497-3;O14497-2;H0Y488;Q96SM7	O14497;O14497-3;O14497-2;H0Y488;Q96SM7	>sp|O14497|ARI1A_HUMAN AT-rich interactive domain-containing protein 1A OS=Homo sapiens GN=ARID1A PE=1 SV=3;>sp|O14497-3|ARI1A_HUMAN Isoform 3 of AT-rich interactive domain-containing protein 1A OS=Homo sapiens GN=ARID1A;>sp|O14497-2|ARI1A_HUMAN Isoform 2	0.00720619	0.804108	+	5	9	9	9	0	6	3	5	4	6	5	5	5	4	6	5	4	6	3	5	4	6	5	5	5	4	6	5	4	5.4	5.4	5.4	242.04	-3.61341	-1.03491	-1.43072	-1.11988	-1.1219	-1.41556	-0.960434	-0.894567	-0.755865
BH3-interacting domain death agonist;BH3-interacting domain death agonist p15;BH3-interacting domain death agonist p13;BH3-interacting domain death agonist p11	BID	P55957-2;P55957;P55957-4;P55957-3	P55957-2;P55957;P55957-4	>sp|P55957-2|BID_HUMAN Isoform 2 of BH3-interacting domain death agonist OS=Homo sapiens GN=BID;>sp|P55957|BID_HUMAN BH3-interacting domain death agonist OS=Homo sapiens GN=BID PE=1 SV=1;>sp|P55957-4|BID_HUMAN Isoform 4 of BH3-interacting domain death agon	0.00727268	1.82369	+	4	6	6	6	0	6	5	6	6	4	6	5	5	5	3	3	6	6	5	6	6	4	6	5	5	5	3	3	6	40.2	40.2	40.2	26.836	-4.17289	1.85393	1.13629	1.35016	1.33074	1.15115	-0.47069	0.667322	1.12968
Isobutyryl-CoA dehydrogenase, mitochondrial	ACAD8	Q9UKU7;Q6ZWP6;B7Z5W4;F5H2N4;B7Z7F1;H0YDR9	Q9UKU7;Q6ZWP6;B7Z5W4;F5H2N4;B7Z7F1	>sp|Q9UKU7|ACAD8_HUMAN Isobutyryl-CoA dehydrogenase, mitochondrial OS=Homo sapiens GN=ACAD8 PE=1 SV=1;>tr|Q6ZWP6|Q6ZWP6_HUMAN Acyl-CoA dehydrogenase family, member 8 OS=Homo sapiens GN=ACAD8 PE=2 SV=1;>tr|B7Z5W4|B7Z5W4_HUMAN Acyl-CoA dehydrogenase family,	0.00729744	2.04211	+	6	6	6	6	0	3	3	4	3	3	4	4	3	2	4	3	5	3	3	4	3	3	4	4	3	2	4	3	5	16.4	16.4	16.4	45.069	-1.54738	-0.362156	0.28376	0.125782	0.523708	0.298796	-0.961075	-0.895246	0.165331
Osteoclast-stimulating factor 1	OSTF1	Q92882	Q92882	>sp|Q92882|OSTF1_HUMAN Osteoclast-stimulating factor 1 OS=Homo sapiens GN=OSTF1 PE=1 SV=2	0.00747213	0.766327	+	1	6	6	6	0	4	4	4	4	4	5	5	4	3	4	5	4	4	4	4	4	4	5	5	4	3	4	5	4	41.1	41.1	41.1	23.787	1.20319	-0.951201	-0.877554	-1.38939	-1.34557	-0.934809	-0.729343	-0.70995	-0.591989
Prefoldin subunit 2	PFDN2	Q9UHV9	Q9UHV9	>sp|Q9UHV9|PFD2_HUMAN Prefoldin subunit 2 OS=Homo sapiens GN=PFDN2 PE=1 SV=1	0.00754355	0.567795	+	1	6	6	6	0	4	4	4	4	3	4	3	4	2	4	4	3	4	4	4	4	3	4	3	4	2	4	4	3	38.3	38.3	38.3	16.648	2.28433	0.27412	-0.100712	0.640415	0.404955	0.780462	1.639	1.33864	0.417719
Vacuolar protein sorting-associated protein 37B	VPS37B	Q9H9H4;F5H4M0;F5H1F6	Q9H9H4;F5H4M0;F5H1F6	>sp|Q9H9H4|VP37B_HUMAN Vacuolar protein sorting-associated protein 37B OS=Homo sapiens GN=VPS37B PE=1 SV=1;>tr|F5H4M0|F5H4M0_HUMAN Vacuolar protein sorting 37 homolog B (S. cerevisiae) (Fragment) OS=Homo sapiens GN=VPS37B PE=4 SV=1;>tr|F5H1F6|F5H1F6_HUMAN	0.00773812	0.798321	+	3	6	6	6	0	4	5	6	5	4	6	3	5	4	4	6	5	4	5	6	5	4	6	3	5	4	4	6	5	31.2	31.2	31.2	31.307	-0.0306282	-0.850384	-1.06879	-0.811503	-1.19457	-0.751629	-0.56567	-0.491518	-0.758122
Tripeptidyl-peptidase 1	TPP1	O14773;B5MDC1;B4DSE2;O14773-2	O14773;B5MDC1;B4DSE2;O14773-2	>sp|O14773|TPP1_HUMAN Tripeptidyl-peptidase 1 OS=Homo sapiens GN=TPP1 PE=1 SV=2;>tr|B5MDC1|B5MDC1_HUMAN Uncharacterized protein OS=Homo sapiens GN=TPP1 PE=4 SV=3;>tr|B4DSE2|B4DSE2_HUMAN Uncharacterized protein OS=Homo sapiens GN=TPP1 PE=2 SV=1;>sp|O14773-2	0.00776783	1.49126	+	4	6	6	6	0	5	4	4	5	3	4	2	3	3	3	3	4	5	4	4	5	3	4	2	3	3	3	3	4	17.2	17.2	17.2	61.247	1.66563	1.34865	0.783209	0.901274	1.27103	0.798105	0.370686	0.290802	0.732418
Creatine kinase B-type	CKB	P12277;E7EUJ8;G3V4N7;G3V461;H0YJG0;P06732;H0YJK0	P12277;E7EUJ8;G3V4N7	>sp|P12277|KCRB_HUMAN Creatine kinase B-type OS=Homo sapiens GN=CKB PE=1 SV=1;>tr|E7EUJ8|E7EUJ8_HUMAN Creatine kinase, brain OS=Homo sapiens GN=CKB PE=3 SV=2;>tr|G3V4N7|G3V4N7_HUMAN Creatine kinase, brain (Fragment) OS=Homo sapiens GN=CKB PE=3 SV=1	0.00781677	1.40586	+	7	11	11	11	0	8	9	8	8	10	9	6	10	10	6	8	10	8	9	8	8	10	9	6	10	10	6	8	10	43.3	43.3	43.3	42.644	3.34687	1.2676	1.56689	1.36037	1.22935	1.73052	1.04388	0.641369	0.93388
Annexin A11;Annexin	ANXA11	P50995;B4DVE7;E9PDK5;E9PDS7;H0Y6E1;P27216-2;P27216;Q5T0G9;E5RIN3	P50995;B4DVE7;E9PDK5	>sp|P50995|ANX11_HUMAN Annexin A11 OS=Homo sapiens GN=ANXA11 PE=1 SV=1;>tr|B4DVE7|B4DVE7_HUMAN Annexin OS=Homo sapiens GN=ANXA11 PE=2 SV=1;>tr|E9PDK5|E9PDK5_HUMAN Annexin OS=Homo sapiens GN=ANXA11 PE=3 SV=1	0.00782547	1.3608	+	9	18	18	18	0	14	15	10	14	13	13	9	12	8	13	13	13	14	15	10	14	13	13	9	12	8	13	13	13	39.2	39.2	39.2	54.389	-1.3823	2.31372	2.3401	1.90317	2.11319	2.52446	1.57691	1.57571	2.02735
Interferon-induced protein with tetratricopeptide repeats 2	IFIT2	P09913	P09913	>sp|P09913|IFIT2_HUMAN Interferon-induced protein with tetratricopeptide repeats 2 OS=Homo sapiens GN=IFIT2 PE=1 SV=1	0.00784737	1.70342	+	1	8	8	8	0	5	5	5	3	5	4	4	5	5	6	5	7	5	5	5	3	5	4	4	5	5	6	5	7	19.7	19.7	19.7	54.632	0.419237	-0.101063	-0.141563	0.543583	0.00449944	0.0001297	-0.791742	-1.37303	-0.526419
Transformation/transcription domain-associated protein	TRRAP	Q9Y4A5;F2Z2U4;Q9Y4A5-2;H0Y4W2	Q9Y4A5;F2Z2U4;Q9Y4A5-2;H0Y4W2	>sp|Q9Y4A5|TRRAP_HUMAN Transformation/transcription domain-associated protein OS=Homo sapiens GN=TRRAP PE=1 SV=3;>tr|F2Z2U4|F2Z2U4_HUMAN Transformation/transcription domain-associated protein OS=Homo sapiens GN=TRRAP PE=4 SV=2;>sp|Q9Y4A5-2|TRRAP_HUMAN Isof	0.0078915	0.641073	+	4	14	14	14	0	7	4	7	7	8	7	6	7	11	7	7	9	7	4	7	7	8	7	6	7	11	7	7	9	4.7	4.7	4.7	437.6	5.18473	-0.22497	-0.784323	-0.889275	-1.10793	-0.76783	-0.0282574	-0.413843	-0.430599
GTP-binding nuclear protein Ran	RAN	B5MDF5;P62826;F5H018;B4DV51;H0YFC6	B5MDF5;P62826;F5H018;B4DV51	>tr|B5MDF5|B5MDF5_HUMAN RAN, member RAS oncogene family OS=Homo sapiens GN=RAN PE=4 SV=1;>sp|P62826|RAN_HUMAN GTP-binding nuclear protein Ran OS=Homo sapiens GN=RAN PE=1 SV=3;>tr|F5H018|F5H018_HUMAN RAN, member RAS oncogene family (Fragment) OS=Homo sapien	0.00794018	1.42022	+	5	14	14	14	0	13	13	14	14	13	14	11	12	12	12	12	13	13	13	14	14	13	14	11	12	12	12	12	13	51.1	51.1	51.1	26.224	-0.887922	4.39889	4.78397	4.70942	4.47648	4.73153	3.74835	3.88395	4.51464
Protein S100-A13	S100A13	Q99584	Q99584	>sp|Q99584|S10AD_HUMAN Protein S100-A13 OS=Homo sapiens GN=S100A13 PE=1 SV=1	0.00794139	2.00592	+	1	6	6	6	0	5	4	5	4	6	5	3	6	5	5	6	5	5	4	5	4	6	5	3	6	5	5	6	5	75.5	75.5	75.5	11.471	-1.1739	1.79122	1.88382	2.27294	1.24317	1.86378	0.218338	0.910654	1.32365
Eukaryotic translation initiation factor 2 subunit 3;Putative eukaryotic translation initiation factor 2 subunit 3-like protein	EIF2S3;EIF2S3L	P41091;Q2VIR3;F8W810;Q2VIR3-2	P41091;Q2VIR3;F8W810;Q2VIR3-2	>sp|P41091|IF2G_HUMAN Eukaryotic translation initiation factor 2 subunit 3 OS=Homo sapiens GN=EIF2S3 PE=1 SV=3;>sp|Q2VIR3|IF2GL_HUMAN Putative eukaryotic translation initiation factor 2 subunit 3-like protein OS=Homo sapiens GN=EIF2S3L PE=5 SV=2;>tr|F8W810	0.00798093	0.818288	+	4	17	17	17	0	14	12	14	15	15	13	15	13	13	14	13	14	14	12	14	15	15	13	15	13	13	14	13	14	43.9	43.9	43.9	51.109	-2.24727	2.21941	2.59645	2.40367	2.2293	2.287	2.43895	2.7308	2.72391
Phosphoglucomutase-1	PGM1	P36871;F5H857;P36871-2;B4DPV0	P36871;F5H857;P36871-2;B4DPV0	>sp|P36871|PGM1_HUMAN Phosphoglucomutase-1 OS=Homo sapiens GN=PGM1 PE=1 SV=3;>tr|F5H857|F5H857_HUMAN Phosphoglucomutase 1 OS=Homo sapiens GN=PGM1 PE=3 SV=1;>sp|P36871-2|PGM1_HUMAN Isoform 2 of Phosphoglucomutase-1 OS=Homo sapiens GN=PGM1;>tr|B4DPV0|B4DPV0_	0.00799675	1.24493	+	4	28	28	28	0	21	23	21	21	21	21	19	22	23	20	23	20	21	23	21	21	21	21	19	22	23	20	23	20	73	73	73	61.448	-3.56849	3.67819	3.95962	4.16874	4.11517	4.0336	3.78787	3.69973	3.42008
Translational activator GCN1	GCN1L1	Q92616;REV__Q9UHR4	Q92616	>sp|Q92616|GCN1L_HUMAN Translational activator GCN1 OS=Homo sapiens GN=GCN1L1 PE=1 SV=6	0.00815007	1.09089	+	2	94	94	94	0	76	73	77	71	69	75	49	71	67	66	66	68	76	73	77	71	69	75	49	71	67	66	66	68	45.1	45.1	45.1	292.75	-1.06862	4.99063	4.96586	4.823	4.84755	4.94809	4.80581	4.81738	4.74254
Battenin	CLN3	Q13286;Q13286-3;Q13286-2;B4DFF3;Q13286-4;Q13286-5;Q2TA70	Q13286;Q13286-3;Q13286-2;B4DFF3;Q13286-4;Q13286-5;Q2TA70	>sp|Q13286|CLN3_HUMAN Battenin OS=Homo sapiens GN=CLN3 PE=1 SV=1;>sp|Q13286-3|CLN3_HUMAN Isoform 3 of Battenin OS=Homo sapiens GN=CLN3;>sp|Q13286-2|CLN3_HUMAN Isoform 2 of Battenin OS=Homo sapiens GN=CLN3;>tr|B4DFF3|B4DFF3_HUMAN Ceroid-lipofuscinosis, neur	0.00819362	2.09936	+	7	2	2	2	0	2	2	2	2	1	2	0	1	1	0	1	2	2	2	2	2	1	2	0	1	1	0	1	2	8.7	8.7	8.7	47.622	-2.01975	-1.47891	-1.44056	-1.79245	-3.1179	-1.42572	-3.01028	-2.61232	-2.964
COP9 signalosome complex subunit 2	COPS2	P61201-2;P61201;B4DIH5;H0YKU5;H0YM03;H0YMC2	P61201-2;P61201;B4DIH5;H0YKU5	>sp|P61201-2|CSN2_HUMAN Isoform 2 of COP9 signalosome complex subunit 2 OS=Homo sapiens GN=COPS2;>sp|P61201|CSN2_HUMAN COP9 signalosome complex subunit 2 OS=Homo sapiens GN=COPS2 PE=1 SV=1;>tr|B4DIH5|B4DIH5_HUMAN COP9 constitutive photomorphogenic homolog	0.008222	0.673584	+	6	17	17	17	0	7	10	5	6	10	7	8	11	6	7	9	10	7	10	5	6	10	7	8	11	6	7	9	10	43.1	43.1	43.1	52.404	3.09181	-0.541	0.0859833	-0.251642	-0.673727	-0.0253239	0.769077	0.00258827	0.30337
	CASP7	P55210-2;A6NF73;Q5SVL1;P55210-3;P55210;B4DUB5;Q5SVL2	P55210-2;A6NF73;Q5SVL1	>sp|P55210-2|CASP7_HUMAN Isoform Beta of Caspase-7 OS=Homo sapiens GN=CASP7;>tr|A6NF73|A6NF73_HUMAN Caspase 7, apoptosis-related cysteine peptidase OS=Homo sapiens GN=CASP7 PE=4 SV=2;>tr|Q5SVL1|Q5SVL1_HUMAN Caspase 7, apoptosis-related cysteine peptidase O	0.0082988	0.0793276	+	7	3	3	3	0	2	1	0	2	1	0	2	3	2	2	2	2	2	1	0	2	1	0	2	3	2	2	2	2	10.3	10.3	10.3	28.03	1.30568	-3.9713	-3.19886	1.65106	-2.94509	-3.8796	1.99494	2.15504	2.21814
Neurogenic locus notch homolog protein 2;Notch 2 extracellular truncation;Notch 2 intracellular domain	NOTCH2	Q04721	Q04721	>sp|Q04721|NOTC2_HUMAN Neurogenic locus notch homolog protein 2 OS=Homo sapiens GN=NOTCH2 PE=1 SV=3	0.00837036	0.688801	+	1	4	4	4	0	3	3	4	3	3	4	4	3	4	3	4	4	3	3	4	3	3	4	4	3	4	3	4	4	2.4	2.4	2.4	265.4	3.05635	-1.77437	-1.69358	-1.91299	-1.91532	-1.67846	-1.36807	-0.524307	-1.58168
Nucleus accumbens-associated protein 1	NACC1	Q96RE7;Q96BF6	Q96RE7	>sp|Q96RE7|NACC1_HUMAN Nucleus accumbens-associated protein 1 OS=Homo sapiens GN=NACC1 PE=1 SV=1	0.00843129	0.795838	+	2	9	9	9	0	7	6	8	7	5	8	4	6	5	4	6	7	7	6	8	7	5	8	4	6	5	4	6	7	20.5	20.5	20.5	57.258	-1.07029	0.390623	-0.126356	0.0519142	-0.274923	-0.0875053	0.198292	0.333839	0.27787
Cytosol aminopeptidase	LAP3	P28838;P28838-2;H0Y9Q1;H0Y983	P28838;P28838-2	>sp|P28838|AMPL_HUMAN Cytosol aminopeptidase OS=Homo sapiens GN=LAP3 PE=1 SV=3;>sp|P28838-2|AMPL_HUMAN Isoform 2 of Cytosol aminopeptidase OS=Homo sapiens GN=LAP3	0.00846191	1.2628	+	4	26	26	26	0	20	20	22	21	21	20	13	19	22	18	18	20	20	20	22	21	21	20	13	19	22	18	18	20	58.6	58.6	58.6	56.166	1.49782	2.37702	2.43691	2.33854	2.08428	2.42523	1.87474	1.71216	2.19337
N-alpha-acetyltransferase 20	NAA20	P61599;A8MZB2;A6NHA3	P61599;A8MZB2	>sp|P61599|NAA20_HUMAN N-alpha-acetyltransferase 20 OS=Homo sapiens GN=NAA20 PE=1 SV=1;>tr|A8MZB2|A8MZB2_HUMAN N-acetyltransferase 5 OS=Homo sapiens GN=NAA20 PE=4 SV=1	0.00847476	1.47316	+	3	4	4	4	0	3	4	3	4	2	2	3	3	3	2	2	2	3	4	3	4	2	2	3	3	3	2	2	2	26.4	26.4	26.4	20.368	2.7284	-0.567013	-0.964838	-0.733603	-0.686184	-0.782156	-1.59716	-1.19463	-0.965673
Chloride intracellular channel protein 4	CLIC4	Q9Y696;F5H1F8	Q9Y696;F5H1F8	>sp|Q9Y696|CLIC4_HUMAN Chloride intracellular channel protein 4 OS=Homo sapiens GN=CLIC4 PE=1 SV=4;>tr|F5H1F8|F5H1F8_HUMAN Chloride intracellular channel 4 OS=Homo sapiens GN=CLIC4 PE=4 SV=1	0.00849169	1.23424	+	2	19	19	19	0	16	16	16	16	17	19	15	18	17	18	18	18	16	16	16	16	17	19	15	18	17	18	18	18	80.6	80.6	80.6	28.772	0.588257	3.58213	3.60345	3.67358	3.25976	3.53567	2.90376	3.39481	3.29142
Annexin A3;Annexin	ANXA3	P12429;D6RA82;D6RFG5;D6RCA8;D6RAZ8;D6RFJ9	P12429;D6RA82	>sp|P12429|ANXA3_HUMAN Annexin A3 OS=Homo sapiens GN=ANXA3 PE=1 SV=3;>tr|D6RA82|D6RA82_HUMAN Annexin OS=Homo sapiens GN=ANXA3 PE=3 SV=1	0.00851207	1.28831	+	6	23	23	23	0	20	17	19	19	16	18	15	17	16	17	16	20	20	17	19	19	16	18	15	17	16	17	16	20	74	74	74	36.375	4.72436	3.21054	3.39701	3.13966	3.54823	3.28532	2.70336	3.09952	3.04077
Coactosin-like protein	COTL1	Q14019	Q14019	>sp|Q14019|COTL1_HUMAN Coactosin-like protein OS=Homo sapiens GN=COTL1 PE=1 SV=3	0.00863268	1.69916	+	1	9	9	9	0	9	8	5	9	8	6	3	8	7	7	7	6	9	8	5	9	8	6	3	8	7	7	7	6	68.3	68.3	68.3	15.945	-1.91167	2.996	2.89365	3.29479	3.23657	2.90177	1.5692	1.77501	2.93963
Elongation factor G, mitochondrial	GFM1	Q96RP9-2;Q96RP9;C9IZ01;F8WAU4;Q9H9M0;C9JA25	Q96RP9-2;Q96RP9;C9IZ01;F8WAU4	>sp|Q96RP9-2|EFGM_HUMAN Isoform 2 of Elongation factor G, mitochondrial OS=Homo sapiens GN=GFM1;>sp|Q96RP9|EFGM_HUMAN Elongation factor G, mitochondrial OS=Homo sapiens GN=GFM1 PE=1 SV=2;>tr|C9IZ01|C9IZ01_HUMAN G elongation factor, mitochondrial 1 OS=Homo	0.00863297	0.759822	+	6	9	9	9	0	5	5	5	4	5	5	4	6	5	8	5	6	5	5	5	4	5	5	4	6	5	8	5	6	14.3	14.3	14.3	85.868	-2.6836	-0.697969	-0.88361	-1.17378	-0.696575	-1.06919	-0.24395	-0.6562	-0.845076
Nucleoplasmin-3	NPM3	O75607	O75607	>sp|O75607|NPM3_HUMAN Nucleoplasmin-3 OS=Homo sapiens GN=NPM3 PE=1 SV=3	0.0086503	3.5986	+	1	3	3	3	0	3	2	2	2	2	2	1	2	2	1	1	1	3	2	2	2	2	2	1	2	2	1	1	1	30.3	30.3	30.3	19.343	3.61181	-0.381454	0.0237656	0.0705204	-0.268982	0.0971928	-3.18697	-0.492245	-0.105446
Macrophage colony-stimulating factor 1;Processed macrophage colony-stimulating factor 1	CSF1	P09603;P09603-2;P09603-3;E9PJA2;E9PKP4	P09603;P09603-2;P09603-3	>sp|P09603|CSF1_HUMAN Macrophage colony-stimulating factor 1 OS=Homo sapiens GN=CSF1 PE=1 SV=2;>sp|P09603-2|CSF1_HUMAN Isoform 2 of Macrophage colony-stimulating factor 1 OS=Homo sapiens GN=CSF1;>sp|P09603-3|CSF1_HUMAN Isoform 3 of Macrophage colony-stimul	0.00870981	0.312031	+	5	3	3	3	0	0	2	1	0	2	1	3	2	2	2	2	1	0	2	1	0	2	1	3	2	2	2	2	1	7.8	7.8	7.8	60.179	0.870274	-3.35142	-2.33329	-3.56295	-3.16859	-3.58801	-1.16195	-1.3882	-0.672447
TBC1 domain family member 2A	TBC1D2	Q9BYX2;Q9BYX2-2;Q9BYX2-3;Q9BYX2-4;Q9BYX2-5;Q9BYX2-6	Q9BYX2;Q9BYX2-2;Q9BYX2-3;Q9BYX2-4;Q9BYX2-5;Q9BYX2-6	>sp|Q9BYX2|TBD2A_HUMAN TBC1 domain family member 2A OS=Homo sapiens GN=TBC1D2 PE=1 SV=3;>sp|Q9BYX2-2|TBD2A_HUMAN Isoform 2 of TBC1 domain family member 2A OS=Homo sapiens GN=TBC1D2;>sp|Q9BYX2-3|TBD2A_HUMAN Isoform 3 of TBC1 domain family member 2A OS=Homo	0.00872062	1.40612	+	6	8	8	8	0	7	5	6	7	7	7	4	6	6	6	6	5	7	5	6	7	7	7	4	6	6	6	6	5	11.7	11.7	11.7	105.41	-0.787083	0.558193	0.76091	0.600401	1.04426	1.01393	0.409618	-0.00105858	0.485945
Non-structural maintenance of chromosomes element 4 homolog A	NSMCE4A	Q9NXX6;Q9NXX6-2	Q9NXX6;Q9NXX6-2	>sp|Q9NXX6|NSE4A_HUMAN Non-structural maintenance of chromosomes element 4 homolog A OS=Homo sapiens GN=NSMCE4A PE=1 SV=2;>sp|Q9NXX6-2|NSE4A_HUMAN Isoform 2 of Non-structural maintenance of chromosomes element 4 homolog A OS=Homo sapiens GN=NSMCE4A	0.0087638	0.642696	+	2	2	2	2	0	1	2	2	2	1	2	2	2	2	2	2	2	1	2	2	2	1	2	2	2	2	2	2	2	7.5	7.5	7.5	44.301	-0.491281	-3.52659	-3.26242	-3.38069	-3.76742	-3.24515	-3.04886	-3.14324	-2.88675
UPF0568 protein C14orf166	C14orf166	Q9Y224;G3V4C6;H0YJB9;G3V4E7	Q9Y224;G3V4C6	>sp|Q9Y224|CN166_HUMAN UPF0568 protein C14orf166 OS=Homo sapiens GN=C14orf166 PE=1 SV=1;>tr|G3V4C6|G3V4C6_HUMAN Chromosome 14 open reading frame 166 OS=Homo sapiens GN=C14orf166 PE=4 SV=1	0.00883926	1.44031	+	4	11	11	11	0	7	9	8	9	7	10	4	8	8	7	9	8	7	9	8	9	7	10	4	8	8	7	9	8	54.9	54.9	54.9	28.068	3.49388	0.739752	0.939692	0.748201	0.991524	1.13203	-0.212006	0.683609	0.688732
TBC1 domain family member 13	TBC1D13	Q9NVG8;Q9NVG8-2;B3KW04	Q9NVG8;Q9NVG8-2;B3KW04	>sp|Q9NVG8|TBC13_HUMAN TBC1 domain family member 13 OS=Homo sapiens GN=TBC1D13 PE=1 SV=3;>sp|Q9NVG8-2|TBC13_HUMAN Isoform 2 of TBC1 domain family member 13 OS=Homo sapiens GN=TBC1D13;>tr|B3KW04|B3KW04_HUMAN TBC1 domain family, member 13, isoform CRA_c OS=H	0.00889388	2.51333	+	3	4	4	4	0	4	3	4	4	4	4	1	3	4	1	4	4	4	3	4	4	4	4	1	3	4	1	4	4	11	11	11	46.553	-1.04104	-0.959536	-0.870029	-1.24164	-1.11117	-1.50479	-3.54158	-1.61639	-1.24046
Eukaryotic translation initiation factor 3 subunit M	EIF3M	Q7L2H7;B4E2Q4;H0YCQ8;E9PN86;E7ESM3;E9PRY0;E9PRI2	Q7L2H7;B4E2Q4	>sp|Q7L2H7|EIF3M_HUMAN Eukaryotic translation initiation factor 3 subunit M OS=Homo sapiens GN=EIF3M PE=1 SV=1;>tr|B4E2Q4|B4E2Q4_HUMAN Uncharacterized protein OS=Homo sapiens GN=EIF3M PE=2 SV=1	0.00892571	1.73054	+	7	15	15	15	0	12	15	14	13	12	13	10	10	13	13	14	13	12	15	14	13	12	13	10	10	13	13	14	13	57	57	57	42.502	3.20754	2.8965	3.09459	2.88165	2.56564	3.1988	1.55014	2.33941	2.72124
THO complex subunit 6 homolog	THOC6	Q86W42;Q86W42-3;Q86W42-2	Q86W42;Q86W42-3;Q86W42-2	>sp|Q86W42|THOC6_HUMAN THO complex subunit 6 homolog OS=Homo sapiens GN=THOC6 PE=1 SV=1;>sp|Q86W42-3|THOC6_HUMAN Isoform 3 of THO complex subunit 6 homolog OS=Homo sapiens GN=THOC6;>sp|Q86W42-2|THOC6_HUMAN Isoform 2 of THO complex subunit 6 homolog OS=Homo	0.00903821	0.77105	+	3	7	7	7	0	3	5	2	4	5	4	4	5	4	4	3	5	3	5	2	4	5	4	4	5	4	4	3	5	25.8	25.8	25.8	37.535	-1.78587	-0.299225	-0.507061	-0.277435	-0.0688515	-0.5049	0.174007	0.244455	-0.172905
SUN domain-containing protein 1	UNC84A;SUN1	A4D2Q0;E9PHI4;O94901;E9PF23;E9PDU4;H0Y742;O94901-5;H0Y6N5;E7EP45;O94901-3;F8WD13;O94901-2;C9JK55;C9K051;C9JJU6;C9JS54;O94901-4;C9JR15	A4D2Q0;E9PHI4;O94901;E9PF23;E9PDU4;H0Y742;O94901-5;H0Y6N5;E7EP45	>tr|A4D2Q0|A4D2Q0_HUMAN Sad1 and UNC84 domain-containing 1 OS=Homo sapiens GN=UNC84A PE=4 SV=1;>tr|E9PHI4|E9PHI4_HUMAN Sad1 and UNC84 domain-containing 1 OS=Homo sapiens GN=SUN1 PE=4 SV=1;>sp|O94901|SUN1_HUMAN SUN domain-containing protein 1 OS=Homo sapien	0.0091151	1.3389	+	18	10	10	10	0	6	8	6	5	7	6	6	7	8	6	7	6	6	8	6	5	7	6	6	7	8	6	7	6	14.1	14.1	14.1	108.45	-0.703125	0.92005	0.594259	1.07015	0.981287	0.828249	0.84166	0.312576	0.344534
ATP-binding cassette sub-family D member 3	ABCD3	E7EUE1;P28288;F5GYC1;P28288-2;P28288-3	E7EUE1;P28288;F5GYC1;P28288-2	>tr|E7EUE1|E7EUE1_HUMAN ATP-binding cassette, sub-family D (ALD), member 3 OS=Homo sapiens GN=ABCD3 PE=3 SV=1;>sp|P28288|ABCD3_HUMAN ATP-binding cassette sub-family D member 3 OS=Homo sapiens GN=ABCD3 PE=1 SV=1;>tr|F5GYC1|F5GYC1_HUMAN ATP-binding cassette,	0.00915269	1.34586	+	5	10	10	10	0	9	4	7	9	5	7	7	8	5	7	7	9	9	4	7	9	5	7	7	8	5	7	7	9	15.8	15.8	15.8	78.401	0.402029	1.69577	1.87421	1.65914	2.12501	1.88916	1.48657	1.64998	1.42944
Glutamine-dependent NAD(+) synthetase	NADSYN1	Q6IA69;B3KUU4;E9PNF5	Q6IA69;B3KUU4;E9PNF5	>sp|Q6IA69|NADE_HUMAN Glutamine-dependent NAD(+) synthetase OS=Homo sapiens GN=NADSYN1 PE=1 SV=3;>tr|B3KUU4|B3KUU4_HUMAN NAD synthetase 1, isoform CRA_a OS=Homo sapiens GN=NADSYN1 PE=2 SV=1;>tr|E9PNF5|E9PNF5_HUMAN NAD synthetase 1 (Fragment) OS=Homo sapien	0.00923118	1.33998	+	3	3	3	3	0	3	2	3	3	3	3	3	3	2	2	3	3	3	2	3	3	3	3	3	3	2	2	3	3	5.1	5.1	5.1	79.284	1.05891	-1.70321	-1.33893	-0.977795	-1.26266	-1.32298	-1.51745	-1.83952	-1.73451
Nucleolar GTP-binding protein 2	GNL2	Q13823;H0YG10;B4DPI9	Q13823	>sp|Q13823|NOG2_HUMAN Nucleolar GTP-binding protein 2 OS=Homo sapiens GN=GNL2 PE=1 SV=1	0.00924037	0.662476	+	3	9	9	9	0	4	4	4	5	4	6	7	5	4	3	4	6	4	4	4	5	4	6	7	5	4	3	4	6	14.6	14.6	14.6	83.654	0.474459	-1.48541	-2.20851	-1.73714	-1.60082	-1.8442	-0.78981	-0.798447	-0.977001
Squamous cell carcinoma antigen recognized by T-cells 3	SART3	Q15020;B7ZKM0;F8VV04;E7EMI4;F5H0B8;Q15020-2;H0YHU8	Q15020;B7ZKM0;F8VV04;E7EMI4;F5H0B8	>sp|Q15020|SART3_HUMAN Squamous cell carcinoma antigen recognized by T-cells 3 OS=Homo sapiens GN=SART3 PE=1 SV=1;>tr|B7ZKM0|B7ZKM0_HUMAN SART3 protein OS=Homo sapiens GN=SART3 PE=2 SV=1;>tr|F8VV04|F8VV04_HUMAN Squamous cell carcinoma antigen recognized by	0.00926678	1.84692	+	7	13	13	13	0	11	11	8	10	9	7	4	7	7	7	5	9	11	11	8	10	9	7	4	7	7	7	5	9	16.4	16.4	16.4	109.93	3.22115	0.0117207	0.170471	0.381767	-0.135364	-0.0840187	-0.124302	-0.814918	-0.335794
Aspartate aminotransferase, mitochondrial;Aspartate aminotransferase	GOT2	P00505;E7ERW2;B4DY39	P00505;E7ERW2	>sp|P00505|AATM_HUMAN Aspartate aminotransferase, mitochondrial OS=Homo sapiens GN=GOT2 PE=1 SV=3;>tr|E7ERW2|E7ERW2_HUMAN Aspartate aminotransferase OS=Homo sapiens GN=GOT2 PE=3 SV=1	0.0095473	1.16866	+	3	24	24	24	0	20	18	20	20	19	19	15	19	21	18	19	17	20	18	20	20	19	19	15	19	21	18	19	17	61.6	61.6	61.6	47.517	2.995	4.37227	4.59806	4.52095	4.60145	4.61021	4.38558	4.1525	4.23489
CWF19-like protein 1	CWF19L1	Q69YN2;Q69YN2-3;Q69YN2-2	Q69YN2;Q69YN2-3	>sp|Q69YN2|C19L1_HUMAN CWF19-like protein 1 OS=Homo sapiens GN=CWF19L1 PE=1 SV=2;>sp|Q69YN2-3|C19L1_HUMAN Isoform 3 of CWF19-like protein 1 OS=Homo sapiens GN=CWF19L1	0.00955328	0.738812	+	3	4	4	4	0	2	3	1	3	2	2	2	3	2	3	4	3	2	3	1	3	2	2	2	3	2	3	4	3	10	10	10	60.618	-2.17498	-3.07838	-3.48576	-3.22787	-3.07712	-2.9679	-2.5243	-3.0017	-3.08339
Ubiquitin-conjugating enzyme E2 T	UBE2T	Q9NPD8	Q9NPD8	>sp|Q9NPD8|UBE2T_HUMAN Ubiquitin-conjugating enzyme E2 T OS=Homo sapiens GN=UBE2T PE=1 SV=1	0.00958737	0.374032	+	1	6	6	6	0	3	2	3	3	2	3	4	4	5	3	4	4	3	2	3	3	2	3	4	4	5	3	4	4	29.9	29.9	29.9	22.521	-3.35798	-3.27768	-2.01605	-0.618776	-3.18499	-2.00024	-0.513935	-0.906521	-0.418793
Ubiquitin-like modifier-activating enzyme 6	UBA6	A0AVT1;A0AVT1-2;H0Y8S8;A0AVT1-3;A0AVT1-4;H0Y9U5	A0AVT1;A0AVT1-2	>sp|A0AVT1|UBA6_HUMAN Ubiquitin-like modifier-activating enzyme 6 OS=Homo sapiens GN=UBA6 PE=1 SV=1;>sp|A0AVT1-2|UBA6_HUMAN Isoform 2 of Ubiquitin-like modifier-activating enzyme 6 OS=Homo sapiens GN=UBA6	0.00969376	1.19516	+	6	23	23	23	0	18	17	14	18	18	17	9	17	14	15	18	18	18	17	14	18	18	17	9	17	14	15	18	18	28.2	28.2	28.2	117.97	1.11039	1.3602	1.16025	1.14447	1.2401	1.52311	1.01206	1.12492	0.838444
DNA replication complex GINS protein SLD5	GINS4	Q9BRT9;E5RFF9;E5RH56;Q9BRT9-2	Q9BRT9;E5RFF9;E5RH56;Q9BRT9-2	>sp|Q9BRT9|SLD5_HUMAN DNA replication complex GINS protein SLD5 OS=Homo sapiens GN=GINS4 PE=1 SV=1;>tr|E5RFF9|E5RFF9_HUMAN GINS complex subunit 4 (Sld5 homolog) OS=Homo sapiens GN=GINS4 PE=4 SV=1;>tr|E5RH56|E5RH56_HUMAN GINS complex subunit 4 (Sld5 homolog	0.0096993	0.486695	+	4	6	6	6	0	4	1	5	3	3	4	2	3	5	3	4	4	4	1	5	3	3	4	2	3	5	3	4	4	33.2	33.2	33.2	26.047	1.11211	-2.67526	-1.93694	-1.41106	-1.03924	-1.83498	-1.57034	-0.126001	-0.0768719
Elongation factor 1-gamma	EEF1G	P26641;B4DTG2;B4DUP0;E7EMT2	P26641;B4DTG2	>sp|P26641|EF1G_HUMAN Elongation factor 1-gamma OS=Homo sapiens GN=EEF1G PE=1 SV=3;>tr|B4DTG2|B4DTG2_HUMAN Eukaryotic translation elongation factor 1 gamma OS=Homo sapiens GN=EEF1G PE=2 SV=1	0.00970885	1.32621	+	4	25	25	25	0	22	23	21	22	24	21	20	22	24	20	23	24	22	23	21	22	24	21	20	22	24	20	23	24	64.5	64.5	64.5	50.118	0.276993	6.60233	6.60633	6.8463	6.74933	6.80803	5.86684	6.1827	6.33194
Proteasome subunit beta type-6	PSMB6	P28072	P28072	>sp|P28072|PSB6_HUMAN Proteasome subunit beta type-6 OS=Homo sapiens GN=PSMB6 PE=1 SV=4	0.00973481	0.638793	+	1	5	5	5	0	5	5	3	4	4	3	3	4	4	5	4	4	5	5	3	4	4	3	3	4	4	5	4	4	32.2	32.2	32.2	25.357	3.76943	2.97771	2.53227	2.87428	2.21823	2.54611	3.20287	2.69502	3.45645
Transmembrane protein 33	TMEM33	P57088;D6RAA6;H0Y8N0;D6RBY2	P57088;D6RAA6	>sp|P57088|TMM33_HUMAN Transmembrane protein 33 OS=Homo sapiens GN=TMEM33 PE=1 SV=2;>tr|D6RAA6|D6RAA6_HUMAN Transmembrane protein 33 (Fragment) OS=Homo sapiens GN=TMEM33 PE=4 SV=1	0.00974511	1.47118	+	4	10	10	10	0	8	10	9	8	9	9	8	9	10	8	10	10	8	10	9	8	9	9	8	9	10	8	10	10	37.7	37.7	37.7	27.978	0.120396	3.74897	3.63455	3.63441	3.81438	3.67503	2.62439	3.11726	3.68462
Ferritin heavy chain;Ferritin	FTH1	P02794;G3V192;G3V1D1;E9PPQ4;E9PKY7;E9PRK8	P02794;G3V192;G3V1D1;E9PPQ4	>sp|P02794|FRIH_HUMAN Ferritin heavy chain OS=Homo sapiens GN=FTH1 PE=1 SV=2;>tr|G3V192|G3V192_HUMAN Ferritin OS=Homo sapiens GN=FTH1 PE=3 SV=1;>tr|G3V1D1|G3V1D1_HUMAN Ferritin OS=Homo sapiens GN=FTH1 PE=3 SV=1;>tr|E9PPQ4|E9PPQ4_HUMAN Ferritin, heavy polyp	0.00977696	2.094	+	6	4	4	4	0	2	3	2	3	3	3	1	3	3	3	3	4	2	3	2	3	3	3	1	3	3	3	3	4	28.4	28.4	28.4	21.225	1.29797	-0.998543	-2.06898	-1.25397	-2.98344	-1.92275	-3.05803	-2.7687	-2.69989
Leupaxin	LPXN	O60711;B4DV71;E7EN00;E9PNX9	O60711;B4DV71;E7EN00	>sp|O60711|LPXN_HUMAN Leupaxin OS=Homo sapiens GN=LPXN PE=1 SV=1;>tr|B4DV71|B4DV71_HUMAN Leupaxin OS=Homo sapiens GN=LPXN PE=2 SV=1;>tr|E7EN00|E7EN00_HUMAN Uncharacterized protein OS=Homo sapiens GN=LPXN PE=4 SV=1	0.00982169	0.769897	+	4	8	8	8	0	5	6	5	5	3	5	4	4	4	5	5	3	5	6	5	5	3	5	4	4	4	5	5	3	30.1	30.1	30.1	43.332	0.830891	-0.576328	-1.07964	-0.856892	-0.660111	-0.729145	-0.0705948	-0.524952	-0.728256
DNA-directed RNA polymerases I, II, and III subunit RPABC1	POLR2E	P19388	P19388	>sp|P19388|RPAB1_HUMAN DNA-directed RNA polymerases I, II, and III subunit RPABC1 OS=Homo sapiens GN=POLR2E PE=1 SV=4	0.00997358	0.670678	+	1	6	6	6	0	6	4	2	5	2	3	3	4	3	4	4	4	6	4	2	5	2	3	3	4	3	4	4	4	37.1	37.1	37.1	24.551	1.12205	-1.66125	-1.20551	-1.47847	-1.94302	-1.85557	-0.722151	-0.736179	-1.64224
40S ribosomal protein S8	RPS8	P62241;Q5JR95	P62241;Q5JR95	>sp|P62241|RS8_HUMAN 40S ribosomal protein S8 OS=Homo sapiens GN=RPS8 PE=1 SV=2;>tr|Q5JR95|Q5JR95_HUMAN Ribosomal protein S8 OS=Homo sapiens GN=RPS8 PE=4 SV=1	0.0102649	1.30685	+	2	14	14	14	0	13	14	11	14	14	11	9	12	12	12	10	12	13	14	11	14	14	11	9	12	12	12	10	12	64.9	64.9	64.9	24.205	3.95821	3.95429	4.31003	4.57907	4.27174	4.41414	3.87026	4.04779	4.04878
Dual specificity protein phosphatase 3	DUSP3	P51452;Q8IYJ9	P51452;Q8IYJ9	>sp|P51452|DUS3_HUMAN Dual specificity protein phosphatase 3 OS=Homo sapiens GN=DUSP3 PE=1 SV=1;>tr|Q8IYJ9|Q8IYJ9_HUMAN DUSP3 protein OS=Homo sapiens GN=DUSP3 PE=2 SV=1	0.0102791	0.460635	+	2	3	3	3	0	1	0	0	1	1	0	2	2	1	2	3	3	1	0	0	1	1	0	2	2	1	2	3	3	20	20	20	20.478	3.12389	-3.39437	-3.58999	-2.93641	-3.87813	-4.54126	-1.78981	-3.32748	-2.88631
Enoyl-CoA delta isomerase 2, mitochondrial	ECI2	O75521;O75521-2;C9J000;F1LLU7;C9JB63;F8WAW4;F8W6J1	O75521;O75521-2;C9J000	>sp|O75521|ECI2_HUMAN Enoyl-CoA delta isomerase 2, mitochondrial OS=Homo sapiens GN=ECI2 PE=1 SV=4;>sp|O75521-2|ECI2_HUMAN Isoform 2 of Enoyl-CoA delta isomerase 2, mitochondrial OS=Homo sapiens GN=ECI2;>tr|C9J000|C9J000_HUMAN Enoyl-CoA delta isomerase 2 O	0.0102819	1.29739	+	7	9	9	9	0	5	4	4	5	7	5	4	7	4	9	7	8	5	4	4	5	7	5	4	7	4	9	7	8	21.8	21.8	21.8	43.585	-0.193708	0.802486	0.42079	0.866877	0.791945	1.1932	0.385431	0.573065	0.524101
Rab3 GTPase-activating protein non-catalytic subunit	RAB3GAP2	Q9H2M9;Q9H2M9-2;F8WDJ2	Q9H2M9	>sp|Q9H2M9|RBGPR_HUMAN Rab3 GTPase-activating protein non-catalytic subunit OS=Homo sapiens GN=RAB3GAP2 PE=1 SV=1	0.0102966	1.28425	+	3	18	18	18	0	9	12	8	7	12	10	8	11	12	10	12	11	9	12	8	7	12	10	8	11	12	10	12	11	14.1	14.1	14.1	155.98	-2.47663	0.890819	0.90019	0.673853	0.783604	0.875292	0.357624	0.775803	0.130308
Rab-like protein 1	PARF;C9orf86	Q3YEC7-2;Q3YEC7;G8JLF3;B1AMX5;C9JJY3;Q3YEC7-3;F2Z2T0;Q3YEC7-6;Q3YEC7-5;Q3YEC7-4	Q3YEC7-2;Q3YEC7;G8JLF3;B1AMX5	>sp|Q3YEC7-2|RBEL1_HUMAN Isoform 2 of Rab-like protein 1 OS=Homo sapiens GN=PARF;>sp|Q3YEC7|RBEL1_HUMAN Rab-like protein 1 OS=Homo sapiens GN=PARF PE=1 SV=2;>tr|G8JLF3|G8JLF3_HUMAN Chromosome 9 open reading frame 86 OS=Homo sapiens GN=C9orf86 PE=4 SV=1;>tr	0.0103514	0.57239	+	10	5	5	5	0	3	3	2	4	3	3	3	3	3	5	4	2	3	3	2	4	3	3	3	3	3	5	4	2	9.7	9.7	9.7	79.635	-0.704771	-2.27332	-1.62338	-2.51985	-2.45208	-1.95678	-1.55385	-0.875242	-1.23769
SRSF protein kinase 1	SRPK1	Q96SB4-3;Q96SB4;Q5R363;P78362-2;C9JQJ0;P78362;E7ETV6;Q9UPE1;Q9UPE1-4;A8MPY5;Q9UPE1-3;A8MPP7;Q9UPE1-2;C9JWF7;D6RBM8;C9J2M4;D6RBF8;F8WAV6	Q96SB4-3;Q96SB4;Q5R363	>sp|Q96SB4-3|SRPK1_HUMAN Isoform 1 of SRSF protein kinase 1 OS=Homo sapiens GN=SRPK1;>sp|Q96SB4|SRPK1_HUMAN SRSF protein kinase 1 OS=Homo sapiens GN=SRPK1 PE=1 SV=2;>tr|Q5R363|Q5R363_HUMAN SFRS protein kinase 1 OS=Homo sapiens GN=SRPK1 PE=2 SV=1	0.0103797	0.780462	+	18	12	12	12	0	8	9	9	8	9	7	7	7	11	8	9	6	8	9	9	8	9	7	7	7	11	8	9	6	20.7	20.7	20.7	92.41	-0.0707111	0.370579	0.298159	0.445665	0.576969	0.320112	1.03295	0.578592	0.685167
Aminopeptidase B	RNPEP	Q9H4A4;A6NKB8;C9JMZ3	Q9H4A4;A6NKB8	>sp|Q9H4A4|AMPB_HUMAN Aminopeptidase B OS=Homo sapiens GN=RNPEP PE=1 SV=2;>tr|A6NKB8|A6NKB8_HUMAN Arginyl aminopeptidase (aminopeptidase B) OS=Homo sapiens GN=RNPEP PE=4 SV=1	0.0104427	1.28283	+	3	20	20	20	0	13	14	17	13	15	17	15	14	12	12	14	14	13	14	17	13	15	17	15	14	12	12	14	14	40.6	40.6	40.6	72.595	-3.6618	2.00447	2.41366	2.40652	2.12808	2.38007	2.01564	1.57808	1.77489
Phosphoenolpyruvate carboxykinase [GTP], mitochondrial	PCK2	Q16822;B4DW73;H0YML5;H0YM31;Q16822-2;H0YMA5;H0YNG4;H0YMU6	Q16822;B4DW73;H0YML5;H0YM31;Q16822-2	>sp|Q16822|PCKGM_HUMAN Phosphoenolpyruvate carboxykinase [GTP], mitochondrial OS=Homo sapiens GN=PCK2 PE=1 SV=3;>tr|B4DW73|B4DW73_HUMAN Phosphoenolpyruvate carboxykinase 2 (mitochondrial) OS=Homo sapiens GN=PCK2 PE=2 SV=1;>tr|H0YML5|H0YML5_HUMAN Phosphoeno	0.0104459	1.7229	+	8	8	8	8	0	5	4	5	6	4	5	3	5	5	6	4	5	5	4	5	6	4	5	3	5	5	6	4	5	16.7	16.7	16.7	70.729	-2.85124	-0.07617	0.465378	-0.172064	0.228977	0.587282	-0.920832	-0.50577	-0.0360031
COP9 signalosome complex subunit 8	COPS8	Q99627;B8ZZP3;E9PGT6;A8K1H6	Q99627;B8ZZP3;E9PGT6;A8K1H6	>sp|Q99627|CSN8_HUMAN COP9 signalosome complex subunit 8 OS=Homo sapiens GN=COPS8 PE=1 SV=1;>tr|B8ZZP3|B8ZZP3_HUMAN COP9 constitutive photomorphogenic homolog subunit 8 (Arabidopsis) OS=Homo sapiens GN=COPS8 PE=4 SV=1;>tr|E9PGT6|E9PGT6_HUMAN COP9 constitut	0.01062	5.88378	+	4	4	4	4	0	1	3	3	2	2	2	2	2	2	1	1	1	1	3	3	2	2	2	2	2	2	1	1	1	42.1	42.1	42.1	23.225	0.108232	1.14865	-0.251018	-0.00236321	-4.07031	-0.233763	-2.79477	-3.96481	-3.03057
Myeloid-associated differentiation marker	MYADM	Q96S97;B4DG42;C9JC07;C9J5M0;C9JZL8;C9JJV6	Q96S97;B4DG42;C9JC07;C9J5M0;C9JZL8;C9JJV6	>sp|Q96S97|MYADM_HUMAN Myeloid-associated differentiation marker OS=Homo sapiens GN=MYADM PE=1 SV=2;>tr|B4DG42|B4DG42_HUMAN Myeloid-associated differentiation marker OS=Homo sapiens GN=MYADM PE=2 SV=1;>tr|C9JC07|C9JC07_HUMAN Myeloid-associated differentiat	0.0106797	1.4278	+	6	4	4	4	0	4	4	3	3	4	3	3	4	4	3	4	4	4	4	3	3	4	3	3	4	4	3	4	4	15.8	15.8	15.8	35.273	3.16595	3.2463	3.72304	3.62912	3.69823	3.73864	2.87691	2.97525	3.67879
tRNA-splicing ligase RtcB homolog	C22orf28	Q9Y3I0;E9PCW3;E7EQS9;E7EVP9	Q9Y3I0;E9PCW3	>sp|Q9Y3I0|RTCB_HUMAN tRNA-splicing ligase RtcB homolog OS=Homo sapiens GN=C22orf28 PE=1 SV=1;>tr|E9PCW3|E9PCW3_HUMAN Uncharacterized protein OS=Homo sapiens GN=C22orf28 PE=4 SV=1	0.0107206	0.805799	+	4	21	21	21	0	16	15	14	16	18	18	15	16	14	19	15	18	16	15	14	16	18	18	15	16	14	19	15	18	48.9	48.9	48.9	55.21	-0.305645	2.71676	2.62614	2.79037	2.72317	2.61432	3.06567	2.72596	2.98597
26S proteasome non-ATPase regulatory subunit 12	PSMD12	O00232;A6NP15	O00232;A6NP15	>sp|O00232|PSD12_HUMAN 26S proteasome non-ATPase regulatory subunit 12 OS=Homo sapiens GN=PSMD12 PE=1 SV=3;>tr|A6NP15|A6NP15_HUMAN Proteasome (Prosome, macropain) 26S subunit, non-ATPase, 12, isoform CRA_c OS=Homo sapiens GN=PSMD12 PE=2 SV=1	0.0108284	1.41205	+	2	24	24	24	0	17	20	19	17	17	21	13	14	16	15	18	20	17	20	19	17	17	21	13	14	16	15	18	20	59	59	59	52.904	0.473406	2.14434	2.21088	2.37801	2.16249	2.02353	1.83838	1.70156	2.11458
Peptidyl-prolyl cis-trans isomerase-like 4	PPIL4	Q8WUA2	Q8WUA2	>sp|Q8WUA2|PPIL4_HUMAN Peptidyl-prolyl cis-trans isomerase-like 4 OS=Homo sapiens GN=PPIL4 PE=1 SV=1	0.0109442	0.39333	+	1	3	3	3	0	2	2	2	2	2	2	2	2	3	2	2	2	2	2	2	2	2	2	2	2	3	2	2	2	6.9	6.9	6.9	57.224	1.91444	-1.58959	-3.82837	-1.44648	-1.93683	-3.32354	-1.10673	-0.690195	-1.06085
NAD(P) transhydrogenase, mitochondrial	NNT	Q13423;E9PCX7;D6RAI5;B4DMN9;F5H8A9;D6RHU2;D6RCR6;H0Y8P5	Q13423;E9PCX7	>sp|Q13423|NNTM_HUMAN NAD(P) transhydrogenase, mitochondrial OS=Homo sapiens GN=NNT PE=1 SV=3;>tr|E9PCX7|E9PCX7_HUMAN Nicotinamide nucleotide transhydrogenase OS=Homo sapiens GN=NNT PE=4 SV=1	0.0110959	0.876582	+	8	28	28	28	0	22	20	14	19	23	15	12	16	15	19	21	15	22	20	14	19	23	15	12	16	15	19	21	15	33.5	33.5	33.5	113.89	-0.317512	1.46637	1.55331	1.34975	1.42933	1.52288	1.71996	1.83823	1.6909
Retinoblastoma-associated protein	RB1	P06400;F5H6G1	P06400;F5H6G1	>sp|P06400|RB_HUMAN Retinoblastoma-associated protein OS=Homo sapiens GN=RB1 PE=1 SV=2;>tr|F5H6G1|F5H6G1_HUMAN Retinoblastoma 1 OS=Homo sapiens GN=RB1 PE=4 SV=1	0.0111734	0.408429	+	2	8	8	8	0	3	5	7	5	3	4	3	6	6	5	3	6	3	5	7	5	3	4	3	6	6	5	3	6	12.7	12.7	12.7	106.16	2.48183	-1.92493	-0.829989	0.0288296	-1.74378	-0.523029	0.448219	0.221722	1.07186
Cation-independent mannose-6-phosphate receptor	IGF2R	P11717	P11717	>sp|P11717|MPRI_HUMAN Cation-independent mannose-6-phosphate receptor OS=Homo sapiens GN=IGF2R PE=1 SV=3	0.0113007	0.604035	+	1	16	16	16	0	10	13	11	8	10	12	7	10	9	9	9	11	10	13	11	8	10	12	7	10	9	9	9	11	6.9	6.9	6.9	274.37	0.32354	0.826561	0.33744	1.07433	0.714937	0.183861	1.8113	0.501116	1.63081
Exosome component 10	EXOSC10	Q01780;Q01780-2;B4DKG8	Q01780;Q01780-2;B4DKG8	>sp|Q01780|EXOSX_HUMAN Exosome component 10 OS=Homo sapiens GN=EXOSC10 PE=1 SV=2;>sp|Q01780-2|EXOSX_HUMAN Isoform 2 of Exosome component 10 OS=Homo sapiens GN=EXOSC10;>tr|B4DKG8|B4DKG8_HUMAN Uncharacterized protein OS=Homo sapiens GN=EXOSC10 PE=2 SV=1	0.0113154	0.731931	+	3	18	18	18	0	11	11	8	9	12	11	8	13	12	11	16	14	11	11	8	9	12	11	8	13	12	11	16	14	26.1	26.1	26.1	100.83	4.90828	0.47707	0.632109	-0.104425	0.467411	0.578419	1.16654	0.689972	0.969295
Serine/threonine-protein kinase PRP4 homolog	PRPF4B	Q13523;F5H2U2;H0YDJ3;H0YEC8	Q13523;F5H2U2;H0YDJ3	>sp|Q13523|PRP4B_HUMAN Serine/threonine-protein kinase PRP4 homolog OS=Homo sapiens GN=PRPF4B PE=1 SV=3;>tr|F5H2U2|F5H2U2_HUMAN PRP4 pre-mRNA-processing factor 4 homolog B (yeast) OS=Homo sapiens GN=PRPF4B PE=4 SV=1;>tr|H0YDJ3|H0YDJ3_HUMAN PRP4 pre-mRNA-pr	0.0113817	0.69967	+	4	7	7	7	0	5	5	4	5	5	6	3	5	4	5	6	5	5	5	4	5	5	6	3	5	4	5	6	5	8.6	8.6	8.6	116.99	-1.62807	-1.14967	-1.20286	-1.70164	-1.62406	-1.23182	-1.211	-0.518057	-0.695093
5-AMP-activated protein kinase subunit beta-1	PRKAB1	Q9Y478;B4DVP2;F5H2X8;F5H610;F5H4Y8	Q9Y478;B4DVP2	>sp|Q9Y478|AAKB1_HUMAN 5-AMP-activated protein kinase subunit beta-1 OS=Homo sapiens GN=PRKAB1 PE=1 SV=4;>tr|B4DVP2|B4DVP2_HUMAN Uncharacterized protein OS=Homo sapiens GN=PRKAB1 PE=2 SV=1	0.011418	1.50185	+	5	3	3	3	0	2	2	2	2	3	3	1	2	2	1	2	2	2	2	2	2	3	3	1	2	2	1	2	2	23.7	23.7	23.7	30.382	-2.32444	-2.51937	-2.61221	-2.84388	-2.63861	-2.79184	-3.7375	-3.10061	-3.85979
FACT complex subunit SSRP1	SSRP1	Q08945;E9PMD4;E9PPZ7	Q08945	>sp|Q08945|SSRP1_HUMAN FACT complex subunit SSRP1 OS=Homo sapiens GN=SSRP1 PE=1 SV=1	0.011535	0.789776	+	3	26	26	26	0	21	22	22	20	20	23	19	21	22	21	22	20	21	22	22	20	20	23	19	21	22	21	22	20	46	46	46	81.074	0.762764	3.49415	3.71645	3.72756	3.47749	3.63243	3.6174	4.07668	4.25156
Protein LSM14 homolog B	LSM14B	Q9BX40;Q9BX40-2;E9PG81;Q5TBQ0;Q5TBP9;Q5TBQ1	Q9BX40;Q9BX40-2;E9PG81	>sp|Q9BX40|LS14B_HUMAN Protein LSM14 homolog B OS=Homo sapiens GN=LSM14B PE=1 SV=1;>sp|Q9BX40-2|LS14B_HUMAN Isoform 2 of Protein LSM14 homolog B OS=Homo sapiens GN=LSM14B;>tr|E9PG81|E9PG81_HUMAN Uncharacterized protein OS=Homo sapiens GN=LSM14B PE=4 SV=1	0.0116104	0.366225	+	6	3	3	3	0	2	2	1	2	1	1	2	2	2	3	2	3	2	2	1	2	1	1	2	2	2	3	2	3	8.3	8.3	8.3	42.07	-0.12347	-1.28549	-3.16602	-1.43066	-3.29305	-3.94828	-1.09593	-1.02839	-0.993822
Retinoic acid-induced protein 3	GPRC5A	Q8NFJ5;F5GWG3	Q8NFJ5;F5GWG3	>sp|Q8NFJ5|RAI3_HUMAN Retinoic acid-induced protein 3 OS=Homo sapiens GN=GPRC5A PE=1 SV=2;>tr|F5GWG3|F5GWG3_HUMAN G protein-coupled receptor, family C, group 5, member A (Fragment) OS=Homo sapiens GN=GPRC5A PE=4 SV=1	0.0116533	6.6912	+	2	4	4	4	0	2	4	3	2	4	4	1	1	2	2	2	1	2	4	3	2	4	4	1	1	2	2	2	1	12.9	12.9	12.9	40.251	-1.50139	1.36761	1.48124	1.68397	1.44197	1.41686	-3.02069	-3.23154	1.04949
Huntingtin	HTT	P42858	P42858	>sp|P42858|HD_HUMAN Huntingtin OS=Homo sapiens GN=HTT PE=1 SV=2	0.0117035	1.38299	+	1	14	14	14	0	9	11	10	9	9	10	5	6	6	5	6	7	9	11	10	9	9	10	5	6	6	5	6	7	5.7	5.7	5.7	347.6	1.0046	0.35536	0.255285	-0.00828743	0.263285	0.270201	-0.752253	0.226055	-0.0916862
Lysophospholipid acyltransferase 7	MBOAT7;LENG4	Q96N66;Q96N66-2;Q96N66-3;A9C4B8;C9J4E9	Q96N66;Q96N66-2;Q96N66-3;A9C4B8	>sp|Q96N66|MBOA7_HUMAN Lysophospholipid acyltransferase 7 OS=Homo sapiens GN=MBOAT7 PE=1 SV=2;>sp|Q96N66-2|MBOA7_HUMAN Isoform 2 of Lysophospholipid acyltransferase 7 OS=Homo sapiens GN=MBOAT7;>sp|Q96N66-3|MBOA7_HUMAN Isoform 3 of Lysophospholipid acyltran	0.0118175	1.41793	+	5	9	9	9	0	8	6	6	8	7	7	5	6	5	6	6	8	8	6	6	8	7	7	5	6	5	6	6	8	24.2	24.2	24.2	52.764	-0.0451012	2.38608	2.24726	2.3882	2.49181	2.15594	1.86354	1.21525	2.15051
Thioredoxin-related transmembrane protein 2	TMX2	Q9Y320-2;B5MD66;Q9Y320;G3V155;E9PLR1;E9PRL5;E9PSF0	Q9Y320-2;B5MD66;Q9Y320	>sp|Q9Y320-2|TMX2_HUMAN Isoform 2 of Thioredoxin-related transmembrane protein 2 OS=Homo sapiens GN=TMX2;>tr|B5MD66|B5MD66_HUMAN Uncharacterized protein OS=Homo sapiens GN=TMX2 PE=4 SV=1;>sp|Q9Y320|TMX2_HUMAN Thioredoxin-related transmembrane protein 2 OS=	0.0119105	2.20798	+	7	4	4	4	0	3	4	2	4	3	4	1	2	2	2	2	2	3	4	2	4	3	4	1	2	2	2	2	2	24.8	24.8	24.8	29.642	1.34626	-1.66705	-1.61245	-1.98858	-1.52	-1.23791	-3.56018	-1.77602	-2.85523
Deubiquitinating protein VCIP135	VCPIP1	Q96JH7	Q96JH7	>sp|Q96JH7|VCIP1_HUMAN Deubiquitinating protein VCIP135 OS=Homo sapiens GN=VCPIP1 PE=1 SV=2	0.0119857	0.434137	+	1	5	5	5	0	3	2	1	1	3	2	2	3	3	4	4	2	3	2	1	1	3	2	2	3	3	4	4	2	6	6	6	134.32	-0.839737	-3.45774	-3.02066	-4.14708	-2.84928	-2.78794	-1.12123	-1.60869	-2.91546
Sjoegren syndrome/scleroderma autoantigen 1	SSSCA1	O60232;H0YEB6;G3V1B8;H0YEK1;E9PK41	O60232;H0YEB6;G3V1B8	>sp|O60232|SSA27_HUMAN Sjoegren syndrome/scleroderma autoantigen 1 OS=Homo sapiens GN=SSSCA1 PE=1 SV=1;>tr|H0YEB6|H0YEB6_HUMAN Sjogren syndrome/scleroderma autoantigen 1 (Fragment) OS=Homo sapiens GN=SSSCA1 PE=4 SV=1;>tr|G3V1B8|G3V1B8_HUMAN Sjogrens syndr	0.0120594	0.180686	+	5	3	3	3	0	2	1	1	1	2	1	3	2	2	3	2	3	2	1	1	1	2	1	3	2	2	3	2	3	15.1	15.1	15.1	21.474	-0.76841	-2.74009	-2.68226	-3.01216	-0.359407	-3.50221	1.24264	0.539606	0.460421
COP9 signalosome complex subunit 4	COPS4	D6RFN0;Q9BT78;D6RAX7;B3KST5;D6RD63;D6REK7	D6RFN0;Q9BT78;D6RAX7;B3KST5;D6RD63	>tr|D6RFN0|D6RFN0_HUMAN COP9 constitutive photomorphogenic homolog subunit 4 (Arabidopsis) OS=Homo sapiens GN=COPS4 PE=4 SV=1;>sp|Q9BT78|CSN4_HUMAN COP9 signalosome complex subunit 4 OS=Homo sapiens GN=COPS4 PE=1 SV=1;>tr|D6RAX7|D6RAX7_HUMAN COP9 constitut	0.0120726	0.810742	+	6	14	14	14	0	11	9	9	11	10	9	10	10	11	10	11	12	11	9	9	11	10	9	10	10	11	10	11	12	42.2	42.2	42.2	49.684	-1.67623	0.286341	0.097168	0.203018	0.0459595	-0.157814	0.430357	0.695288	0.176304
Dynein light chain roadblock-type 1	DYNLRB1	B1AKR6;Q9NP97;B4DFR2;Q8TF09;Q7Z4M1;Q9NP97-2	B1AKR6;Q9NP97;B4DFR2	>tr|B1AKR6|B1AKR6_HUMAN Dynein, light chain, roadblock-type 1 OS=Homo sapiens GN=DYNLRB1 PE=4 SV=1;>sp|Q9NP97|DLRB1_HUMAN Dynein light chain roadblock-type 1 OS=Homo sapiens GN=DYNLRB1 PE=1 SV=3;>tr|B4DFR2|B4DFR2_HUMAN Uncharacterized protein OS=Homo sapie	0.0121156	0.596718	+	6	5	5	5	0	3	4	3	5	3	3	3	4	3	4	5	4	3	4	3	5	3	3	3	4	3	4	5	4	45.3	45.3	45.3	16.253	0.804937	-0.883654	-1.01497	-0.973076	-0.799831	-0.367729	0.427038	-0.125231	-0.370764
26S proteasome non-ATPase regulatory subunit 14	PSMD14	O00487;C9JW37	O00487	>sp|O00487|PSDE_HUMAN 26S proteasome non-ATPase regulatory subunit 14 OS=Homo sapiens GN=PSMD14 PE=1 SV=1	0.0121626	1.25787	+	2	10	10	10	0	7	7	8	7	7	9	5	8	9	7	8	8	7	7	8	7	7	9	5	8	9	7	8	8	47.7	47.7	47.7	34.577	-2.54683	2.94634	2.88498	2.86704	2.44436	3.04375	2.52006	2.51506	2.54612
26S protease regulatory subunit 10B	PSMC6	P62333;H0YJC0;H0YJS8;H0YJX2;H0YJT1;H0YJE9;H0YJY8;H0YJD2	P62333;H0YJC0;H0YJS8	>sp|P62333|PRS10_HUMAN 26S protease regulatory subunit 10B OS=Homo sapiens GN=PSMC6 PE=1 SV=1;>tr|H0YJC0|H0YJC0_HUMAN Proteasome (prosome, macropain) 26S subunit, ATPase, 6 (Fragment) OS=Homo sapiens GN=PSMC6 PE=4 SV=1;>tr|H0YJS8|H0YJS8_HUMAN Proteasome (p	0.0122004	1.22011	+	8	26	26	26	0	20	18	18	17	16	17	14	15	17	18	16	20	20	18	18	17	16	17	14	15	17	18	16	20	69.2	69.2	69.2	44.172	-2.6629	4.02663	3.79367	3.64661	3.85709	3.65827	3.37604	3.57025	3.72887
Yorkie homolog	YAP1	P46937;F5H202;P46937-2;P46937-3;E9PRV2;F5GWC5;B4DTY1;H0YCI3	P46937;F5H202;P46937-2;P46937-3;E9PRV2;F5GWC5;B4DTY1;H0YCI3	>sp|P46937|YAP1_HUMAN Yorkie homolog OS=Homo sapiens GN=YAP1 PE=1 SV=2;>tr|F5H202|F5H202_HUMAN Yes-associated protein 1 OS=Homo sapiens GN=YAP1 PE=4 SV=1;>sp|P46937-2|YAP1_HUMAN Isoform 2 of Yorkie homolog OS=Homo sapiens GN=YAP1;>sp|P46937-3|YAP1_HUMAN Is	0.0122971	0.752581	+	8	6	6	6	0	6	4	5	6	4	5	5	4	6	6	6	5	6	4	5	6	4	5	5	4	6	6	6	5	22.6	22.6	22.6	54.461	-1.91688	-0.0555496	-0.101961	-0.377911	0.0887356	-0.115707	0.68755	-0.0525017	0.0870323
Peptidyl-prolyl cis-trans isomerase NIMA-interacting 1	PIN1	Q13526;E7EQR5;Q49AR7	Q13526;E7EQR5	>sp|Q13526|PIN1_HUMAN Peptidyl-prolyl cis-trans isomerase NIMA-interacting 1 OS=Homo sapiens GN=PIN1 PE=1 SV=1;>tr|E7EQR5|E7EQR5_HUMAN Peptidylprolyl cis/trans isomerase, NIMA-interacting 1 OS=Homo sapiens GN=PIN1 PE=4 SV=1	0.0123609	1.82368	+	3	5	5	5	0	4	4	3	3	3	3	3	3	4	5	4	4	4	4	3	3	3	3	3	3	4	5	4	4	47.2	47.2	47.2	18.243	-2.90604	0.0884419	0.369576	0.672619	1.37394	0.751402	-0.943874	0.501615	-0.163792
Cathepsin D;Cathepsin D light chain;Cathepsin D heavy chain	CTSD	P07339;C9JH19;F8WD96;F8W787	P07339;C9JH19;F8WD96	>sp|P07339|CATD_HUMAN Cathepsin D OS=Homo sapiens GN=CTSD PE=1 SV=1;>tr|C9JH19|C9JH19_HUMAN Cathepsin D (Fragment) OS=Homo sapiens GN=CTSD PE=3 SV=1;>tr|F8WD96|F8WD96_HUMAN Cathepsin D OS=Homo sapiens GN=CTSD PE=3 SV=1	0.0124334	1.22116	+	4	18	18	18	0	15	15	16	15	16	17	13	17	15	16	15	14	15	15	16	15	16	17	13	17	15	16	15	14	45.4	45.4	45.4	44.552	6.55798	4.70015	4.77179	4.52961	4.70016	4.75737	4.12557	4.49916	4.54511
ADP-ribosylation factor-like protein 1	ARL1	P40616;B4DWW1;F8VYN9;B4DZG7;F8VP63;F8W1Z8;F8VP99	P40616;B4DWW1;F8VYN9;B4DZG7	>sp|P40616|ARL1_HUMAN ADP-ribosylation factor-like protein 1 OS=Homo sapiens GN=ARL1 PE=1 SV=1;>tr|B4DWW1|B4DWW1_HUMAN ADP-ribosylation factor-like 1 OS=Homo sapiens GN=ARL1 PE=2 SV=1;>tr|F8VYN9|F8VYN9_HUMAN ADP-ribosylation factor-like 1 OS=Homo sapiens G	0.0126844	1.85339	+	7	6	6	6	0	6	6	5	6	5	5	4	5	5	5	5	4	6	6	5	6	5	5	4	5	5	5	5	4	52.5	52.5	52.5	20.417	-1.16944	2.16389	1.92602	1.5909	2.56697	1.87142	1.51115	1.49833	1.06966
Cystathionine gamma-lyase	CTH	P32929;E9PDV0;P32929-2	P32929;E9PDV0;P32929-2	>sp|P32929|CGL_HUMAN Cystathionine gamma-lyase OS=Homo sapiens GN=CTH PE=1 SV=3;>tr|E9PDV0|E9PDV0_HUMAN Cystathionase (cystathionine gamma-lyase) OS=Homo sapiens GN=CTH PE=3 SV=1;>sp|P32929-2|CGL_HUMAN Isoform 2 of Cystathionine gamma-lyase OS=Homo sapiens	0.0126954	1.32434	+	3	5	5	5	0	2	3	2	2	3	3	2	4	2	3	2	2	2	3	2	2	3	3	2	4	2	3	2	2	19	19	19	44.508	-2.12395	-1.36573	-1.8845	-1.23631	-1.24386	-1.57287	-1.7815	-2.16757	-1.60048
6-phosphogluconate dehydrogenase, decarboxylating	PGD	P52209;B4DQJ8;F5H7U0;F5H0L3;B4DV68	P52209;B4DQJ8;F5H7U0;F5H0L3;B4DV68	>sp|P52209|6PGD_HUMAN 6-phosphogluconate dehydrogenase, decarboxylating OS=Homo sapiens GN=PGD PE=1 SV=3;>tr|B4DQJ8|B4DQJ8_HUMAN 6-phosphogluconate dehydrogenase, decarboxylating OS=Homo sapiens GN=PGD PE=2 SV=1;>tr|F5H7U0|F5H7U0_HUMAN 6-phosphogluconate d	0.0127937	1.31196	+	5	18	18	18	0	16	16	14	14	13	15	10	15	13	14	15	15	16	16	14	14	13	15	10	15	13	14	15	15	49.5	49.5	49.5	53.139	-3.01856	3.11466	2.80985	2.57909	2.86133	2.85609	2.50232	2.4418	2.54424
Protein CYR61	CYR61	O00622;B4DI61;F8W9U7	O00622;B4DI61;F8W9U7	>sp|O00622|CYR61_HUMAN Protein CYR61 OS=Homo sapiens GN=CYR61 PE=1 SV=1;>tr|B4DI61|B4DI61_HUMAN Cysteine-rich, angiogenic inducer, 61 OS=Homo sapiens GN=CYR61 PE=2 SV=1;>tr|F8W9U7|F8W9U7_HUMAN Cysteine-rich, angiogenic inducer, 61 OS=Homo sapiens GN=CYR61	0.0128287	1.58953	+	3	16	16	16	0	13	12	12	12	13	12	6	10	8	9	9	9	13	12	12	12	13	12	6	10	8	9	9	9	41.7	41.7	41.7	42.026	-0.379778	1.69565	1.50635	1.91027	1.08991	1.8618	1.42397	1.00106	1.30927
E3 ubiquitin-protein ligase UBR1	UBR1	Q8IWV7;F5GYN5;Q8IWV7-2	Q8IWV7;F5GYN5;Q8IWV7-2	>sp|Q8IWV7|UBR1_HUMAN E3 ubiquitin-protein ligase UBR1 OS=Homo sapiens GN=UBR1 PE=1 SV=1;>tr|F5GYN5|F5GYN5_HUMAN Ubiquitin protein ligase E3 component n-recognin 1 OS=Homo sapiens GN=UBR1 PE=4 SV=1;>sp|Q8IWV7-2|UBR1_HUMAN Isoform 2 of E3 ubiquitin-protein	0.0130587	1.60466	+	3	6	6	6	0	4	6	6	5	6	5	4	5	6	4	5	4	4	6	6	5	6	5	4	5	6	4	5	4	3.7	3.7	3.7	200.21	-0.39822	-0.539066	-0.526129	-0.646105	-0.401058	-0.459156	-2.10238	-0.940165	-0.730885
Teneurin-3	ODZ3	Q9P273	Q9P273	>sp|Q9P273|TEN3_HUMAN Teneurin-3 OS=Homo sapiens GN=ODZ3 PE=2 SV=3	0.0131707	0.720022	+	1	8	8	8	0	2	4	2	2	3	2	3	5	2	6	4	3	2	4	2	2	3	2	3	5	2	6	4	3	3.5	3.5	3.5	300.95	-0.0721092	-2.01048	-2.21138	-2.01527	-2.56942	-2.19524	-1.24766	-2.02532	-1.60014
Lymphokine-activated killer T-cell-originated protein kinase	PBK	B4DX68;Q96KB5;E5RIE1	B4DX68;Q96KB5	>tr|B4DX68|B4DX68_HUMAN Uncharacterized protein OS=Homo sapiens GN=PBK PE=2 SV=1;>sp|Q96KB5|TOPK_HUMAN Lymphokine-activated killer T-cell-originated protein kinase OS=Homo sapiens GN=PBK PE=1 SV=3	0.0133749	0.650701	+	3	6	6	6	0	3	4	4	2	4	4	3	3	5	4	2	4	3	4	4	2	4	4	3	3	5	4	2	4	23.7	23.7	23.7	37.211	-2.58798	-1.17282	-1.05885	-0.789774	-1.29772	-1.05345	-1.30731	-0.488459	-0.378366
60S ribosomal protein L6	RPL6	Q02878;F8W181;F8VZ45;F8VR69	Q02878;F8W181	>sp|Q02878|RL6_HUMAN 60S ribosomal protein L6 OS=Homo sapiens GN=RPL6 PE=1 SV=3;>tr|F8W181|F8W181_HUMAN 60S ribosomal protein L6 (Fragment) OS=Homo sapiens GN=RPL6 PE=3 SV=1	0.0134327	1.21354	+	4	15	15	15	0	13	13	11	13	11	11	12	11	13	13	13	12	13	13	11	13	11	11	12	11	13	13	13	12	44.4	44.4	44.4	32.728	1.53748	4.79375	4.62891	4.90899	4.52155	4.64908	4.36598	4.25279	4.5565
Translocon-associated protein subunit gamma	SSR3	Q9UNL2;C9JA28;B4E2P2;C9J365	Q9UNL2;C9JA28;B4E2P2	>sp|Q9UNL2|SSRG_HUMAN Translocon-associated protein subunit gamma OS=Homo sapiens GN=SSR3 PE=1 SV=1;>tr|C9JA28|C9JA28_HUMAN Signal sequence receptor, gamma (translocon-associated protein gamma) OS=Homo sapiens GN=SSR3 PE=4 SV=1;>tr|B4E2P2|B4E2P2_HUMAN Unch	0.0135502	0.759664	+	4	3	3	3	0	3	3	3	2	3	3	3	3	3	2	3	3	3	3	3	2	3	3	3	3	3	2	3	3	14.1	14.1	14.1	21.08	-1.9391	0.588455	0.720526	0.632992	0.243961	1.02502	1.25012	1.06485	1.04756
Calreticulin	CALR	P27797;B4E2Y9	P27797;B4E2Y9	>sp|P27797|CALR_HUMAN Calreticulin OS=Homo sapiens GN=CALR PE=1 SV=1;>tr|B4E2Y9|B4E2Y9_HUMAN Calreticulin OS=Homo sapiens GN=CALR PE=2 SV=1	0.0138001	0.670243	+	2	25	25	25	0	20	15	17	19	14	17	19	17	15	18	19	19	20	15	17	19	14	17	19	17	15	18	19	19	78.4	78.4	78.4	48.141	5.53774	3.90253	3.42755	4.27371	3.58823	3.91915	4.27071	4.8393	4.22831
Collagen alpha-1(XIII) chain	COL13A1	G5E987;Q5TAT6;E7ES46;E7ES47;Q5TAT6-6;E7ES49;Q5TAT6-5;E7ES51;E9PEG9;Q5TAT6-7;E7ES56;Q5TAT6-8;B9EGD2;E7ES50;E7EX21;E7ES55;Q5TAT6-2;Q5TAT6-3;Q5TAT6-4;Q5TAT6-9;E7EWL8	G5E987;Q5TAT6;E7ES46;E7ES47;Q5TAT6-6;E7ES49;Q5TAT6-5;E7ES51;E9PEG9;Q5TAT6-7;E7ES56;Q5TAT6-8;B9EGD2;E7ES50;E7EX21;E7ES55;Q5TAT6-2;Q5TAT6-3;Q5TAT6-4;Q5TAT6-9;E7EWL8	>tr|G5E987|G5E987_HUMAN Collagen, type XIII, alpha 1, isoform CRA_u OS=Homo sapiens GN=COL13A1 PE=4 SV=1;>sp|Q5TAT6|CODA1_HUMAN Collagen alpha-1(XIII) chain OS=Homo sapiens GN=COL13A1 PE=1 SV=1;>tr|E7ES46|E7ES46_HUMAN Collagen, type XIII, alpha 1 OS=Homo s	0.0139523	0.756709	+	21	5	5	5	0	4	4	4	3	3	4	4	4	3	4	4	5	4	4	4	3	3	4	4	4	3	4	4	5	7.1	7.1	7.1	70.044	-1.16496	1.19682	1.00859	1.07189	0.940834	1.02372	1.76849	1.41413	1.60893
59 kDa 2-5-oligoadenylate synthase-like protein	OASL	Q15646;Q15646-2	Q15646;Q15646-2	>sp|Q15646|OASL_HUMAN 59 kDa 2-5-oligoadenylate synthase-like protein OS=Homo sapiens GN=OASL PE=1 SV=2;>sp|Q15646-2|OASL_HUMAN Isoform p30 of 59 kDa 2-5-oligoadenylate synthase-like protein OS=Homo sapiens GN=OASL	0.0140835	1.43275	+	2	5	5	5	0	2	3	3	3	5	3	2	3	4	4	4	3	2	3	3	3	5	3	2	3	4	4	4	3	15	15	15	59.225	-2.9797	-0.530189	-0.14686	-0.674902	-0.398201	-0.131746	-1.14904	-0.402411	-0.86548
Nuclear pore complex protein Nup133	NUP133	Q8WUM0;F5H5C2;A6NGS4;Q5T8N1;Q5TDI3	Q8WUM0;F5H5C2;A6NGS4;Q5T8N1	>sp|Q8WUM0|NU133_HUMAN Nuclear pore complex protein Nup133 OS=Homo sapiens GN=NUP133 PE=1 SV=2;>tr|F5H5C2|F5H5C2_HUMAN Nucleoporin 133kDa OS=Homo sapiens GN=NUP133 PE=4 SV=1;>tr|A6NGS4|A6NGS4_HUMAN Nucleoporin 133kDa OS=Homo sapiens GN=NUP133 PE=4 SV=2;>tr	0.0140986	0.77916	+	5	16	16	16	0	10	12	9	6	11	9	7	13	11	7	13	14	10	12	9	6	11	9	7	13	11	7	13	14	19.4	19.4	19.4	128.98	-2.22796	-0.0554161	-0.146286	-0.160833	-0.256887	-0.0858307	0.474434	0.190291	0.0640621
Serine--tRNA ligase, cytoplasmic	SARS	Q5T5C7;P49591	Q5T5C7;P49591	>tr|Q5T5C7|Q5T5C7_HUMAN Seryl-tRNA synthetase OS=Homo sapiens GN=SARS PE=2 SV=1;>sp|P49591|SYSC_HUMAN Serine--tRNA ligase, cytoplasmic OS=Homo sapiens GN=SARS PE=1 SV=3	0.0141247	1.21341	+	2	20	20	20	0	18	16	18	17	15	18	11	14	16	14	14	17	18	16	18	17	15	18	11	14	16	14	14	17	47.2	47.2	47.2	61.312	1.70654	2.30779	1.87915	2.06808	2.06344	1.91901	1.5675	1.83454	1.83719
Fos-related antigen 1	FOSL1	P15407;E9PPX2;E9PKL5;B4DDQ7;B4DR11	P15407;E9PPX2;E9PKL5;B4DDQ7	>sp|P15407|FOSL1_HUMAN Fos-related antigen 1 OS=Homo sapiens GN=FOSL1 PE=1 SV=1;>tr|E9PPX2|E9PPX2_HUMAN FOS-like antigen 1 OS=Homo sapiens GN=FOSL1 PE=4 SV=1;>tr|E9PKL5|E9PKL5_HUMAN FOS-like antigen 1 OS=Homo sapiens GN=FOSL1 PE=4 SV=1;>tr|B4DDQ7|B4DDQ7_HU	0.0141646	0.648546	+	5	4	4	4	0	4	4	2	4	4	2	3	4	3	4	4	4	4	4	2	4	4	2	3	4	3	4	4	4	17	17	17	29.413	-1.31286	-0.811541	-1.00319	-1.18301	-0.753525	-0.412998	0.0271358	0.27474	-0.410494
Probable histone-lysine N-methyltransferase NSD2	WHSC1	O96028;A2A2T2;O96028-2;O96028-3;O96028-5;H0Y9U6;O96028-4;O96028-6;D6R9V2;O96028-7;H0Y9L4	O96028;A2A2T2;O96028-2;O96028-3;O96028-5;H0Y9U6	>sp|O96028|NSD2_HUMAN Probable histone-lysine N-methyltransferase NSD2 OS=Homo sapiens GN=WHSC1 PE=1 SV=1;>tr|A2A2T2|A2A2T2_HUMAN Wolf-Hirschhorn syndrome candidate 1 OS=Homo sapiens GN=WHSC1 PE=4 SV=1;>sp|O96028-2|NSD2_HUMAN Isoform 2 of Probable histone-	0.0142451	0.68182	+	11	6	6	6	0	3	3	4	1	2	3	4	4	5	5	4	5	3	3	4	1	2	3	4	4	5	5	4	5	6.3	6.3	6.3	152.26	-1.48031	-2.87955	-2.60842	-2.45884	-2.98649	-2.82377	-2.05534	-2.19431	-1.77412
Bcl-2-associated transcription factor 1	BCLAF1	Q9NYF8;Q9NYF8-2;E9PK91;Q9NYF8-3;E9PKI6;E9PQN2;E9PK09;Q9NYF8-4;E9PJA7;H0YF14	Q9NYF8;Q9NYF8-2;E9PK91;Q9NYF8-3;E9PKI6;E9PQN2;E9PK09;Q9NYF8-4	>sp|Q9NYF8|BCLF1_HUMAN Bcl-2-associated transcription factor 1 OS=Homo sapiens GN=BCLAF1 PE=1 SV=2;>sp|Q9NYF8-2|BCLF1_HUMAN Isoform 2 of Bcl-2-associated transcription factor 1 OS=Homo sapiens GN=BCLAF1;>tr|E9PK91|E9PK91_HUMAN BCL2-associated transcription	0.0142482	1.27982	+	10	11	11	11	0	6	5	7	7	7	5	6	8	8	8	8	8	6	5	7	7	7	5	6	8	8	8	8	8	17.1	17.1	17.1	106.12	0.927681	-0.20875	0.100313	0.305597	-0.124405	0.0315876	-0.463472	0.0676079	-0.450085
L-aminoadipate-semialdehyde dehydrogenase-phosphopantetheinyl transferase	AASDHPPT	Q9NRN7;E9PLW6;E9PNF3;B4DDW7	Q9NRN7;E9PLW6;E9PNF3;B4DDW7	>sp|Q9NRN7|ADPPT_HUMAN L-aminoadipate-semialdehyde dehydrogenase-phosphopantetheinyl transferase OS=Homo sapiens GN=AASDHPPT PE=1 SV=2;>tr|E9PLW6|E9PLW6_HUMAN Aminoadipate-semialdehyde dehydrogenase-phosphopantetheinyl transferase (Fragment) OS=Homo sapien	0.0143179	1.67601	+	4	4	4	4	0	2	3	3	2	3	3	2	2	1	3	2	1	2	3	3	2	3	3	2	2	1	3	2	1	17.5	17.5	17.5	35.776	0.350807	-1.81719	-1.92484	-1.65298	-1.35703	-2.33129	-2.81156	-2.38343	-2.7428
Eukaryotic translation initiation factor 3 subunit G	EIF3G	O75821	O75821	>sp|O75821|EIF3G_HUMAN Eukaryotic translation initiation factor 3 subunit G OS=Homo sapiens GN=EIF3G PE=1 SV=2	0.014386	1.34212	+	1	10	10	10	0	10	8	7	7	7	8	7	7	6	9	8	8	10	8	7	7	7	8	7	7	6	9	8	8	36.6	36.6	36.6	35.611	-0.0994892	2.46194	2.14791	2.20975	2.54795	2.17737	1.84287	1.98435	2.04665
Caveolin-2	CAV2	P51636;P51636-2;E9PCT3	P51636;P51636-2	>sp|P51636|CAV2_HUMAN Caveolin-2 OS=Homo sapiens GN=CAV2 PE=1 SV=2;>sp|P51636-2|CAV2_HUMAN Isoform Beta of Caveolin-2 OS=Homo sapiens GN=CAV2	0.0143908	1.73383	+	3	3	3	3	0	2	2	3	3	3	3	2	3	3	3	3	3	2	2	3	3	3	3	2	3	3	3	3	3	29.6	29.6	29.6	18.291	0.0354862	0.699436	1.09583	0.544571	0.804831	0.862988	-0.813354	0.162268	0.686563
COP9 signalosome complex subunit 1	GPS1	Q13098-7;Q13098-5;Q13098;C9JFE4;Q13098-6	Q13098-7;Q13098-5;Q13098;C9JFE4;Q13098-6	>sp|Q13098-7|CSN1_HUMAN Isoform 2 of COP9 signalosome complex subunit 1 OS=Homo sapiens GN=GPS1;>sp|Q13098-5|CSN1_HUMAN Isoform 4 of COP9 signalosome complex subunit 1 OS=Homo sapiens GN=GPS1;>sp|Q13098|CSN1_HUMAN COP9 signalosome complex subunit 1 OS=Homo	0.0145409	1.61592	+	5	9	9	9	0	8	8	7	9	8	8	5	9	7	8	7	8	8	8	7	9	8	8	5	9	7	8	7	8	23	23	23	59.05	-2.16106	1.48523	1.43399	1.14791	1.26433	1.39843	0.735365	0.480425	1.38895
Golgin subfamily B member 1	GOLGB1	E7EP74;Q14789;E7EU81;H0Y867;E7EWX1	E7EP74;Q14789	>tr|E7EP74|E7EP74_HUMAN Golgin B1 OS=Homo sapiens GN=GOLGB1 PE=4 SV=1;>sp|Q14789|GOGB1_HUMAN Golgin subfamily B member 1 OS=Homo sapiens GN=GOLGB1 PE=1 SV=2	0.0146012	0.586523	+	5	7	7	7	0	4	4	3	3	3	2	3	5	4	4	5	3	4	4	3	3	3	2	3	5	4	4	5	3	3.3	3.3	3.3	377.13	5.34752	-2.07079	-2.11391	-1.85604	-2.21512	-3.01638	-2.06638	-1.59835	-1.38417
Glucose-6-phosphate 1-dehydrogenase	G6PD	P11413-2;P11413-3;P11413;E9PDV8;E7EUI8;E7EM57;E9PD92	P11413-2;P11413-3;P11413;E9PDV8;E7EUI8;E7EM57;E9PD92	>sp|P11413-2|G6PD_HUMAN Isoform Long of Glucose-6-phosphate 1-dehydrogenase OS=Homo sapiens GN=G6PD;>sp|P11413-3|G6PD_HUMAN Isoform 3 of Glucose-6-phosphate 1-dehydrogenase OS=Homo sapiens GN=G6PD;>sp|P11413|G6PD_HUMAN Glucose-6-phosphate 1-dehydrogenase O	0.0146454	1.20094	+	7	27	27	27	0	19	22	24	21	24	23	20	20	22	22	23	22	19	22	24	21	24	23	20	20	22	22	23	22	51.3	51.3	51.3	63.826	0.0848484	5.01888	5.19341	4.85666	5.22968	5.24017	4.53652	4.88148	4.89188
Non-syndromic hearing impairment protein 5	DFNA5	O60443;B3KT05;O60443-2	O60443	>sp|O60443|DFNA5_HUMAN Non-syndromic hearing impairment protein 5 OS=Homo sapiens GN=DFNA5 PE=1 SV=2	0.0146996	0.812417	+	3	6	6	6	0	5	5	5	5	4	5	4	5	4	5	5	4	5	5	5	5	4	5	4	5	4	5	5	4	14.9	14.9	14.9	54.554	2.78329	0.337248	0.703127	0.525835	0.569986	0.718153	0.969824	0.524792	0.962782
E3 ubiquitin-protein ligase ARIH1	ARIH1	Q9Y4X5;H0Y2Q2	Q9Y4X5;H0Y2Q2	>sp|Q9Y4X5|ARI1_HUMAN E3 ubiquitin-protein ligase ARIH1 OS=Homo sapiens GN=ARIH1 PE=1 SV=2;>tr|H0Y2Q2|H0Y2Q2_HUMAN Ariadne homolog, ubiquitin-conjugating enzyme E2-binding protein, 1 (Drosophila) OS=Homo sapiens GN=ARIH1 PE=4 SV=1	0.014843	1.40953	+	2	4	4	4	0	4	2	3	4	3	3	2	3	3	3	3	3	4	2	3	4	3	3	2	3	3	3	3	3	7.9	7.9	7.9	64.117	-0.375872	-0.740251	-0.748148	-0.668549	-0.285566	-0.732941	-0.561117	-1.33378	-1.28197
Protein FAM50A	FAM50A	Q14320;B0S8I6;Q9Y247	Q14320;B0S8I6	>sp|Q14320|FA50A_HUMAN Protein FAM50A OS=Homo sapiens GN=FAM50A PE=1 SV=2;>tr|B0S8I6|B0S8I6_HUMAN Family with sequence similarity 50, member A (Fragment) OS=Homo sapiens GN=FAM50A PE=4 SV=1	0.0151201	0.700182	+	3	7	7	7	0	6	4	4	6	5	5	2	5	4	4	4	7	6	4	4	6	5	5	2	5	4	4	4	7	27.4	27.4	27.4	40.241	0.784237	-1.46101	-1.9483	-1.62249	-1.61525	-1.66572	-1.08437	-0.551136	-1.6975
Importin-11	IPO11	Q9UI26-2;Q9UI26;F8WDV0;F5H4Y1;H0Y8M5;D6RJB1;D6RCN7;D6RCQ2	Q9UI26-2;Q9UI26;F8WDV0;F5H4Y1	>sp|Q9UI26-2|IPO11_HUMAN Isoform 2 of Importin-11 OS=Homo sapiens GN=IPO11;>sp|Q9UI26|IPO11_HUMAN Importin-11 OS=Homo sapiens GN=IPO11 PE=1 SV=1;>tr|F8WDV0|F8WDV0_HUMAN Importin 11 OS=Homo sapiens GN=IPO11 PE=4 SV=1;>tr|F5H4Y1|F5H4Y1_HUMAN Importin 11 OS=H	0.0151559	0.747121	+	8	14	14	14	0	10	9	10	7	8	10	5	8	8	9	8	8	10	9	10	7	8	10	5	8	8	9	8	8	19.6	19.6	19.6	117.01	3.1258	0.924908	0.640442	0.0933227	0.445972	0.444309	0.848076	1.15277	1.19925
Dihydrofolate reductase;Dihydrofolate reductase, mitochondrial	DHFR;DHFRL1	P00374;B4DDD2;B4DM58;Q86XF0;C9JJ68	P00374;B4DDD2;B4DM58;Q86XF0;C9JJ68	>sp|P00374|DYR_HUMAN Dihydrofolate reductase OS=Homo sapiens GN=DHFR PE=1 SV=2;>tr|B4DDD2|B4DDD2_HUMAN Uncharacterized protein OS=Homo sapiens GN=DHFR PE=2 SV=1;>tr|B4DM58|B4DM58_HUMAN Uncharacterized protein OS=Homo sapiens GN=DHFR PE=2 SV=1;>sp|Q86XF0|DY	0.0152771	0.632708	+	5	4	4	4	0	4	2	4	3	3	3	2	4	3	4	3	4	4	2	4	3	3	3	2	4	3	4	3	4	21.9	21.9	21.9	21.452	-1.84374	-0.257586	-0.515684	-0.60321	-0.951496	-1.51771	-0.115488	0.127131	0.135088
Putative ATP-dependent Clp protease proteolytic subunit, mitochondrial	CLPP	Q16740	Q16740	>sp|Q16740|CLPP_HUMAN Putative ATP-dependent Clp protease proteolytic subunit, mitochondrial OS=Homo sapiens GN=CLPP PE=1 SV=1	0.0152979	1.20061	+	1	8	8	8	0	6	6	7	6	5	8	8	7	6	7	7	8	6	6	7	6	5	8	8	7	6	7	7	8	42.6	42.6	42.6	30.18	-0.833111	1.62992	1.47375	1.68646	1.46678	1.50132	1.18144	1.58253	1.14533
Isocitrate dehydrogenase [NAD] subunit alpha, mitochondrial	IDH3A	P50213;H0YL72;P50213-2;B7Z9J8;H0YMU3;H0YLI6;H0YKD0;H0YNF5;H0YM64;H0YNF8;H0YM46;H0YLF8;Q68D72	P50213;H0YL72;P50213-2;B7Z9J8;H0YMU3;H0YLI6	>sp|P50213|IDH3A_HUMAN Isocitrate dehydrogenase [NAD] subunit alpha, mitochondrial OS=Homo sapiens GN=IDH3A PE=1 SV=1;>tr|H0YL72|H0YL72_HUMAN Isocitrate dehydrogenase 3 (NAD+) alpha OS=Homo sapiens GN=IDH3A PE=3 SV=1;>sp|P50213-2|IDH3A_HUMAN Isoform 2 of I	0.0154115	1.82948	+	13	12	12	12	0	10	9	11	7	7	10	7	10	8	7	9	11	10	9	11	7	7	10	7	10	8	7	9	11	37.7	37.7	37.7	39.591	1.76359	0.942455	0.881681	1.32069	0.977158	1.08962	-1.11378	0.869238	0.625601
5-nucleotidase domain-containing protein 1	NT5DC1	Q5TFE4;Q5QPD0;H0Y6C1;H0YDA5	Q5TFE4;Q5QPD0;H0Y6C1	>sp|Q5TFE4|NT5D1_HUMAN 5-nucleotidase domain-containing protein 1 OS=Homo sapiens GN=NT5DC1 PE=1 SV=1;>tr|Q5QPD0|Q5QPD0_HUMAN 5-nucleotidase domain containing 1 (Fragment) OS=Homo sapiens GN=NT5DC1 PE=2 SV=1;>tr|H0Y6C1|H0Y6C1_HUMAN 5-nucleotidase domain	0.0155435	0.774594	+	4	4	4	4	0	2	2	3	2	3	2	2	4	2	3	3	3	2	2	3	2	3	2	2	4	2	3	3	3	11.6	11.6	11.6	51.844	-0.152149	-1.21933	-1.10854	-1.40859	-1.19637	-1.49438	-0.882742	-0.819109	-1.17609
Beta-glucuronidase	GUSB	P08236;P08236-2;E9PCV0;F2Z3L6;F8WBK6;F8WE77	P08236;P08236-2;E9PCV0;F2Z3L6;F8WBK6	>sp|P08236|BGLR_HUMAN Beta-glucuronidase OS=Homo sapiens GN=GUSB PE=1 SV=2;>sp|P08236-2|BGLR_HUMAN Isoform Short of Beta-glucuronidase OS=Homo sapiens GN=GUSB;>tr|E9PCV0|E9PCV0_HUMAN Glucuronidase, beta OS=Homo sapiens GN=GUSB PE=4 SV=1;>tr|F2Z3L6|F2Z3L6_H	0.01556	1.41623	+	6	6	6	6	0	3	4	5	3	3	4	3	3	4	4	4	5	3	4	5	3	3	4	3	3	4	4	4	5	8	8	8	74.731	0.905985	-0.565838	-0.445353	-0.243498	-0.325188	-0.557373	-1.40498	-0.966558	-0.265884
Myb-binding protein 1A	MYBBP1A	Q9BQG0-2;Q9BQG0;E7EN09	Q9BQG0-2;Q9BQG0	>sp|Q9BQG0-2|MBB1A_HUMAN Isoform 2 of Myb-binding protein 1A OS=Homo sapiens GN=MYBBP1A;>sp|Q9BQG0|MBB1A_HUMAN Myb-binding protein 1A OS=Homo sapiens GN=MYBBP1A PE=1 SV=2	0.0155752	1.18483	+	3	33	33	33	0	27	26	25	22	24	29	23	19	21	22	21	29	27	26	25	22	24	29	23	19	21	22	21	29	30.3	30.3	30.3	149.37	1.79838	3.47553	3.46791	3.20916	3.59633	3.55403	3.03157	3.07081	3.38444
Dipeptidyl peptidase 3	DPP3	G3V180;G3V1D3;Q9NY33;F5H8L6;F5GXD5;Q9NY33-2;E9PPK9;E9PQ14;E9PKK8;E9PNX5;E9PQF2	G3V180;G3V1D3;Q9NY33;F5H8L6;F5GXD5	>tr|G3V180|G3V180_HUMAN HCG2016942, isoform CRA_d OS=Homo sapiens GN=DPP3 PE=4 SV=1;>tr|G3V1D3|G3V1D3_HUMAN HCG2016942, isoform CRA_c OS=Homo sapiens GN=DPP3 PE=4 SV=1;>sp|Q9NY33|DPP3_HUMAN Dipeptidyl peptidase 3 OS=Homo sapiens GN=DPP3 PE=1 SV=2;>tr|F5H8L	0.0156152	1.2089	+	11	19	19	19	0	16	13	15	15	13	14	11	14	12	15	14	15	16	13	15	15	13	14	11	14	12	15	14	15	33.9	33.9	33.9	84.375	-3.35446	1.98424	2.24557	2.31074	2.55483	2.14237	1.75511	2.13189	1.98514
Glutamate-rich WD repeat-containing protein 1	GRWD1	Q9BQ67;E7EX09	Q9BQ67	>sp|Q9BQ67|GRWD1_HUMAN Glutamate-rich WD repeat-containing protein 1 OS=Homo sapiens GN=GRWD1 PE=1 SV=1	0.0156161	1.26223	+	2	6	6	6	0	5	5	3	6	3	4	3	4	4	4	4	4	5	5	3	6	3	4	3	4	4	4	4	4	20.4	20.4	20.4	49.419	0.345688	0.701876	0.824097	0.432896	1.03696	0.615437	0.53784	0.401348	0.199959
Ribosomal protein S6 kinase alpha-3	RPS6KA3	P51812;B7ZB17;B4DG22;F5GYC4;B1AXG1;Q5TI62;D6R910	P51812;B7ZB17;B4DG22;F5GYC4	>sp|P51812|KS6A3_HUMAN Ribosomal protein S6 kinase alpha-3 OS=Homo sapiens GN=RPS6KA3 PE=1 SV=1;>tr|B7ZB17|B7ZB17_HUMAN Ribosomal protein S6 kinase, 90kDa, polypeptide 3 OS=Homo sapiens GN=RPS6KA3 PE=2 SV=1;>tr|B4DG22|B4DG22_HUMAN Ribosomal protein S6 kina	1.37313e-05	0.274663	+	7	4	3	3	1	3	1	3	3	2	3	3	4	4	3	3	3	2	1	2	2	2	2	2	3	3	2	2	2	7.4	5.3	5.3	83.735	3.73249	-3.07921	-3.33259	-3.49849	-3.3971	-3.31629	-1.44652	-0.91493	-1.51512
Protein canopy homolog 2	CNPY2	F8W031;Q9Y2B0;F8VXJ7;F8VP03;F8W1K5;Q9Y2B0-2;F8W1U5;H0YIH9	F8W031;Q9Y2B0;F8VXJ7;F8VP03	>tr|F8W031|F8W031_HUMAN Uncharacterized protein (Fragment) OS=Homo sapiens PE=4 SV=1;>sp|Q9Y2B0|CNPY2_HUMAN Protein canopy homolog 2 OS=Homo sapiens GN=CNPY2 PE=1 SV=1;>tr|F8VXJ7|F8VXJ7_HUMAN Canopy 2 homolog (zebrafish) (Fragment) OS=Homo sapiens GN=CNPY2	2.36467e-05	0.348439	+	8	3	2	2	1	1	3	3	1	3	3	3	3	3	3	3	3	0	2	2	0	2	2	2	2	2	2	2	2	12.5	9.1	9.1	29.224	4.76033	-2.75128	-3.47776	-2.60074	-2.80862	-3.46125	-1.43522	-1.72104	-2.07138
Aldose reductase	AKR1B1	P15121;E9PCX2;E9PEF9;C9JRZ8;C9JRZ8-2	P15121;E9PCX2	>sp|P15121|ALDR_HUMAN Aldose reductase OS=Homo sapiens GN=AKR1B1 PE=1 SV=3;>tr|E9PCX2|E9PCX2_HUMAN Aldo-keto reductase family 1, member B1 (aldose reductase) OS=Homo sapiens GN=AKR1B1 PE=4 SV=1	6.60909e-05	1.54909	+	5	19	19	18	1	16	17	19	17	17	19	14	16	14	17	14	16	15	16	18	16	16	18	13	15	13	16	13	15	66.1	66.1	63	35.853	-1.96778	3.74659	3.89379	3.94516	3.99185	3.94617	3.04488	3.08475	3.53357
Polyhomeotic-like protein 2	PHC2	Q8IXK0-5;Q8IXK0;Q8IXK0-4;B3KPJ4;Q8IXK0-2;C9J3D2;Q8IXK0-3	Q8IXK0-5;Q8IXK0;Q8IXK0-4;B3KPJ4;Q8IXK0-2;C9J3D2;Q8IXK0-3	>sp|Q8IXK0-5|PHC2_HUMAN Isoform 5 of Polyhomeotic-like protein 2 OS=Homo sapiens GN=PHC2;>sp|Q8IXK0|PHC2_HUMAN Polyhomeotic-like protein 2 OS=Homo sapiens GN=PHC2 PE=1 SV=1;>sp|Q8IXK0-4|PHC2_HUMAN Isoform 4 of Polyhomeotic-like protein 2 OS=Homo sapiens GN	8.25678e-05	0.558424	+	7	6	6	5	1	5	2	3	5	3	2	3	4	3	4	4	4	4	2	3	4	2	2	2	3	3	3	3	3	8.1	8.1	6.6	90.811	-0.460321	0.287807	0.278858	0.137634	0.157476	0.278677	1.3288	1.1498	1.16322
Fatty aldehyde dehydrogenase	ALDH3A2	P51648-2;P51648;C9JGJ2;E7ERM4;E9PJV0	P51648-2;P51648	>sp|P51648-2|AL3A2_HUMAN Isoform 2 of Fatty aldehyde dehydrogenase OS=Homo sapiens GN=ALDH3A2;>sp|P51648|AL3A2_HUMAN Fatty aldehyde dehydrogenase OS=Homo sapiens GN=ALDH3A2 PE=1 SV=1	0.00017452	1.64143	+	5	8	8	7	1	6	6	7	5	5	6	5	7	6	6	7	8	5	5	6	4	5	5	5	6	5	5	6	7	16.7	16.7	14.4	57.669	3.08508	-0.0744171	0.174494	-0.312824	0.0995274	0.261675	-0.593944	-0.622231	-0.496294
Alcohol dehydrogenase [NADP(+)]	AKR1A1	P14550;Q5T621;Q96JD6;Q96JD6-4;G3V1C1	P14550	>sp|P14550|AK1A1_HUMAN Alcohol dehydrogenase [NADP(+)] OS=Homo sapiens GN=AKR1A1 PE=1 SV=3	0.00033945	0.820134	+	5	9	8	8	1	7	5	9	8	8	9	6	7	8	7	7	8	6	4	8	7	7	8	5	6	7	6	6	7	36.6	33.5	33.5	36.573	4.3786	0.787149	0.95079	0.938776	0.998747	1.02353	1.14043	1.08763	1.27962
Protein transport protein Sec24D	SEC24D	O94855-2;O94855;E9PDM8;E9PC44	O94855-2;O94855;E9PDM8	>sp|O94855-2|SC24D_HUMAN Isoform 2 of Protein transport protein Sec24D OS=Homo sapiens GN=SEC24D;>sp|O94855|SC24D_HUMAN Protein transport protein Sec24D OS=Homo sapiens GN=SEC24D PE=1 SV=2;>tr|E9PDM8|E9PDM8_HUMAN SEC24 family, member D (S. cerevisiae) OS=H	0.000345801	0.500082	+	4	11	10	10	1	7	6	10	6	5	10	8	10	7	8	7	9	7	6	9	6	5	9	7	9	7	8	7	8	12	11.3	11.3	113.08	-2.53769	0.79771	0.329319	-0.0737305	0.331337	-0.312758	1.21252	1.45562	1.28664
Protein kinase C alpha type	PRKCA	P17252;P05771-2;P05771;Q04759;P24723;Q04759-2;B4DF52;B4DJN5;G3V4L3	P17252	>sp|P17252|KPCA_HUMAN Protein kinase C alpha type OS=Homo sapiens GN=PRKCA PE=1 SV=4	0.000445735	0.794979	+	9	10	10	9	1	5	8	7	6	8	6	3	4	7	7	7	6	5	7	7	5	7	5	3	3	7	7	7	6	17.6	17.6	16.4	76.749	0.540594	-0.534502	-0.626959	-0.702641	-0.66213	-0.355772	-0.312057	-0.112194	-0.295195
Transitional endoplasmic reticulum ATPase	VCP	P55072;C9IZA5;C9JUP7	P55072	>sp|P55072|TERA_HUMAN Transitional endoplasmic reticulum ATPase OS=Homo sapiens GN=VCP PE=1 SV=4	0.00059558	1.31365	+	3	51	51	50	1	46	45	44	43	39	46	38	41	39	41	43	45	45	44	43	42	38	45	37	40	38	40	42	44	73.2	73.2	73.2	89.321	-2.91437	6.08089	5.81994	6.09154	5.88908	6.0076	5.37383	5.65591	5.61498
Kinesin-associated protein 3	KIFAP3	Q92845;B1AKU4;B1AKU5;F5H591	Q92845;B1AKU4;B1AKU5;F5H591	>sp|Q92845|KIFA3_HUMAN Kinesin-associated protein 3 OS=Homo sapiens GN=KIFAP3 PE=1 SV=2;>tr|B1AKU4|B1AKU4_HUMAN Kinesin-associated protein 3 OS=Homo sapiens GN=KIFAP3 PE=4 SV=1;>tr|B1AKU5|B1AKU5_HUMAN Kinesin-associated protein 3 OS=Homo sapiens GN=KIFAP3	0.000827956	0.444368	+	4	3	2	2	1	2	2	2	3	2	2	3	2	2	2	2	2	2	2	2	2	2	2	2	2	2	2	2	2	4.7	3.8	3.8	91.204	0.281156	-2.4833	-2.14916	-2.66121	-3.18128	-2.13264	-1.2004	-1.78261	-1.40114
Structural maintenance of chromosomes protein 1A	SMC1A	Q14683;G8JLG1;E7EPI6;H0Y7K8	Q14683;G8JLG1	>sp|Q14683|SMC1A_HUMAN Structural maintenance of chromosomes protein 1A OS=Homo sapiens GN=SMC1A PE=1 SV=2;>tr|G8JLG1|G8JLG1_HUMAN Structural maintenance of chromosomes 1A OS=Homo sapiens GN=SMC1A PE=4 SV=1	0.000873606	0.7851	+	4	30	30	29	1	20	16	16	23	18	20	14	16	17	24	20	19	20	15	16	23	17	19	14	15	17	23	19	18	28.7	28.7	28.1	143.23	0.570812	1.06595	1.43891	1.22434	1.25659	1.14796	1.59196	1.59005	1.5899
ATPase family AAA domain-containing protein 2	ATAD2	Q6PL18;Q6PL18-2	Q6PL18	>sp|Q6PL18|ATAD2_HUMAN ATPase family AAA domain-containing protein 2 OS=Homo sapiens GN=ATAD2 PE=1 SV=1	0.000891782	0.338927	+	2	7	7	6	1	1	2	0	2	4	0	5	3	3	4	4	5	1	1	0	1	3	0	4	3	3	3	3	4	4.9	4.9	4.2	158.55	-1.09136	-3.20389	-2.47472	-3.46805	-1.50379	-3.12477	-1.46633	-1.37727	-1.10652
Regulation of nuclear pre-mRNA domain-containing protein 1A	RPRD1A	Q96P16;Q96P16-2;Q96P16-3;Q96R72	Q96P16;Q96P16-2;Q96P16-3	>sp|Q96P16|RPR1A_HUMAN Regulation of nuclear pre-mRNA domain-containing protein 1A OS=Homo sapiens GN=RPRD1A PE=1 SV=1;>sp|Q96P16-2|RPR1A_HUMAN Isoform 2 of Regulation of nuclear pre-mRNA domain-containing protein 1A OS=Homo sapiens GN=RPRD1A;>sp|Q96P16-3|	0.000972405	0.362599	+	4	5	4	4	1	3	3	4	4	2	5	3	4	3	4	4	4	2	2	3	3	1	4	3	3	2	3	3	4	21.5	16.7	16.7	35.719	0.052	-2.97922	-2.25153	-2.84747	-3.1424	-2.38088	-1.73087	-0.89308	-2.01412
Isocitrate dehydrogenase [NADP] cytoplasmic	IDH1	O75874;C9J4N6	O75874	>sp|O75874|IDHC_HUMAN Isocitrate dehydrogenase [NADP] cytoplasmic OS=Homo sapiens GN=IDH1 PE=1 SV=2	0.00104629	1.3694	+	2	14	14	13	1	11	11	12	7	11	11	10	10	11	12	9	11	10	10	11	6	10	10	9	9	10	11	8	10	36.5	36.5	36.5	46.659	-3.60644	1.54418	1.21372	1.59915	1.38812	1.56057	0.6637	1.02804	1.02578
Fatty acid synthase;[Acyl-carrier-protein] S-acetyltransferase;[Acyl-carrier-protein] S-malonyltransferase;3-oxoacyl-[acyl-carrier-protein] synthase;3-oxoacyl-[acyl-carrier-protein] reductase;3-hydroxypalmitoyl-[acyl-carrier-protein] dehydratase;Enoyl-[acyl-carrier-protein] reductase;Oleoyl-[acyl-carrier-protein] hydrolase	FASN	P49327;F5H0D4	P49327	>sp|P49327|FAS_HUMAN Fatty acid synthase OS=Homo sapiens GN=FASN PE=1 SV=3	0.0013491	1.16026	+	2	108	108	107	1	88	86	88	89	91	88	77	84	83	82	85	89	87	85	87	88	90	87	76	83	82	81	84	88	54	54	53.7	273.42	-0.339087	6.8395	6.8219	6.81694	6.77642	6.7424	6.38732	6.65219	6.60644
Guanine nucleotide-binding protein-like 3-like protein	GNL3L	Q9NVN8;A8MX10;Q52LT0	Q9NVN8;A8MX10	>sp|Q9NVN8|GNL3L_HUMAN Guanine nucleotide-binding protein-like 3-like protein OS=Homo sapiens GN=GNL3L PE=1 SV=1;>tr|A8MX10|A8MX10_HUMAN Uncharacterized protein OS=Homo sapiens GN=GNL3L PE=4 SV=1	0.00138199	0.597338	+	3	10	9	9	1	4	6	4	5	4	4	5	5	4	6	5	5	4	5	3	4	3	3	4	5	3	6	5	5	25.4	24.1	24.1	65.572	-0.303394	-0.702938	-0.705553	-0.568115	-0.679029	-0.230444	0.197268	0.439434	-0.0230141
Protein phosphatase 1A	PPM1A	P35813;P35813-2	P35813;P35813-2	>sp|P35813|PPM1A_HUMAN Protein phosphatase 1A OS=Homo sapiens GN=PPM1A PE=1 SV=1;>sp|P35813-2|PPM1A_HUMAN Isoform Alpha-2 of Protein phosphatase 1A OS=Homo sapiens GN=PPM1A	0.00141514	0.722975	+	2	4	3	3	1	3	2	3	4	3	4	3	3	3	3	3	4	2	2	2	3	2	3	2	2	2	2	2	3	14.1	11.5	11.5	42.447	2.81859	-0.92284	-1.1569	-0.927557	-0.73661	-1.1669	-0.875521	-0.673634	-0.434303
Leukocyte elastase inhibitor	SERPINB1	P30740;B4E3A8;B4DNT0	P30740;B4E3A8;B4DNT0	>sp|P30740|ILEU_HUMAN Leukocyte elastase inhibitor OS=Homo sapiens GN=SERPINB1 PE=1 SV=1;>tr|B4E3A8|B4E3A8_HUMAN Serpin peptidase inhibitor, clade B (ovalbumin), member 1 OS=Homo sapiens GN=SERPINB1 PE=2 SV=1;>tr|B4DNT0|B4DNT0_HUMAN Serpin peptidase inhibi	0.00160061	1.36304	+	3	22	22	21	1	17	19	16	16	16	18	10	16	15	15	17	16	17	18	15	16	16	17	10	15	14	14	16	15	65.2	65.2	62.5	42.741	-0.155567	2.38014	2.56555	2.39127	2.34889	2.22014	2.04599	2.27671	2.0614
SEC23-interacting protein	SEC23IP	Q9Y6Y8;F5H0L8;Q9Y6Y8-2	Q9Y6Y8;F5H0L8;Q9Y6Y8-2	>sp|Q9Y6Y8|S23IP_HUMAN SEC23-interacting protein OS=Homo sapiens GN=SEC23IP PE=1 SV=1;>tr|F5H0L8|F5H0L8_HUMAN SEC23-interacting protein OS=Homo sapiens GN=SEC23IP PE=4 SV=1;>sp|Q9Y6Y8-2|S23IP_HUMAN Isoform 2 of SEC23-interacting protein OS=Homo sapiens GN=	0.00173728	1.55874	+	3	19	19	18	1	13	13	8	10	11	10	10	10	8	12	12	11	13	13	8	10	11	10	9	9	8	11	12	10	23.1	23.1	22.3	111.08	0.672026	0.568495	0.774149	0.633583	0.389553	0.505674	-0.491844	0.0467911	-0.235279
Procollagen galactosyltransferase 1	GLT25D1	Q8NBJ5;E9PC06	Q8NBJ5	>sp|Q8NBJ5|GT251_HUMAN Procollagen galactosyltransferase 1 OS=Homo sapiens GN=GLT25D1 PE=1 SV=1	0.00190138	1.40538	+	2	18	18	17	1	13	12	11	14	9	12	10	7	9	10	13	12	12	11	10	13	9	11	9	6	9	9	12	11	33	33	31.7	71.635	-0.731264	2.61455	2.92215	2.67282	3.05937	2.90916	1.91719	2.24107	2.53727
AP-1 complex subunit gamma-like 2	AP1G2	O75843;Q86V28;B4E3E1;G3V532;H0YJ47;H0YJ08;G3V3Z2;G3V2V9	O75843;Q86V28;B4E3E1	>sp|O75843|AP1G2_HUMAN AP-1 complex subunit gamma-like 2 OS=Homo sapiens GN=AP1G2 PE=1 SV=1;>tr|Q86V28|Q86V28_HUMAN AP1G2 protein OS=Homo sapiens GN=AP1G2 PE=2 SV=1;>tr|B4E3E1|B4E3E1_HUMAN Adaptor-related protein complex 1, gamma 2 subunit OS=Homo sapiens	0.00198599	1.44721	+	8	11	10	10	1	9	10	11	8	9	10	6	10	9	8	11	10	9	10	10	8	9	9	6	9	9	7	10	9	20.1	19	19	87.116	-0.304905	0.219465	0.573692	0.40325	0.442383	0.627226	0.352659	-0.448765	0.0362244
Membrane-associated progesterone receptor component 1	PGRMC1	O00264;B7Z1L3	O00264;B7Z1L3	>sp|O00264|PGRC1_HUMAN Membrane-associated progesterone receptor component 1 OS=Homo sapiens GN=PGRMC1 PE=1 SV=3;>tr|B7Z1L3|B7Z1L3_HUMAN Progesterone receptor membrane component 1, isoform CRA_c OS=Homo sapiens GN=PGRMC1 PE=2 SV=1	0.00229084	0.230735	+	2	6	6	5	1	3	3	2	3	1	2	4	2	5	5	4	3	2	2	1	2	1	1	4	2	4	4	3	2	36.4	36.4	31.8	21.671	1.24279	-1.62648	-3.97596	-1.38713	-2.64536	-3.1659	0.36759	-0.251543	-0.918287
Coronin-1C	CORO1C	A7MAP0;Q9ULV4;B4E3S0;H0YHL7;F8VVB7;F8VTT6;F8VRE9;F8VSA4;F8VUX3;F8W1H8;F8VV53	A7MAP0;Q9ULV4;B4E3S0	>tr|A7MAP0|A7MAP0_HUMAN Coronin, actin binding protein, 1C OS=Homo sapiens GN=CORO1C PE=2 SV=1;>sp|Q9ULV4|COR1C_HUMAN Coronin-1C OS=Homo sapiens GN=CORO1C PE=1 SV=1;>tr|B4E3S0|B4E3S0_HUMAN Coronin, actin binding protein, 1C OS=Homo sapiens GN=CORO1C PE=2 S	0.00239748	2.05984	+	11	23	23	22	1	20	18	16	21	21	19	15	16	15	16	18	16	19	17	16	20	20	18	15	15	15	16	17	16	56.2	56.2	54	54.066	-0.606977	3.91454	4.01452	4.46587	3.64358	3.94523	2.01727	3.11291	3.7083
Glycogen [starch] synthase, muscle	GYS1	P13807;Q9BTT9;B7Z806;F5H1N8	P13807;Q9BTT9;B7Z806;F5H1N8	>sp|P13807|GYS1_HUMAN Glycogen [starch] synthase, muscle OS=Homo sapiens GN=GYS1 PE=1 SV=2;>tr|Q9BTT9|Q9BTT9_HUMAN GYS1 protein OS=Homo sapiens GN=GYS1 PE=2 SV=1;>tr|B7Z806|B7Z806_HUMAN Uncharacterized protein OS=Homo sapiens GN=GYS1 PE=2 SV=1;>tr|F5H1N8|F	0.00240091	0.360513	+	4	5	5	4	1	3	3	3	2	3	3	4	3	3	3	3	3	2	2	2	1	2	2	3	2	2	2	2	2	9.1	9.1	7.7	83.785	0.0500736	-2.81863	-1.19807	-3.28147	-2.51815	-1.18081	-0.854174	-0.807957	-0.62163
Ras-related protein Rab-14	RAB14	P61106	P61106	>sp|P61106|RAB14_HUMAN Ras-related protein Rab-14 OS=Homo sapiens GN=RAB14 PE=1 SV=4	0.0024192	1.67322	+	1	13	13	12	1	11	12	11	13	11	12	9	12	11	11	11	12	10	11	10	12	10	11	8	11	10	10	10	11	79.1	79.1	74	23.897	4.11709	2.9963	2.78238	3.48661	3.07436	2.86503	2.07965	1.77893	2.45765
Putative pre-mRNA-splicing factor ATP-dependent RNA helicase DHX15	DHX15	O43143;F5H6K0	O43143;F5H6K0	>sp|O43143|DHX15_HUMAN Putative pre-mRNA-splicing factor ATP-dependent RNA helicase DHX15 OS=Homo sapiens GN=DHX15 PE=1 SV=2;>tr|F5H6K0|F5H6K0_HUMAN DEAH (Asp-Glu-Ala-His) box polypeptide 15 OS=Homo sapiens GN=DHX15 PE=4 SV=1	0.0026157	1.19385	+	2	39	39	38	1	29	31	30	31	30	32	23	29	29	29	30	32	29	30	29	30	29	31	22	28	28	28	29	31	49.8	49.8	48.7	90.932	-1.97389	3.8816	3.92985	4.15423	3.81082	3.897	3.72062	3.5634	3.72519
Transforming acidic coiled-coil-containing protein 1	TACC1	O75410-2;O75410;G8JLK4;O75410-7;O75410-3;E7ET87;E7EVI4;O75410-6;H0YAY0;O75410-4;O75410-5;H0YBT8;B4E3H6;O75410-8;E5RFM9;E7ES82;E5RJG6	O75410-2;O75410;G8JLK4;O75410-7;O75410-3;E7ET87;E7EVI4;O75410-6;H0YAY0;O75410-4;O75410-5;H0YBT8;B4E3H6	>sp|O75410-2|TACC1_HUMAN Isoform 2 of Transforming acidic coiled-coil-containing protein 1 OS=Homo sapiens GN=TACC1;>sp|O75410|TACC1_HUMAN Transforming acidic coiled-coil-containing protein 1 OS=Homo sapiens GN=TACC1 PE=1 SV=2;>tr|G8JLK4|G8JLK4_HUMAN Trans	0.00261572	0.706598	+	17	9	9	8	1	5	3	5	4	5	4	3	5	6	6	5	5	5	3	5	3	4	4	3	4	6	5	4	4	12.7	12.7	11.8	89.217	-0.230619	-1.8394	-1.47159	-1.8504	-1.73843	-1.58725	-1.23945	-0.671043	-1.34735
Long-chain fatty acid transport protein 4	SLC27A4	Q6P1M0	Q6P1M0	>sp|Q6P1M0|S27A4_HUMAN Long-chain fatty acid transport protein 4 OS=Homo sapiens GN=SLC27A4 PE=1 SV=1	0.00265558	1.69308	+	1	8	8	7	1	5	5	7	4	5	7	6	5	5	4	4	3	4	4	6	4	4	6	5	5	4	4	3	2	13.2	13.2	11.7	72.063	1.11733	0.123505	0.0505276	-0.367127	0.577976	0.0656433	-1.04779	-0.730896	-0.609549
Ras GTPase-activating protein-binding protein 2	G3BP2	Q9UN86;Q9UN86-2;D6RFJ8;D6RB17;D6RAC7;D6RGJ4;D6RBW8;D6RE13;D6RBR0;D6REX8;D6RBM9;D6R9A4;D6R9X5	Q9UN86;Q9UN86-2;D6RFJ8	>sp|Q9UN86|G3BP2_HUMAN Ras GTPase-activating protein-binding protein 2 OS=Homo sapiens GN=G3BP2 PE=1 SV=2;>sp|Q9UN86-2|G3BP2_HUMAN Isoform B of Ras GTPase-activating protein-binding protein 2 OS=Homo sapiens GN=G3BP2;>tr|D6RFJ8|D6RFJ8_HUMAN Uncharacterized	0.00369181	1.50106	+	13	12	11	11	1	11	8	8	10	10	8	8	9	7	7	9	9	10	7	8	9	9	8	7	8	6	6	8	8	27.4	25.7	25.7	54.12	-2.07147	3.17345	2.8439	3.33667	3.35864	2.86292	2.06607	2.48869	2.79976
BTB/POZ domain-containing protein KCTD12	KCTD12	Q96CX2;Q6ZWB6	Q96CX2	>sp|Q96CX2|KCD12_HUMAN BTB/POZ domain-containing protein KCTD12 OS=Homo sapiens GN=KCTD12 PE=1 SV=1	0.00386119	0.798624	+	2	11	11	10	1	8	8	8	6	7	8	8	9	10	9	7	7	8	7	7	6	6	7	7	9	9	9	7	7	45.5	45.5	43.4	35.7	-0.477217	0.729065	0.49362	0.821507	0.682541	0.508633	1.02685	1.11103	0.906052
T-complex protein 1 subunit gamma	CCT3	P49368;E9PAQ6;P49368-2;B4DUR8;Q5SZX6;E9PRC8;Q5SZW8;Q5SZX9;E9PM09;E9PQ35	P49368;E9PAQ6;P49368-2;B4DUR8	>sp|P49368|TCPG_HUMAN T-complex protein 1 subunit gamma OS=Homo sapiens GN=CCT3 PE=1 SV=4;>tr|E9PAQ6|E9PAQ6_HUMAN Uncharacterized protein OS=Homo sapiens GN=CCT3 PE=3 SV=1;>sp|P49368-2|TCPG_HUMAN Isoform 2 of T-complex protein 1 subunit gamma OS=Homo sapie	0.00397523	1.37051	+	10	36	36	35	1	32	30	29	30	29	27	29	28	32	31	30	28	31	29	28	29	28	26	28	27	31	30	29	27	74.9	74.9	74.9	60.533	1.32359	5.39765	5.46143	5.39616	5.19359	5.4771	4.62889	5.07263	5.09445
Signal transducing adapter molecule 1	STAM	Q92783;Q92783-2;B4DZT2;C9J1E5;A6NMU3	Q92783;Q92783-2;B4DZT2	>sp|Q92783|STAM1_HUMAN Signal transducing adapter molecule 1 OS=Homo sapiens GN=STAM PE=1 SV=3;>sp|Q92783-2|STAM1_HUMAN Isoform 2 of Signal transducing adapter molecule 1 OS=Homo sapiens GN=STAM;>tr|B4DZT2|B4DZT2_HUMAN Signal transducing adaptor molecule (	0.00432039	0.784119	+	5	9	9	8	1	8	7	6	5	7	7	3	6	5	8	7	5	7	6	5	4	6	6	3	6	4	7	6	4	21.5	21.5	19.6	59.179	-0.589441	-1.53723	-1.56435	-1.32537	-1.35044	-1.65911	-0.990883	-0.921314	-1.27661
Probable ATP-dependent RNA helicase DHX36	DHX36	Q9H2U1;Q9H2U1-3;F5GZS0;Q9H2U1-2;E7EWK3;Q6P158-2	Q9H2U1;Q9H2U1-3;F5GZS0;Q9H2U1-2;E7EWK3	>sp|Q9H2U1|DHX36_HUMAN Probable ATP-dependent RNA helicase DHX36 OS=Homo sapiens GN=DHX36 PE=1 SV=2;>sp|Q9H2U1-3|DHX36_HUMAN Isoform 3 of Probable ATP-dependent RNA helicase DHX36 OS=Homo sapiens GN=DHX36;>tr|F5GZS0|F5GZS0_HUMAN DEAH (Asp-Glu-Ala-His) box	0.00533248	0.724566	+	6	11	11	10	1	8	8	9	6	8	10	5	7	8	7	7	7	7	7	9	5	8	10	4	6	7	6	6	6	13.6	13.6	12.7	114.76	-0.880314	-0.0623455	-0.0729237	-0.492317	-0.0858917	-0.0808182	-0.0266991	0.623907	0.285772
Protein AHNAK2	AHNAK2	Q8IVF2;Q8IVF2-3;Q8IVF2-2	Q8IVF2;Q8IVF2-3	>sp|Q8IVF2|AHNK2_HUMAN Protein AHNAK2 OS=Homo sapiens GN=AHNAK2 PE=1 SV=2;>sp|Q8IVF2-3|AHNK2_HUMAN Isoform 3 of Protein AHNAK2 OS=Homo sapiens GN=AHNAK2	0.005863	1.43638	+	3	22	21	21	1	15	7	8	15	12	10	7	12	8	7	10	7	14	6	7	14	11	9	6	11	7	6	9	6	14.8	14.4	14.4	616.62	-2.79792	-0.106422	-0.441479	-0.434076	-0.124542	-0.290195	-1.12761	-0.382126	-1.18335
Peroxiredoxin-2	PRDX2	P32119;A6NIW5;A8K0C0	P32119;A6NIW5	>sp|P32119|PRDX2_HUMAN Peroxiredoxin-2 OS=Homo sapiens GN=PRDX2 PE=1 SV=5;>tr|A6NIW5|A6NIW5_HUMAN Peroxiredoxin 2, isoform CRA_a OS=Homo sapiens GN=PRDX2 PE=4 SV=2	0.00604924	2.36997	+	3	12	11	11	1	11	10	10	10	8	10	10	9	8	10	9	10	10	9	9	9	7	9	9	9	7	9	8	9	58.6	53	53	21.892	-0.492329	3.39707	3.83565	3.89816	3.96533	3.698	1.16418	2.30921	3.63728
Protein PRRC2A	PRRC2A	P48634;P48634-3;C9JD87;C9JI26;C9JI93;C9JTL3;C9JXZ3;P48634-2;C9J1F6;C9J6L0;C9J9U2;C9JB33;C9JTM3;C9J8K3;C9JAS0;C9JI89;C9JM53;C9JAP8;P48634-4;A6NG23;F8VVM9;F8VVQ5;F8W1J3;E7EMA1;F8WFD4	P48634;P48634-3;C9JD87;C9JI26;C9JI93;C9JTL3;C9JXZ3;P48634-2;C9J1F6;C9J6L0;C9J9U2;C9JB33;C9JTM3;C9J8K3;C9JAS0;C9JI89;C9JM53;C9JAP8;P48634-4;A6NG23;F8VVM9;F8VVQ5;F8W1J3	>sp|P48634|PRC2A_HUMAN Protein PRRC2A OS=Homo sapiens GN=PRRC2A PE=1 SV=3;>sp|P48634-3|PRC2A_HUMAN Isoform 3 of Protein PRRC2A OS=Homo sapiens GN=PRRC2A;>tr|C9JD87|C9JD87_HUMAN Uncharacterized protein OS=Homo sapiens GN=PRRC2A PE=4 SV=1;>tr|C9JI26|C9JI26_H	0.00639938	0.814847	+	25	11	10	10	1	8	9	8	6	8	10	8	5	8	9	9	8	7	9	8	6	7	10	7	5	8	8	8	8	7.8	7.3	7.3	228.86	2.2657	0.28319	0.386024	0.0506477	0.176323	0.491066	0.592037	0.681629	0.35257
Actin-related protein 2/3 complex subunit 1B	ARPC1B	O15143;F8WCG3;C9J6C8;C9JFG9;C9JQM8;C9JEY1;C9J4Z7;C9K057;C9JBJ7;C9JTT6;F8WEB3;C9JM51;F8VXW2	O15143;F8WCG3;C9J6C8;C9JFG9;C9JQM8;C9JEY1;C9J4Z7;C9K057;C9JBJ7	>sp|O15143|ARC1B_HUMAN Actin-related protein 2/3 complex subunit 1B OS=Homo sapiens GN=ARPC1B PE=1 SV=3;>tr|F8WCG3|F8WCG3_HUMAN Actin-related protein 2/3 complex, subunit 1B, 41kDa OS=Homo sapiens GN=ARPC1B PE=4 SV=1;>tr|C9J6C8|C9J6C8_HUMAN Actin-related p	0.00848551	1.42796	+	13	12	12	11	1	9	10	7	11	11	9	7	10	8	6	11	10	8	10	7	10	10	9	6	10	7	5	10	10	39.8	39.8	39.8	40.949	3.94082	1.97067	1.98738	2.54349	1.87132	2.00672	1.35395	1.3055	1.70815
Transcription activator BRG1;Probable global transcription activator SNF2L2	SMARCA4;SMARCA2	F5H0X5;Q9HBD4;P51532;B1A8Z5;B1A8Z6;B1A8Z7;B1A8Z4;P51531;P51531-2;F6VDE0;H0YGM3	F5H0X5;Q9HBD4;P51532;B1A8Z5;B1A8Z6;B1A8Z7;B1A8Z4;P51531;P51531-2	>tr|F5H0X5|F5H0X5_HUMAN SWI/SNF-related, matrix-associated, actin-dependent regulator of chromatin, subfamily a, member 4 OS=Homo sapiens GN=SMARCA4 PE=4 SV=1;>tr|Q9HBD4|Q9HBD4_HUMAN SMARCA4 isoform 2 OS=Homo sapiens GN=SMARCA4 PE=2 SV=1;>sp|P51532|SMCA4_H	0.0095956	0.705796	+	11	15	15	14	1	9	11	11	8	12	9	10	10	10	11	10	10	9	11	10	8	11	8	10	9	10	11	10	9	9.5	9.5	9	188.86	0.283344	0.774118	0.910564	0.619224	0.751837	0.883152	1.8256	0.867886	1.04351
Nuclear autoantigen Sp-100	SP100	P23497;P23497-4;E7EUA7;P23497-3;P23497-2;E9PBK3;P23497-5;E9PHV6;F8WFE2;B8ZZD8;C9JBL0;Q9H930;Q9H930-2;Q9H930-1;Q9H930-3	P23497;P23497-4;E7EUA7;P23497-3;P23497-2;E9PBK3;P23497-5;E9PHV6;F8WFE2;B8ZZD8;C9JBL0	>sp|P23497|SP100_HUMAN Nuclear autoantigen Sp-100 OS=Homo sapiens GN=SP100 PE=1 SV=3;>sp|P23497-4|SP100_HUMAN Isoform Sp100-C of Nuclear autoantigen Sp-100 OS=Homo sapiens GN=SP100;>tr|E7EUA7|E7EUA7_HUMAN SP100 nuclear antigen OS=Homo sapiens GN=SP100 PE=4	0.0100403	0.677722	+	15	7	6	6	1	6	6	5	7	7	6	6	7	7	7	6	6	5	5	4	6	6	5	6	6	6	6	5	5	9.4	8.5	8.5	100.42	4.38619	-0.58655	-0.756723	0.0696449	-0.448313	-0.772289	0.132139	0.0280952	0.0738144
Serine/threonine-protein phosphatase 2A 56 kDa regulatory subunit alpha isoform	PPP2R5A	Q15172;B7Z7L2	Q15172;B7Z7L2	>sp|Q15172|2A5A_HUMAN Serine/threonine-protein phosphatase 2A 56 kDa regulatory subunit alpha isoform OS=Homo sapiens GN=PPP2R5A PE=1 SV=1;>tr|B7Z7L2|B7Z7L2_HUMAN Uncharacterized protein OS=Homo sapiens GN=PPP2R5A PE=2 SV=1	0.0116151	0.513759	+	2	5	4	4	1	2	2	3	1	3	3	2	4	2	3	2	1	1	2	2	0	2	2	2	3	2	3	2	1	13	11.3	11.3	56.193	2.31239	-2.91144	-3.05099	-3.32441	-3.56255	-3.03472	-1.69895	-3.38891	-2.12246
Ribonucleoside-diphosphate reductase subunit M2	RRM2	P31350;C9JXC1;H0Y855	P31350;C9JXC1	>sp|P31350|RIR2_HUMAN Ribonucleoside-diphosphate reductase subunit M2 OS=Homo sapiens GN=RRM2 PE=1 SV=1;>tr|C9JXC1|C9JXC1_HUMAN Ribonucleotide reductase M2 (Fragment) OS=Homo sapiens GN=RRM2 PE=4 SV=1	0.0121376	0.540546	+	3	7	7	6	1	5	6	6	4	4	5	4	7	6	6	7	7	5	5	6	4	4	5	4	6	6	5	6	6	26.2	26.2	22.4	44.877	-2.61683	-2.38081	-1.88082	-1.19789	-1.62283	-1.77766	-1.33673	-1.07313	-0.612713
Long-chain-fatty-acid--CoA ligase 5	ACSL5	Q9ULC5-3;Q9ULC5;Q9ULC5-4;B4DX30	Q9ULC5-3;Q9ULC5;Q9ULC5-4;B4DX30	>sp|Q9ULC5-3|ACSL5_HUMAN Isoform 2 of Long-chain-fatty-acid--CoA ligase 5 OS=Homo sapiens GN=ACSL5;>sp|Q9ULC5|ACSL5_HUMAN Long-chain-fatty-acid--CoA ligase 5 OS=Homo sapiens GN=ACSL5 PE=1 SV=1;>sp|Q9ULC5-4|ACSL5_HUMAN Isoform 3 of Long-chain-fatty-acid--Co	0.0127205	0.725807	+	4	9	9	8	1	8	7	6	7	7	8	4	6	8	8	8	7	7	6	6	6	7	7	3	5	7	7	7	6	19.5	19.5	18	82.262	1.0739	-1.17472	-1.13316	-1.18477	-1.48671	-1.39408	-0.702387	-0.626421	-0.83955
Cyclin-dependent kinase 6	CDK6	Q00534	Q00534	>sp|Q00534|CDK6_HUMAN Cyclin-dependent kinase 6 OS=Homo sapiens GN=CDK6 PE=1 SV=1	0.0138108	0.769206	+	1	10	9	9	1	8	8	8	9	7	9	9	9	7	9	7	8	7	8	8	8	7	9	9	8	7	9	6	8	34.7	32.2	32.2	36.938	1.1509	0.411451	0.0642204	0.369127	0.566439	0.155586	0.307299	0.762404	0.899111
Ras-associated and pleckstrin homology domains-containing protein 1	RAPH1	Q70E73;C9K0J5;Q70E73-2;C9J164;Q70E73-5;Q70E73-6;Q70E73-9;Q70E73-3;Q70E73-4;Q70E73-7;Q70E73-8;C9JLG4;C9J0R8	Q70E73;C9K0J5;Q70E73-2;C9J164;Q70E73-5;Q70E73-6;Q70E73-9;Q70E73-3;Q70E73-4;Q70E73-7;Q70E73-8	>sp|Q70E73|RAPH1_HUMAN Ras-associated and pleckstrin homology domains-containing protein 1 OS=Homo sapiens GN=RAPH1 PE=1 SV=3;>tr|C9K0J5|C9K0J5_HUMAN Ras association (RalGDS/AF-6) and pleckstrin homology domains 1 OS=Homo sapiens GN=RAPH1 PE=4 SV=1;>sp|Q70	0.0140457	0.695021	+	13	11	11	10	1	3	7	6	4	7	7	3	8	7	7	8	10	3	6	5	4	6	6	3	7	6	6	7	9	10.6	10.6	9.9	135.25	-2.57391	-1.79646	-1.6969	-2.13853	-1.62549	-1.72219	-0.805094	-1.24514	-1.34602
Remodeling and spacing factor 1	RSF1	Q96T23;Q96T23-2;Q96T23-3;H0YCN2;H0YER1;H0YDG9	Q96T23;Q96T23-2;Q96T23-3;H0YCN2	>sp|Q96T23|RSF1_HUMAN Remodeling and spacing factor 1 OS=Homo sapiens GN=RSF1 PE=1 SV=2;>sp|Q96T23-2|RSF1_HUMAN Isoform 2 of Remodeling and spacing factor 1 OS=Homo sapiens GN=RSF1;>sp|Q96T23-3|RSF1_HUMAN Isoform 3 of Remodeling and spacing factor 1 OS=Hom	0.0144079	0.341122	+	6	5	5	4	1	1	3	0	3	2	0	2	2	2	2	4	3	1	3	0	3	2	0	2	2	2	2	3	3	5.1	5.1	4.2	163.82	-0.876743	-1.68841	-3.79061	-1.48297	-3.32262	-2.63928	-0.40712	-0.882668	-2.77454
Myoferlin	MYOF	Q9NZM1;F8W8J4;Q9NZM1-6;C9JCN0;Q9NZM1-3;Q9NZM1-2;Q9NZM1-5;H0YD14;Q9NZM1-7;Q9NZM1-8;Q9NZM1-4;REV__O75448;REV__O75448-2;REV__F5H0K1;REV__F8W9R9;REV__F5H5K2;REV__P24752;REV__F5H3E6;REV__F5H2D6;REV__E9PFL1;REV__H0YEL7	Q9NZM1;F8W8J4;Q9NZM1-6;C9JCN0;Q9NZM1-3;Q9NZM1-2;Q9NZM1-5;H0YD14	>sp|Q9NZM1|MYOF_HUMAN Myoferlin OS=Homo sapiens GN=MYOF PE=1 SV=1;>tr|F8W8J4|F8W8J4_HUMAN Myoferlin OS=Homo sapiens GN=MYOF PE=4 SV=1;>sp|Q9NZM1-6|MYOF_HUMAN Isoform 6 of Myoferlin OS=Homo sapiens GN=MYOF;>tr|C9JCN0|C9JCN0_HUMAN Myoferlin OS=Homo sapiens G	9.33228e-07	1.36391	+	21	127	127	125	2	113	114	107	105	113	112	93	107	101	103	106	105	111	112	106	103	112	111	91	105	99	101	105	104	66.9	66.9	66.2	234.71	1.93962	6.79274	6.83569	6.8781	6.8525	6.89054	6.26024	6.44325	6.30246
UDP-N-acetylhexosamine pyrophosphorylase;UDP-N-acetylgalactosamine pyrophosphorylase;UDP-N-acetylglucosamine pyrophosphorylase	UAP1	Q16222;Q16222-3;Q16222-2;B1AR80	Q16222;Q16222-3;Q16222-2	>sp|Q16222|UAP1_HUMAN UDP-N-acetylhexosamine pyrophosphorylase OS=Homo sapiens GN=UAP1 PE=1 SV=3;>sp|Q16222-3|UAP1_HUMAN Isoform 3 of UDP-N-acetylhexosamine pyrophosphorylase OS=Homo sapiens GN=UAP1;>sp|Q16222-2|UAP1_HUMAN Isoform AGX1 of UDP-N-acetylhexos	6.15767e-05	0.647516	+	4	18	18	16	2	13	11	13	14	14	16	11	15	12	14	14	13	11	10	12	13	12	15	10	14	11	12	13	12	39.8	39.8	38.3	58.768	3.27257	2.04344	2.22842	1.7171	2.01085	2.06413	2.75029	2.68784	2.59348
Sister chromatid cohesion protein PDS5 homolog A	PDS5A	Q29RF7;Q29RF7-3;H0Y9L9;H0Y9L6	Q29RF7;Q29RF7-3	>sp|Q29RF7|PDS5A_HUMAN Sister chromatid cohesion protein PDS5 homolog A OS=Homo sapiens GN=PDS5A PE=1 SV=1;>sp|Q29RF7-3|PDS5A_HUMAN Isoform 2 of Sister chromatid cohesion protein PDS5 homolog A OS=Homo sapiens GN=PDS5A	8.21255e-05	0.580081	+	4	11	9	9	2	5	6	6	5	7	8	10	8	6	9	8	8	4	5	5	5	6	6	8	7	6	7	7	6	11.7	10.6	10.6	150.83	-0.856615	-0.415361	-0.785975	-0.58038	-0.629864	-0.955177	0.535002	-0.045681	0.133041
Ras GTPase-activating-like protein IQGAP3	IQGAP3	Q86VI3;F2Z2E2	Q86VI3;F2Z2E2	>sp|Q86VI3|IQGA3_HUMAN Ras GTPase-activating-like protein IQGAP3 OS=Homo sapiens GN=IQGAP3 PE=1 SV=2;>tr|F2Z2E2|F2Z2E2_HUMAN IQ motif-containing GTPase-activating protein 3 OS=Homo sapiens GN=IQGAP3 PE=4 SV=1	0.000774559	0.762728	+	2	32	30	30	2	16	20	24	18	23	26	25	25	20	24	20	27	14	18	22	16	21	24	23	23	19	22	18	25	26.1	25.1	25.1	184.7	-2.73007	1.61605	1.98539	1.85858	1.62785	1.94399	2.07628	2.41001	2.15335
Protein scribble homolog	SCRIB	Q14160-3;Q14160;Q14160-2;E7EMI2;H0YCG0;H0YDF9	Q14160-3;Q14160;Q14160-2	>sp|Q14160-3|SCRIB_HUMAN Isoform 3 of Protein scribble homolog OS=Homo sapiens GN=SCRIB;>sp|Q14160|SCRIB_HUMAN Protein scribble homolog OS=Homo sapiens GN=SCRIB PE=1 SV=4;>sp|Q14160-2|SCRIB_HUMAN Isoform 2 of Protein scribble homolog OS=Homo sapiens GN=SCR	0.00082649	0.748052	+	6	19	19	17	2	12	16	12	12	12	12	11	15	14	15	14	15	11	15	11	10	11	11	10	14	12	13	12	14	17.7	17.7	16.3	177.69	-0.0686188	0.981785	0.715801	1.14198	0.719963	0.730881	1.34031	1.41028	1.3161
Cyclin-dependent kinase 1	CDK1	P06493;P06493-2;E5RIU6;H0Y3D5;P11362-21;P21802-11;E9PES7;P11362;P11362-19;P21802-16;P21802-3;P21802;P11362-2;P11362-7;P21802-18;P21802-10;P21802-5;P21802-9;P21802-7;P11362-20;P22607-2;P22607;P22455;F8W9L4;P22607-4;P21802-6;P21802-12;P21802-17;P21802-13;P21802-2;P21802-8;P22455-2;E7EU09;P11362-3;E9PFE7;P11362-14;P11362-4;P21802-23;E7EVR7;P21802-21;P21802-15;P21802-20;P22607-3;P21802-4;P21802-22;P1…	P06493;P06493-2;E5RIU6	>sp|P06493|CDK1_HUMAN Cyclin-dependent kinase 1 OS=Homo sapiens GN=CDK1 PE=1 SV=3;>sp|P06493-2|CDK1_HUMAN Isoform 2 of Cyclin-dependent kinase 1 OS=Homo sapiens GN=CDK1;>tr|E5RIU6|E5RIU6_HUMAN Cyclin-dependent kinase 1 (Fragment) OS=Homo sapiens GN=CDK1 PE	0.00085321	0.836231	+	80	17	17	15	2	14	13	13	13	12	13	12	13	14	11	14	14	12	12	12	11	11	12	11	11	13	10	12	13	68.4	68.4	62	34.095	6.08825	3.79338	3.78458	3.77048	3.56916	3.76904	3.9805	4.17112	4.06921
Serine/threonine-protein phosphatase 2A 56 kDa regulatory subunit epsilon isoform	PPP2R5E	Q16537;B7ZKK9;Q15173;Q15173-2	Q16537;B7ZKK9	>sp|Q16537|2A5E_HUMAN Serine/threonine-protein phosphatase 2A 56 kDa regulatory subunit epsilon isoform OS=Homo sapiens GN=PPP2R5E PE=1 SV=1;>tr|B7ZKK9|B7ZKK9_HUMAN PPP2R5E protein OS=Homo sapiens GN=PPP2R5E PE=2 SV=1	0.00134537	1.36676	+	4	12	11	10	2	8	9	9	7	11	11	4	7	5	7	8	11	6	8	7	5	9	9	3	5	5	6	7	10	22.9	20.3	18.6	54.699	0.349241	0.815846	0.872513	0.668167	1.09156	0.940979	0.461855	0.435696	0.186645
Peptidyl-prolyl cis-trans isomerase A;Peptidyl-prolyl cis-trans isomerase	PPIA	P62937;B4DM82;C9J5S7;F8WE65;Q567Q0;F5H284;Q9Y536;E5RIZ5	P62937;B4DM82;C9J5S7;F8WE65	>sp|P62937|PPIA_HUMAN Peptidyl-prolyl cis-trans isomerase A OS=Homo sapiens GN=PPIA PE=1 SV=2;>tr|B4DM82|B4DM82_HUMAN Peptidyl-prolyl cis-trans isomerase OS=Homo sapiens GN=PPIA PE=2 SV=1;>tr|C9J5S7|C9J5S7_HUMAN Peptidyl-prolyl cis-trans isomerase OS=Homo	0.00211888	1.29421	+	8	13	13	11	2	13	13	13	13	13	13	10	13	13	11	13	13	11	11	11	11	11	11	8	11	11	9	11	11	84.2	84.2	72.1	18.012	-1.19485	5.52251	5.68993	5.57445	5.41096	5.62879	5.42672	4.99554	5.13957
cAMP-dependent protein kinase type I-alpha regulatory subunit	PRKAR1A	P10644;Q6NS41	P10644	>sp|P10644|KAP0_HUMAN cAMP-dependent protein kinase type I-alpha regulatory subunit OS=Homo sapiens GN=PRKAR1A PE=1 SV=1	0.00217516	0.686568	+	2	12	12	10	2	9	10	10	8	7	8	6	10	9	10	8	10	7	8	8	6	6	6	5	8	8	8	6	8	30.2	30.2	26	42.981	1.65105	0.514267	0.480217	0.753658	0.477516	0.172594	1.3204	1.1041	0.79063
Nucleosome assembly protein 1-like 4	NAP1L4;NAP1L4b	A8MZ22;F5HFY4;Q99733;C9J6D1;E9PNJ7;E9PS34;E9PJJ2;E9PNW0;C9JZI7;E9PKT8;A8MXH2;E9PP22;E9PKI2;C9J1B1;H0YCI4	A8MZ22;F5HFY4;Q99733;C9J6D1;E9PNJ7;E9PS34;E9PJJ2;E9PNW0;C9JZI7;E9PKT8;A8MXH2;E9PP22;E9PKI2	>tr|A8MZ22|A8MZ22_HUMAN Nucleosome assembly protein 1-like 4 OS=Homo sapiens GN=NAP1L4 PE=3 SV=3;>tr|F5HFY4|F5HFY4_HUMAN Nucleosome assembly protein 1-like 4 OS=Homo sapiens GN=NAP1L4b PE=2 SV=1;>sp|Q99733|NP1L4_HUMAN Nucleosome assembly protein 1-like 4 O	0.00241972	0.848531	+	15	10	8	8	2	8	6	8	8	6	9	8	8	7	7	8	9	6	4	6	6	5	7	7	7	6	6	6	7	28.2	25.4	25.4	44.162	0.922779	0.997503	1.05228	0.940828	1.10023	0.980282	1.21945	1.45283	1.26738
Transcriptional activator protein Pur-beta	PURB	Q96QR8	Q96QR8	>sp|Q96QR8|PURB_HUMAN Transcriptional activator protein Pur-beta OS=Homo sapiens GN=PURB PE=1 SV=3	0.00450505	3.47881	+	1	6	4	4	2	4	5	3	5	3	5	3	2	2	3	3	3	3	4	3	4	3	4	2	2	2	2	1	3	34	28.5	28.5	33.24	-0.0325317	1.22046	0.247341	0.937407	0.610321	0.571007	-1.47637	-0.44764	0.479427
Leucine-rich repeat-containing protein 1	LRRC1	Q9BTT6;Q9BTT6-2;Q5T0G3	Q9BTT6;Q9BTT6-2;Q5T0G3	>sp|Q9BTT6|LRRC1_HUMAN Leucine-rich repeat-containing protein 1 OS=Homo sapiens GN=LRRC1 PE=1 SV=1;>sp|Q9BTT6-2|LRRC1_HUMAN Isoform 2 of Leucine-rich repeat-containing protein 1 OS=Homo sapiens GN=LRRC1;>tr|Q5T0G3|Q5T0G3_HUMAN Leucine rich repeat containin	0.00466048	1.57674	+	3	6	4	4	2	4	3	4	5	3	4	3	4	6	4	5	3	3	2	3	3	2	3	2	3	4	2	3	2	15.3	10.9	10.9	59.241	-2.86717	-1.50877	-1.67407	-1.43041	-1.47323	-1.65832	-2.72973	-2.50225	-1.99589
Protein CDV3 homolog	CDV3	Q9UKY7;Q9UKY7-2;H0Y8K3	Q9UKY7;Q9UKY7-2;H0Y8K3	>sp|Q9UKY7|CDV3_HUMAN Protein CDV3 homolog OS=Homo sapiens GN=CDV3 PE=1 SV=1;>sp|Q9UKY7-2|CDV3_HUMAN Isoform 2 of Protein CDV3 homolog OS=Homo sapiens GN=CDV3;>tr|H0Y8K3|H0Y8K3_HUMAN CDV3 homolog (mouse) (Fragment) OS=Homo sapiens GN=CDV3 PE=4 SV=1	0.0051082	0.583081	+	3	4	4	2	2	4	4	3	3	3	4	4	4	3	4	4	4	2	2	1	1	1	2	2	2	1	2	2	2	26.4	26.4	12.4	27.335	-1.33699	-3.07374	-2.83201	-3.15165	-3.18446	-2.6347	-1.80917	-2.30851	-1.60152
EH domain-binding protein 1-like protein 1	EHBP1L1	Q8N3D4;E9PIH6;H0YDZ9	Q8N3D4;E9PIH6;H0YDZ9	>sp|Q8N3D4|EH1L1_HUMAN EH domain-binding protein 1-like protein 1 OS=Homo sapiens GN=EHBP1L1 PE=1 SV=2;>tr|E9PIH6|E9PIH6_HUMAN EH domain-binding protein 1-like 1 (Fragment) OS=Homo sapiens GN=EHBP1L1 PE=4 SV=1;>tr|H0YDZ9|H0YDZ9_HUMAN EH domain-binding prot	0.00767024	0.378393	+	3	8	8	6	2	3	3	6	2	4	6	4	7	6	4	5	5	2	2	5	1	3	5	3	5	5	3	4	4	6.7	6.7	5.4	161.85	-2.30709	-3.66097	-2.8966	-3.43675	-2.30049	-2.87975	-1.33489	-0.411917	-1.30916
Putative PIP5K1A and PSMD4-like protein	PIPSL;PIP5K1A	A2A3N6;A6PW57;Q99755-3;Q99755-4;Q99755-2;Q99755;O60331-3;O60331-2;O60331;O60331-4	A2A3N6;A6PW57;Q99755-3;Q99755-4;Q99755-2	>sp|A2A3N6|PIPSL_HUMAN Putative PIP5K1A and PSMD4-like protein OS=Homo sapiens GN=PIPSL PE=5 SV=1;>tr|A6PW57|A6PW57_HUMAN Phosphatidylinositol-4-phosphate 5-kinase, type I, alpha OS=Homo sapiens GN=PIP5K1A PE=4 SV=2;>sp|Q99755-3|PI51A_HUMAN Isoform 3 of Ph	0.00921147	0.34962	+	10	5	3	3	2	2	3	3	3	1	2	4	4	4	5	2	5	1	2	1	1	0	1	3	3	3	3	1	3	5.8	3.7	3.7	95.047	-3.14373	-3.03874	-2.48048	-3.81561	-3.11284	-3.27632	-1.52667	-1.27164	-1.51755
60 kDa SS-A/Ro ribonucleoprotein	TROVE2	P10155;Q5LJ99;Q5LJA0;Q5LJ98;P10155-2;D6RE09;D6RDN1;H0Y9N5	P10155;Q5LJ99;Q5LJA0;Q5LJ98;P10155-2	>sp|P10155|RO60_HUMAN 60 kDa SS-A/Ro ribonucleoprotein OS=Homo sapiens GN=TROVE2 PE=1 SV=2;>tr|Q5LJ99|Q5LJ99_HUMAN TROVE domain family, member 2 OS=Homo sapiens GN=TROVE2 PE=2 SV=1;>tr|Q5LJA0|Q5LJA0_HUMAN TROVE domain family, member 2 OS=Homo sapiens GN=TR	0.00952848	0.533223	+	8	8	8	6	2	6	8	6	5	6	7	5	8	6	6	6	7	4	6	5	3	5	5	3	6	5	4	5	5	18.8	18.8	15.6	60.67	-1.38404	-0.430435	-0.391569	-1.53684	-0.711546	-0.861937	0.676998	-0.604187	0.521931
Serine/threonine-protein phosphatase 4 catalytic subunit	PPP4C	P60510	P60510	>sp|P60510|PP4C_HUMAN Serine/threonine-protein phosphatase 4 catalytic subunit OS=Homo sapiens GN=PPP4C PE=1 SV=1	0.0118104	1.72274	+	1	8	6	6	2	5	6	7	4	7	7	2	7	6	4	5	7	4	4	5	3	5	5	1	5	4	4	4	5	36.2	31.3	31.3	35.08	5.17482	-0.794579	-1.11089	-0.304571	-0.883883	-1.42311	-2.51213	-1.51605	-1.10794
26S proteasome non-ATPase regulatory subunit 4	PSMD4	P55036;Q5VWC4;P55036-2;A6PVX3;E9PEX5;H0Y3Y9;E9PGL8;H0Y561	P55036;Q5VWC4;P55036-2;A6PVX3;E9PEX5	>sp|P55036|PSMD4_HUMAN 26S proteasome non-ATPase regulatory subunit 4 OS=Homo sapiens GN=PSMD4 PE=1 SV=1;>tr|Q5VWC4|Q5VWC4_HUMAN Proteasome (Prosome, macropain) 26S subunit, non-ATPase, 4 OS=Homo sapiens GN=PSMD4 PE=2 SV=1;>sp|P55036-2|PSMD4_HUMAN Isoform	0.0130997	0.684054	+	8	11	11	9	2	9	6	8	9	9	8	6	7	6	10	8	11	8	5	6	7	8	7	5	6	5	8	7	9	29.4	29.4	24.7	40.736	-1.45046	0.878557	0.983389	1.36516	0.864292	0.839531	1.95456	1.54933	1.29602
Oxysterol-binding protein-related protein 8;Oxysterol-binding protein	OSBPL8	Q9BZF1;Q9BZF1-2;E9PE68;F5H7T2;F8VQX7;F8VUA7	Q9BZF1;Q9BZF1-2;E9PE68;F5H7T2;F8VQX7;F8VUA7	>sp|Q9BZF1|OSBL8_HUMAN Oxysterol-binding protein-related protein 8 OS=Homo sapiens GN=OSBPL8 PE=1 SV=3;>sp|Q9BZF1-2|OSBL8_HUMAN Isoform 2 of Oxysterol-binding protein-related protein 8 OS=Homo sapiens GN=OSBPL8;>tr|E9PE68|E9PE68_HUMAN Oxysterol-binding pro	8.86285e-05	0.795249	+	6	11	11	8	3	9	6	8	8	7	8	5	8	10	9	10	8	7	5	8	7	6	8	3	7	8	7	8	8	15.7	15.7	13.5	101.19	0.362749	-0.655701	-0.800428	-0.599033	-0.623562	-0.790111	-0.319212	-0.366274	-0.302809
Protein phosphatase 1 regulatory subunit 12A	PPP1R12A	F5H1B6;O14974;F8W8Q6;O14974-4;F8W7P1;O14974-3;F8VWB4;F8W9E8;O14974-2;F8VZN8;H0YHI8;H0YIS4;H0YIS3;H0YHL8;F8VW28;O60237-4;H0YIL7	F5H1B6;O14974;F8W8Q6;O14974-4;F8W7P1;O14974-3;F8VWB4;F8W9E8;O14974-2;F8VZN8	>tr|F5H1B6|F5H1B6_HUMAN Protein phosphatase 1, regulatory subunit 12A OS=Homo sapiens GN=PPP1R12A PE=4 SV=1;>sp|O14974|MYPT1_HUMAN Protein phosphatase 1 regulatory subunit 12A OS=Homo sapiens GN=PPP1R12A PE=1 SV=1;>tr|F8W8Q6|F8W8Q6_HUMAN Protein phosphatas	0.000108122	0.618783	+	17	18	18	15	3	10	14	8	11	9	10	8	11	9	15	13	9	8	12	7	9	7	8	6	8	7	12	10	7	21.8	21.8	18.3	115.26	-1.45388	0.378571	0.448107	0.387693	0.468134	0.351149	1.21657	0.936531	1.09885
Protein strawberry notch homolog 1	SBNO1	A3KN83;A3KN83-2;A3KN83-3;A3KN83-4;F8W8H8;Q9Y2G9	A3KN83;A3KN83-2;A3KN83-3;A3KN83-4;F8W8H8	>sp|A3KN83|SBNO1_HUMAN Protein strawberry notch homolog 1 OS=Homo sapiens GN=SBNO1 PE=1 SV=1;>sp|A3KN83-2|SBNO1_HUMAN Isoform 2 of Protein strawberry notch homolog 1 OS=Homo sapiens GN=SBNO1;>sp|A3KN83-3|SBNO1_HUMAN Isoform 3 of Protein strawberry notch ho	0.000195036	2.04006	+	6	9	9	6	3	5	5	6	4	4	5	5	6	3	5	5	5	2	2	3	2	2	2	2	3	2	2	2	2	8	8	5.8	154.31	0.517738	-2.5514	-2.59208	-2.30381	-3.22837	-2.57883	-3.74957	-3.6882	-3.70891
Laminin subunit beta-2	LAMB2	P55268;E7EMH6	P55268	>sp|P55268|LAMB2_HUMAN Laminin subunit beta-2 OS=Homo sapiens GN=LAMB2 PE=1 SV=2	0.000317382	0.685856	+	2	16	16	13	3	9	11	9	9	10	9	13	13	11	11	10	13	7	9	6	6	8	6	10	10	8	8	7	10	11.3	11.3	9	195.98	-0.475533	0.394327	0.521048	0.416283	0.268906	0.536264	1.0085	1.40749	0.757582
Long-chain-fatty-acid--CoA ligase 3	ACSL3	O95573;F5GWH2;F5H062;C9JC11	O95573	>sp|O95573|ACSL3_HUMAN Long-chain-fatty-acid--CoA ligase 3 OS=Homo sapiens GN=ACSL3 PE=1 SV=3	0.000323586	1.28085	+	4	20	17	17	3	16	15	16	17	14	18	14	13	14	16	15	15	13	12	13	14	12	15	11	10	11	13	12	12	34.2	30.8	30.8	80.419	-0.497145	2.17191	2.32159	2.2672	2.11386	2.3766	1.93498	1.999	1.83317
Peroxiredoxin-4	PRDX4	Q13162;E9PEN3;A6NJJ0;A6NG45	Q13162;E9PEN3	>sp|Q13162|PRDX4_HUMAN Peroxiredoxin-4 OS=Homo sapiens GN=PRDX4 PE=1 SV=1;>tr|E9PEN3|E9PEN3_HUMAN Uncharacterized protein OS=Homo sapiens GN=PRDX4 PE=4 SV=1	0.000482513	0.573049	+	4	10	7	7	3	8	7	10	7	9	10	7	8	10	8	9	10	6	4	7	5	6	7	5	6	7	5	6	7	35.4	28.8	28.8	30.54	0.848871	1.0337	0.812784	1.09135	0.988056	0.788855	2.07486	1.30397	1.3899
Pyruvate dehydrogenase phosphatase regulatory subunit, mitochondrial	PDPR	Q8NCN5;A8MT40;E7EMA7;B3KSE1	Q8NCN5;A8MT40;E7EMA7	>sp|Q8NCN5|PDPR_HUMAN Pyruvate dehydrogenase phosphatase regulatory subunit, mitochondrial OS=Homo sapiens GN=PDPR PE=1 SV=2;>tr|A8MT40|A8MT40_HUMAN Pyruvate dehydrogenase phosphatase regulatory subunit OS=Homo sapiens GN=PDPR PE=3 SV=2;>tr|E7EMA7|E7EMA7_H	0.000532828	0.748597	+	4	12	12	9	3	9	8	9	10	7	6	4	5	8	6	6	6	6	7	8	7	5	5	4	5	6	5	5	5	16.6	16.6	12.3	99.363	-0.790138	-0.475399	-0.258575	-0.6912	-0.403027	-0.50798	0.0740185	-0.118441	-0.156263
Dynein light chain 1, cytoplasmic	DYNLL1	P63167;F8VRV5;F8VXL2;F8VXI7	P63167	>sp|P63167|DYL1_HUMAN Dynein light chain 1, cytoplasmic OS=Homo sapiens GN=DYNLL1 PE=1 SV=1	0.000731328	3.6109	+	4	5	5	2	3	4	3	4	4	4	3	2	4	4	4	3	3	2	2	2	2	2	2	0	2	1	2	2	1	57.3	57.3	32.6	10.366	1.78029	-1.35712	-0.98349	-0.246637	-0.754433	-0.424629	-2.8393	-3.36882	-2.60246
Metastasis-associated protein MTA2	MTA2;DKFZp686F2281	O94776;Q68DB1;F8VSM3	O94776;Q68DB1	>sp|O94776|MTA2_HUMAN Metastasis-associated protein MTA2 OS=Homo sapiens GN=MTA2 PE=1 SV=1;>tr|Q68DB1|Q68DB1_HUMAN Putative uncharacterized protein DKFZp686F2281 OS=Homo sapiens GN=DKFZp686F2281 PE=2 SV=1	0.000944844	0.565776	+	3	19	19	16	3	12	13	10	12	14	12	9	13	8	11	14	16	9	11	8	9	13	10	8	12	6	9	12	13	37.9	37.9	33.4	75.022	0.214407	0.789518	1.44168	0.966227	1.50005	1.39188	2.29007	2.16723	1.47423
EH domain-containing protein 2	EHD2	Q9NZN4;F5H559;B4DNU6;F5GXL2;F5H1J1;B7ZAY3;B4DE23	Q9NZN4;F5H559;B4DNU6;F5GXL2;F5H1J1	>sp|Q9NZN4|EHD2_HUMAN EH domain-containing protein 2 OS=Homo sapiens GN=EHD2 PE=1 SV=2;>tr|F5H559|F5H559_HUMAN EH-domain-containing 2 OS=Homo sapiens GN=EHD2 PE=4 SV=1;>tr|B4DNU6|B4DNU6_HUMAN Uncharacterized protein OS=Homo sapiens GN=EHD2 PE=2 SV=1;>tr|F5	0.00115878	1.3847	+	7	22	19	19	3	14	14	12	13	16	13	8	14	14	15	14	12	13	13	11	12	14	12	8	13	12	13	12	11	42.4	37.9	37.9	61.161	0.629932	2.65083	2.65906	2.72557	2.67854	2.63747	1.74946	2.2615	2.40312
F-actin-capping protein subunit alpha-1	CAPZA1	P52907	P52907	>sp|P52907|CAZA1_HUMAN F-actin-capping protein subunit alpha-1 OS=Homo sapiens GN=CAPZA1 PE=1 SV=3	0.00133406	0.585525	+	1	11	11	8	3	8	9	4	8	10	7	7	8	6	9	11	7	5	6	3	5	8	5	6	5	4	7	8	6	59.1	59.1	45.5	32.922	1.48761	0.531183	0.42137	0.758318	0.342735	-0.0726395	0.935135	1.20374	1.54913
Serine/threonine-protein kinase MST4	MST4	B4E0Y9;E7ERH7;Q9P289;Q8NBY1;C9JGW8;Q9P289-3;Q9P289-2	B4E0Y9;E7ERH7;Q9P289;Q8NBY1;C9JGW8;Q9P289-3;Q9P289-2	>tr|B4E0Y9|B4E0Y9_HUMAN Uncharacterized protein OS=Homo sapiens PE=2 SV=1;>tr|E7ERH7|E7ERH7_HUMAN Uncharacterized protein OS=Homo sapiens PE=4 SV=1;>sp|Q9P289|MST4_HUMAN Serine/threonine-protein kinase MST4 OS=Homo sapiens GN=MST4 PE=1 SV=2;>tr|Q8NBY1|Q8NB	0.00199003	2.67814	+	7	5	2	2	3	1	3	2	1	4	2	2	4	3	3	3	1	0	1	1	0	2	1	1	2	2	2	2	0	11.4	5.9	5.9	49.183	-2.67559	-2.81603	-2.77405	-4.01026	-3.62585	-2.16532	-4.00422	-4.39071	-4.05704
Actin-related protein 3	ACTR3	P61158;B4DXW1;F5H3P5;B4DTI0;Q9P1U1;Q9P1U1-3;C9IZN3;Q9C0K3;F8WE84;F8WEW2	P61158;B4DXW1;F5H3P5;B4DTI0	>sp|P61158|ARP3_HUMAN Actin-related protein 3 OS=Homo sapiens GN=ACTR3 PE=1 SV=3;>tr|B4DXW1|B4DXW1_HUMAN ARP3 actin-related protein 3 homolog (yeast) OS=Homo sapiens GN=ACTR3 PE=2 SV=1;>tr|F5H3P5|F5H3P5_HUMAN ARP3 actin-related protein 3 homolog (yeast) OS	0.00518745	1.41379	+	10	18	18	15	3	15	16	16	14	15	16	11	14	16	15	16	15	12	13	13	12	12	13	9	11	13	12	13	12	56.7	56.7	54.5	47.371	1.07086	3.94891	3.87758	3.72319	3.67431	3.78571	3.22341	3.28497	3.69891
Mitogen-activated protein kinase kinase kinase kinase 4;TRAF2 and NCK-interacting protein kinase	MAP4K4;TNIK	G5E948;O95819-3;E7ESS2;E7EN19;E9PH72;O95819-5;O95819;O95819-2;G3XAA2;O95819-4;E7ENQ1;C9J840;E7EX83;Q9UKE5;Q9UKE5-4;F5H865;Q9UKE5-2;Q9UKE5-6;F5H5M9;Q9UKE5-3;Q9UKE5-7;Q9UKE5-5;Q9UKE5-8;C9J338;E7ETN6	G5E948;O95819-3;E7ESS2;E7EN19;E9PH72;O95819-5;O95819;O95819-2;G3XAA2;O95819-4;E7ENQ1;C9J840;E7EX83;Q9UKE5;Q9UKE5-4;F5H865;Q9UKE5-2;Q9UKE5-6;F5H5M9;Q9UKE5-3;Q9UKE5-7;Q9UKE5-5;Q9UKE5-8;C9J338	>tr|G5E948|G5E948_HUMAN Mitogen-activated protein kinase kinase kinase kinase 4 OS=Homo sapiens GN=MAP4K4 PE=4 SV=1;>sp|O95819-3|M4K4_HUMAN Isoform 3 of Mitogen-activated protein kinase kinase kinase kinase 4 OS=Homo sapiens GN=MAP4K4;>tr|E7ESS2|E7ESS2_HUM	0.00531484	0.34437	+	25	6	6	3	3	1	4	5	1	4	5	4	3	3	4	4	3	0	2	3	0	2	3	2	2	3	2	2	2	4.8	4.8	2.5	151.08	-0.696945	-3.48142	-3.21775	-4.33605	-3.18761	-3.20049	-1.34504	-3.48225	-2.08609
ADP-ribosylation factor 4	ARF4	P18085;C9JPM4;C9JAK5	P18085;C9JPM4;C9JAK5	>sp|P18085|ARF4_HUMAN ADP-ribosylation factor 4 OS=Homo sapiens GN=ARF4 PE=1 SV=3;>tr|C9JPM4|C9JPM4_HUMAN ADP-ribosylation factor 4 (Fragment) OS=Homo sapiens GN=ARF4 PE=3 SV=1;>tr|C9JAK5|C9JAK5_HUMAN ADP-ribosylation factor 4 OS=Homo sapiens GN=ARF4 PE=3	0.0074415	1.64202	+	3	12	12	9	3	11	12	10	11	11	10	6	10	9	7	8	9	8	9	7	8	8	7	4	7	6	5	5	6	69.4	69.4	50	20.511	4.51852	2.71787	3.59115	2.93946	2.99538	3.45839	2.83972	1.89744	2.23104
Mitogen-activated protein kinase 1	MAPK1	P28482;B4DHN0;A8CZ64;P35916;P35968;E9PD35;P35916-1;P09619;P16234;H0YFZ2;Q16659;Q8TD08;Q9UBE8;H0YD75;P17948-6;B2BF48;P17948-7;Q8TD08-3;Q8TD08-2;D6RFF2	P28482;B4DHN0;A8CZ64	>sp|P28482|MK01_HUMAN Mitogen-activated protein kinase 1 OS=Homo sapiens GN=MAPK1 PE=1 SV=3;>tr|B4DHN0|B4DHN0_HUMAN Mitogen-activated protein kinase 1 OS=Homo sapiens GN=MAPK1 PE=2 SV=1;>tr|A8CZ64|A8CZ64_HUMAN Extracellular signal-regulated kinase-2 splice	0.00855263	0.628452	+	20	16	16	13	3	11	12	12	10	11	11	14	12	14	12	11	15	9	11	10	8	9	9	11	10	11	10	9	12	47.2	47.2	39.7	41.389	-2.58625	0.899006	1.01322	1.14453	0.811695	0.719511	1.83093	1.93788	1.3511
ATPase family AAA domain-containing protein 3A;ATPase family AAA domain-containing protein 3B	ATAD3A;ATAD3B	Q9NVI7;Q9NVI7-2;H0Y2W2;G3V1I6;Q5T9A4;Q5T9A4-3;A6NMA2;Q5T2N8;A8MSP6;Q5SV15;D3YTB2;Q5T9A4-2;A6NFL3;Q5T9A2	Q9NVI7;Q9NVI7-2;H0Y2W2;G3V1I6;Q5T9A4;Q5T9A4-3	>sp|Q9NVI7|ATD3A_HUMAN ATPase family AAA domain-containing protein 3A OS=Homo sapiens GN=ATAD3A PE=1 SV=2;>sp|Q9NVI7-2|ATD3A_HUMAN Isoform 2 of ATPase family AAA domain-containing protein 3A OS=Homo sapiens GN=ATAD3A;>tr|H0Y2W2|H0Y2W2_HUMAN ATPase family,	0.00904125	1.3248	+	14	12	12	9	3	7	9	7	7	8	10	8	9	9	9	7	8	5	7	5	5	5	8	6	6	6	6	5	5	20.5	20.5	15.3	71.368	0.0227127	1.34316	1.31205	1.59928	1.41269	1.34945	1.29379	0.809574	0.854402
Far upstream element-binding protein 2	KHSRP	Q92945;Q92945-2;E7EP96	Q92945;Q92945-2;E7EP96	>sp|Q92945|FUBP2_HUMAN Far upstream element-binding protein 2 OS=Homo sapiens GN=KHSRP PE=1 SV=4;>sp|Q92945-2|FUBP2_HUMAN Isoform 2 of Far upstream element-binding protein 2 OS=Homo sapiens GN=KHSRP;>tr|E7EP96|E7EP96_HUMAN KH-type-splicing regulatory prote	1.26956e-07	0.693164	+	3	29	29	25	4	26	23	24	27	22	24	25	22	22	25	24	25	22	20	21	23	19	22	22	20	20	21	22	21	53.2	53.2	48.9	73.114	3.11799	4.19127	4.12769	4.262	4.17032	4.26017	4.73447	4.84799	4.63009
Structural maintenance of chromosomes protein 2	SMC2	O95347;O95347-2;F5GZR0	O95347;O95347-2	>sp|O95347|SMC2_HUMAN Structural maintenance of chromosomes protein 2 OS=Homo sapiens GN=SMC2 PE=1 SV=2;>sp|O95347-2|SMC2_HUMAN Isoform 2 of Structural maintenance of chromosomes protein 2 OS=Homo sapiens GN=SMC2	3.84319e-06	0.645653	+	3	34	34	30	4	22	19	16	23	21	18	20	16	19	20	22	18	20	17	15	22	18	16	18	14	18	18	20	16	35.3	35.3	30.4	135.65	-1.16365	1.905	1.94673	1.7306	1.85061	1.96083	2.62038	2.61361	2.24042
Guanine nucleotide-binding protein subunit beta-4	GNB4	Q9HAV0;C9JD14	Q9HAV0;C9JD14	>sp|Q9HAV0|GBB4_HUMAN Guanine nucleotide-binding protein subunit beta-4 OS=Homo sapiens GN=GNB4 PE=1 SV=3;>tr|C9JD14|C9JD14_HUMAN Guanine nucleotide-binding protein (G protein), beta polypeptide 4 (Fragment) OS=Homo sapiens GN=GNB4 PE=4 SV=1	3.99049e-05	2.83455	+	2	7	3	3	4	7	6	5	7	6	5	6	5	5	6	5	6	3	2	2	3	2	2	2	2	2	2	2	2	23.2	14.1	14.1	37.567	2.62291	-0.837822	-1.31453	-0.590733	-0.00087738	-0.774199	-2.57454	-2.35877	-1.99524
Serine/threonine-protein phosphatase 2A 65 kDa regulatory subunit A beta isoform	PPP2R1B	P30154-2;P30154;B4DWW5;F8W8G1;A8MY67;E7EUF3;H0YDG7	P30154-2;P30154;B4DWW5;F8W8G1;A8MY67;E7EUF3	>sp|P30154-2|2AAB_HUMAN Isoform 2 of Serine/threonine-protein phosphatase 2A 65 kDa regulatory subunit A beta isoform OS=Homo sapiens GN=PPP2R1B;>sp|P30154|2AAB_HUMAN Serine/threonine-protein phosphatase 2A 65 kDa regulatory subunit A beta isoform OS=Homo	0.000170024	0.595134	+	7	13	9	9	4	8	8	8	8	10	7	9	9	8	7	10	9	4	4	4	4	6	3	7	6	5	5	6	5	30.9	21.9	21.9	73.584	-0.544329	-2.40032	-2.37328	-2.045	-2.2164	-2.31204	-1.72969	-1.51922	-1.36495
E3 ubiquitin-protein ligase SMURF2	SMURF2	Q9HAU4	Q9HAU4	>sp|Q9HAU4|SMUF2_HUMAN E3 ubiquitin-protein ligase SMURF2 OS=Homo sapiens GN=SMURF2 PE=1 SV=1	0.000798685	4.86637	+	1	11	11	7	4	8	4	5	9	3	5	1	2	3	3	4	4	6	3	3	6	2	3	1	1	2	1	3	3	15.1	15.1	9.8	86.195	-0.42502	-1.68146	-0.0636883	-1.57881	-0.747858	-0.0486526	-3.5742	-3.31127	-4.23739
Ras GTPase-activating-like protein IQGAP1	IQGAP1	P46940;H0YLE8;F5H7A1;H0YKA5	P46940;H0YLE8;F5H7A1	>sp|P46940|IQGA1_HUMAN Ras GTPase-activating-like protein IQGAP1 OS=Homo sapiens GN=IQGAP1 PE=1 SV=1;>tr|H0YLE8|H0YLE8_HUMAN IQ motif-containing GTPase-activating protein 1 OS=Homo sapiens GN=IQGAP1 PE=4 SV=1;>tr|F5H7A1|F5H7A1_HUMAN Uncharacterized protein	0.00144792	1.10771	+	4	77	77	73	4	63	66	64	62	65	66	55	68	64	65	65	67	60	62	60	58	61	62	51	64	61	61	61	64	58.6	58.6	56.7	189.25	2.95134	5.3134	5.29282	5.2535	5.25262	5.32488	5.16323	5.10374	5.16441
6-phosphofructokinase type C;6-phosphofructokinase	PFKP	Q01813;Q5VSR7;H0Y3P8;B1APP6;B1APP8;H0Y757;Q5VSR5;Q5VSR6;H0Y3Y3	Q01813;Q5VSR7;H0Y3P8	>sp|Q01813|K6PP_HUMAN 6-phosphofructokinase type C OS=Homo sapiens GN=PFKP PE=1 SV=2;>tr|Q5VSR7|Q5VSR7_HUMAN 6-phosphofructokinase OS=Homo sapiens GN=PFKP PE=2 SV=1;>tr|H0Y3P8|H0Y3P8_HUMAN 6-phosphofructokinase OS=Homo sapiens GN=PFKP PE=3 SV=1	0.00301348	1.19403	+	9	33	33	29	4	27	29	29	25	28	29	24	26	27	26	27	28	25	26	25	22	25	25	22	22	24	24	24	25	51.7	51.7	45.9	85.595	1.2101	5.08135	4.79493	4.96583	5.10226	5.04936	4.60697	4.62804	4.66489
Catenin beta-1	CTNNB1	P35222;B4DGU4;E7ERS9;P35222-2;E7EMJ5	P35222;B4DGU4;E7ERS9	>sp|P35222|CTNB1_HUMAN Catenin beta-1 OS=Homo sapiens GN=CTNNB1 PE=1 SV=1;>tr|B4DGU4|B4DGU4_HUMAN Uncharacterized protein OS=Homo sapiens GN=CTNNB1 PE=2 SV=1;>tr|E7ERS9|E7ERS9_HUMAN Uncharacterized protein OS=Homo sapiens GN=CTNNB1 PE=4 SV=1	0.00588949	1.26354	+	5	17	17	13	4	11	12	16	11	12	16	11	12	10	9	12	13	7	8	12	8	8	12	8	9	9	7	9	10	27.4	27.4	21.6	85.496	-3.57486	1.89082	1.85558	1.9924	2.02387	1.8342	1.92768	1.38535	1.8228
Glucosamine--fructose-6-phosphate aminotransferase [isomerizing] 1	GFPT1	Q06210-2;Q06210;E5RJP4	Q06210-2;Q06210	>sp|Q06210-2|GFPT1_HUMAN Isoform 2 of Glucosamine--fructose-6-phosphate aminotransferase [isomerizing] 1 OS=Homo sapiens GN=GFPT1;>sp|Q06210|GFPT1_HUMAN Glucosamine--fructose-6-phosphate aminotransferase [isomerizing] 1 OS=Homo sapiens GN=GFPT1 PE=1 SV=3	0.00600747	0.759644	+	3	20	20	16	4	16	17	6	16	12	8	11	13	12	16	12	12	12	14	5	12	9	7	9	12	10	14	11	11	30.8	30.8	25	76.758	4.82238	2.1303	2.2017	1.88606	2.23274	2.15727	2.64154	2.07137	2.53987
Inhibitor of nuclear factor kappa-B kinase-interacting protein	IKBIP	Q70UQ0;Q70UQ0-2;Q70UQ0-3	Q70UQ0;Q70UQ0-2	>sp|Q70UQ0|IKIP_HUMAN Inhibitor of nuclear factor kappa-B kinase-interacting protein OS=Homo sapiens GN=IKBIP PE=1 SV=1;>sp|Q70UQ0-2|IKIP_HUMAN Isoform 2 of Inhibitor of nuclear factor kappa-B kinase-interacting protein OS=Homo sapiens GN=IKBIP	0.0109938	0.742902	+	3	12	8	8	4	10	10	8	9	9	10	7	10	9	9	9	8	6	6	5	5	6	6	4	6	5	5	6	5	38.6	27.4	27.4	39.309	-0.296762	0.0581665	0.227232	0.415104	0.100695	0.404551	0.634462	0.406687	0.370727
Plastin-3	PLS3	P13797;B4DGB4;F8W8D8;B7Z6M1;B4DI60;P13796;Q5TBN3;F2Z2Z9	P13797;B4DGB4;F8W8D8;B7Z6M1	>sp|P13797|PLST_HUMAN Plastin-3 OS=Homo sapiens GN=PLS3 PE=1 SV=4;>tr|B4DGB4|B4DGB4_HUMAN Plastin 3 OS=Homo sapiens GN=PLS3 PE=2 SV=1;>tr|F8W8D8|F8W8D8_HUMAN Plastin 3 OS=Homo sapiens GN=PLS3 PE=4 SV=1;>tr|B7Z6M1|B7Z6M1_HUMAN Plastin 3 OS=Homo sapiens GN=P	0.000268612	1.39641	+	8	46	46	41	5	39	41	38	41	43	40	31	37	38	39	39	41	35	36	34	36	38	35	28	34	33	34	34	36	72.9	72.9	68.9	70.81	2.9087	5.19794	5.2603	5.55495	5.40089	5.27304	4.59407	4.92762	5.04542
Guanine nucleotide-binding protein G(I)/G(S)/G(T) subunit beta-1	GNB1	P62873;B1AKQ9;B1AKQ8;B1AKQ7;H0Y418	P62873;B1AKQ9;B1AKQ8;B1AKQ7	>sp|P62873|GBB1_HUMAN Guanine nucleotide-binding protein G(I)/G(S)/G(T) subunit beta-1 OS=Homo sapiens GN=GNB1 PE=1 SV=3;>tr|B1AKQ9|B1AKQ9_HUMAN Guanine nucleotide binding protein (G protein), beta polypeptide 1 (Fragment) OS=Homo sapiens GN=GNB1 PE=4 SV=1	0.00240754	2.50826	+	5	8	8	3	5	8	8	6	8	8	6	7	7	7	8	7	7	3	3	3	3	3	3	3	3	3	3	3	3	27.6	27.6	13.2	37.377	-1.12007	1.26297	1.48841	1.60113	1.39879	1.60726	-1.06117	-0.151661	0.830397
Guanine nucleotide-binding protein G(k) subunit alpha	GNAI3	P08754	P08754	>sp|P08754|GNAI3_HUMAN Guanine nucleotide-binding protein G(k) subunit alpha OS=Homo sapiens GN=GNAI3 PE=1 SV=3	0.00412869	0.566844	+	1	8	3	3	5	7	5	7	8	7	7	5	6	7	7	7	8	3	3	3	3	3	3	2	2	3	3	3	3	22	9.6	9.6	40.532	4.85799	0.150146	-0.606857	0.348055	-0.095356	-0.591186	0.600592	0.662272	0.985708
14-3-3 protein eta	YWHAH	Q04917;A2IDB2;A2IDB1;F8WEB6	Q04917;A2IDB2	>sp|Q04917|1433F_HUMAN 14-3-3 protein eta OS=Homo sapiens GN=YWHAH PE=1 SV=4;>tr|A2IDB2|A2IDB2_HUMAN Tyrosine 3-monooxygenase/tryptophan 5-monooxygenase activation protein, eta polypeptide (Fragment) OS=Homo sapiens GN=YWHAH PE=4 SV=1	0.00447292	1.26429	+	4	13	8	8	5	12	11	12	13	10	11	11	11	10	11	10	11	8	8	8	8	7	8	7	8	6	7	7	8	52	37.4	37.4	28.218	1.99702	1.19704	1.11438	1.25164	0.957693	1.31706	0.914824	0.924923	0.766043
Transportin-2	TNPO2 variant protein;TNPO2	Q4LE60;O14787-2;O14787;F5H8J7;E7EM99	Q4LE60;O14787-2;O14787;F5H8J7;E7EM99	>tr|Q4LE60|Q4LE60_HUMAN TNPO2 variant protein (Fragment) OS=Homo sapiens GN=TNPO2 variant protein PE=2 SV=1;>sp|O14787-2|TNPO2_HUMAN Isoform 2 of Transportin-2 OS=Homo sapiens GN=TNPO2;>sp|O14787|TNPO2_HUMAN Transportin-2 OS=Homo sapiens GN=TNPO2 PE=1 SV=3	0.00448824	1.77276	+	5	14	9	9	5	10	12	13	9	13	11	9	10	13	9	12	10	5	8	8	4	8	7	4	5	8	4	7	5	19.6	14.3	14.3	117.68	4.51369	0.423996	0.656639	0.578257	0.345301	0.759731	-1.14592	-0.478798	0.374102
Cofilin-1	CFL1	E9PK25;P23528;G3V1A4;E9PP50;E9PQB7;E9PLJ3;E9PS23	E9PK25;P23528;G3V1A4;E9PP50;E9PQB7	>tr|E9PK25|E9PK25_HUMAN Cofilin 1 (non-muscle) OS=Homo sapiens GN=CFL1 PE=4 SV=1;>sp|P23528|COF1_HUMAN Cofilin-1 OS=Homo sapiens GN=CFL1 PE=1 SV=3;>tr|G3V1A4|G3V1A4_HUMAN Cofilin 1 (Non-muscle), isoform CRA_a OS=Homo sapiens GN=CFL1 PE=4 SV=1;>tr|E9PP50|E9	0.00622071	1.72677	+	7	14	14	9	5	13	11	12	13	12	11	11	12	10	13	12	13	9	7	9	9	8	8	8	8	7	9	8	9	62.3	62.3	48	22.728	-0.843168	4.68258	4.02195	4.73067	3.79332	4.57144	3.22504	3.78119	3.22625
Cell surface glycoprotein MUC18	MCAM	P43121	P43121	>sp|P43121|MUC18_HUMAN Cell surface glycoprotein MUC18 OS=Homo sapiens GN=MCAM PE=1 SV=2	0.00649395	0.528935	+	1	10	10	5	5	7	5	8	7	6	9	6	6	7	8	5	7	4	4	5	4	4	5	4	4	4	5	4	3	22.9	22.9	11.6	71.607	1.30617	-1.67504	-0.894428	-0.737404	-1.42268	-0.555479	0.181803	-0.172737	-0.736465
14-3-3 protein theta	YWHAQ	P27348;B4DMT8;E9PG15	P27348;B4DMT8;E9PG15	>sp|P27348|1433T_HUMAN 14-3-3 protein theta OS=Homo sapiens GN=YWHAQ PE=1 SV=1;>tr|B4DMT8|B4DMT8_HUMAN Uncharacterized protein OS=Homo sapiens GN=YWHAQ PE=2 SV=1;>tr|E9PG15|E9PG15_HUMAN Tyrosine 3-monooxygenase/tryptophan 5-monooxygenase activation protein	0.00690769	1.41936	+	3	18	13	13	5	17	17	16	16	14	16	14	16	15	15	15	14	12	13	12	11	10	12	9	12	11	11	11	10	74.7	71	71	27.764	3.80517	3.29677	3.11136	3.19977	2.53861	3.12566	2.32313	2.67939	2.47333
Kinesin light chain 4	KLC4	Q9NSK0-3;Q9NSK0;B4DME9;Q96EG6;C9J8T5;Q9NSK0-2;C9K0D5;C9JQU1;C9JXT5	Q9NSK0-3;Q9NSK0;B4DME9;Q96EG6;C9J8T5	>sp|Q9NSK0-3|KLC4_HUMAN Isoform 3 of Kinesin light chain 4 OS=Homo sapiens GN=KLC4;>sp|Q9NSK0|KLC4_HUMAN Kinesin light chain 4 OS=Homo sapiens GN=KLC4 PE=1 SV=3;>tr|B4DME9|B4DME9_HUMAN Kinesin light chain 4 OS=Homo sapiens GN=KLC4 PE=2 SV=1;>tr|Q96EG6|Q96E	0.00968942	0.348824	+	9	8	3	3	5	7	6	6	6	4	6	6	7	8	6	8	7	2	2	1	1	0	1	3	3	3	3	3	2	13	5	5	70.551	-2.18245	-2.49356	-2.6442	-4.69304	-3.2587	-2.85339	-0.811539	-1.42825	-2.77161
SLAIN motif-containing protein 2	SLAIN2	Q9P270	Q9P270	>sp|Q9P270|SLAI2_HUMAN SLAIN motif-containing protein 2 OS=Homo sapiens GN=SLAIN2 PE=1 SV=2	0.0154421	0.384564	+	1	10	10	5	5	6	4	3	6	3	4	6	7	5	7	8	6	3	2	2	3	1	2	2	4	2	4	4	4	22.4	22.4	11.7	62.543	-2.1807	-3.04061	-0.763414	-0.939079	-2.07454	-0.798979	0.876209	-0.944551	0.0970974
Guanine nucleotide-binding protein G(I)/G(S)/G(T) subunit beta-2	GNB2	P62879;C9JXA5;C9JIS1;E7EP32;C9JZN1;P16520;E9PCP0;F5H0S8;B3KPU1;F5H8J8;F5H100	P62879;C9JXA5;C9JIS1;E7EP32;C9JZN1	>sp|P62879|GBB2_HUMAN Guanine nucleotide-binding protein G(I)/G(S)/G(T) subunit beta-2 OS=Homo sapiens GN=GNB2 PE=1 SV=3;>tr|C9JXA5|C9JXA5_HUMAN Guanine nucleotide-binding protein (G protein), beta polypeptide 2 (Fragment) OS=Homo sapiens GN=GNB2 PE=4 SV=1	0.000182037	2.96153	+	11	8	3	2	6	8	8	6	8	8	6	7	7	7	8	7	7	2	2	2	2	2	2	2	2	2	2	2	2	27.6	13.2	9.1	37.331	2.07213	1.56084	1.59482	2.06103	1.52641	1.60993	-0.504448	0.0221958	0.928251
Ubiquitin-40S ribosomal protein S27a;Ubiquitin;40S ribosomal protein S27a;Polyubiquitin-C;Ubiquitin;Polyubiquitin-B;Ubiquitin	RPS27A;UBC;UBB	P62979;P0CG48;F5H041;F5H7K6;Q96C32;P0CG47;F5GXK7;F5H747;F5H388;B4DV12;F5H7Y5;F5H265;F5H2Z3;F5GYU3;F5H6Q2;F5H4D8;F5GYX6;F5GZ39	P62979;P0CG48;F5H041;F5H7K6;Q96C32;P0CG47;F5GXK7;F5H747;F5H388;B4DV12;F5H7Y5;F5H265;F5H2Z3;F5GYU3;F5H6Q2;F5H4D8;F5GYX6	>sp|P62979|RS27A_HUMAN Ubiquitin-40S ribosomal protein S27a OS=Homo sapiens GN=RPS27A PE=1 SV=2;>sp|P0CG48|UBC_HUMAN Polyubiquitin-C OS=Homo sapiens GN=UBC PE=1 SV=2;>tr|F5H041|F5H041_HUMAN Ubiquitin C OS=Homo sapiens GN=UBC PE=4 SV=1;>tr|F5H7K6|F5H7K6_HUM	0.0014169	3.66296	+	18	8	8	2	6	7	8	8	8	8	8	6	8	7	6	7	8	2	2	2	2	2	2	0	2	1	0	1	2	55.8	55.8	20.5	17.965	-1.0863	-2.54132	-1.91812	-0.650812	-2.84639	-1.81964	-3.26958	-4.48738	-3.90339
Plastin-1	PLS1	Q14651;C9JAM8;C9J0F3;C9J359;C9JU08;C9JVY2;C9JAM3	Q14651	>sp|Q14651|PLSI_HUMAN Plastin-1 OS=Homo sapiens GN=PLS1 PE=1 SV=2	0.00345591	1.49656	+	7	19	14	13	6	15	11	11	13	12	11	7	8	11	13	10	12	10	5	6	7	6	5	3	4	6	7	4	6	42.6	35	31.5	70.253	0.107986	0.370579	-0.546642	-0.150271	0.0292492	-0.440683	-0.696964	-0.772737	-0.473974
DNA topoisomerase 1	TOP1	P11387;E5RIC7;E7ESI1;E5RFS0;E5RJ95;E5RJ33	P11387	>sp|P11387|TOP1_HUMAN DNA topoisomerase 1 OS=Homo sapiens GN=TOP1 PE=1 SV=2	0.00377216	1.25889	+	6	30	30	24	6	22	21	19	25	24	20	17	20	15	22	22	20	18	17	15	20	20	17	13	18	12	17	17	16	40.8	40.8	34.1	90.725	0.447405	1.77987	1.48536	1.72502	1.69466	1.6262	1.23187	1.36012	1.05232
Aldo-keto reductase family 1 member C3	AKR1C3	P42330	P42330	>sp|P42330|AK1C3_HUMAN Aldo-keto reductase family 1 member C3 OS=Homo sapiens GN=AKR1C3 PE=1 SV=4	0.0101714	1.38734	+	1	12	12	6	6	10	11	11	9	10	11	8	11	9	8	9	10	6	6	6	6	5	6	3	6	6	3	5	5	43.3	43.3	30.3	36.853	-0.918817	0.853218	0.827166	0.59919	0.325054	0.851162	-0.29007	0.17494	0.272818
Histone deacetylase 2;Histone deacetylase	HDAC2	Q92769;B3KRS5	Q92769;B3KRS5	>sp|Q92769|HDAC2_HUMAN Histone deacetylase 2 OS=Homo sapiens GN=HDAC2 PE=1 SV=2;>tr|B3KRS5|B3KRS5_HUMAN Histone deacetylase OS=Homo sapiens GN=HDAC2 PE=2 SV=1	0.0141804	0.500975	+	2	10	10	4	6	5	7	7	8	7	6	5	9	8	7	7	8	1	2	2	3	3	1	0	4	3	2	2	3	29.7	29.7	17	55.364	4.31026	-2.71362	-2.41233	-2.23372	-3.03085	-3.44044	-2.87377	-1.8909	-1.64919
Heterogeneous nuclear ribonucleoproteins C1/C2	HNRNPC	P07910;G3V2Q1;B2R603;P07910-2;G3V4C1;B4DY08;G3V4W0;P07910-4;G3V576;G3V575;G3V555;B4DSU6;G3V251;G3V3K6;G3V5X6;P07910-3;G3V4M8;G3V2D6;G3V5V7;Q569J8;G3V2H6;G8JL89	P07910;G3V2Q1;B2R603;P07910-2;G3V4C1;B4DY08;G3V4W0;P07910-4;G3V576;G3V575;G3V555;B4DSU6;G3V251;G3V3K6;G3V5X6;P07910-3	>sp|P07910|HNRPC_HUMAN Heterogeneous nuclear ribonucleoproteins C1/C2 OS=Homo sapiens GN=HNRNPC PE=1 SV=4;>tr|G3V2Q1|G3V2Q1_HUMAN Heterogeneous nuclear ribonucleoprotein C (C1/C2) OS=Homo sapiens GN=HNRNPC PE=4 SV=1;>tr|B2R603|B2R603_HUMAN Uncharacterized	0.00107211	0.681581	+	22	14	14	7	7	13	12	12	14	12	11	9	10	12	11	10	11	6	6	6	7	6	5	4	5	6	5	5	5	49	49	37.3	33.67	-2.40766	2.17829	2.41546	2.39647	2.38357	2.23944	2.3601	3.20502	2.88744
Poly(rC)-binding protein 2	PCBP2	A8K7X6;Q6IPF4;F8VYL7;Q68Y55;Q15366;Q32Q82;F8VZX2;G3V0E8;F8VRG9;B4DXP5;B4DLC0;B4DRD7;F8VWQ4;F8VXH9;F8W0G4;F8VRH0;F8W1G6;F8VTZ0;F8VUX6	A8K7X6;Q6IPF4;F8VYL7;Q68Y55;Q15366;Q32Q82;F8VZX2;G3V0E8;F8VRG9;B4DXP5;B4DLC0;B4DRD7;F8VWQ4;F8VXH9;F8W0G4	>tr|A8K7X6|A8K7X6_HUMAN Poly(RC) binding protein 2, isoform CRA_b OS=Homo sapiens GN=PCBP2 PE=2 SV=1;>tr|Q6IPF4|Q6IPF4_HUMAN Poly(RC) binding protein 2 OS=Homo sapiens GN=PCBP2 PE=2 SV=1;>tr|F8VYL7|F8VYL7_HUMAN Poly(rC)-binding protein 2 OS=Homo sapiens GN	0.00279748	0.698911	+	19	16	11	8	8	12	13	12	12	13	14	9	13	13	13	13	15	6	7	6	6	7	7	5	7	7	6	7	8	67.7	54.7	43.9	38.221	-3.61873	2.5512	2.59125	2.52458	2.24763	2.4265	3.42907	2.60017	2.93203
Probable global transcription activator SNF2L1	SMARCA1	P28370;P28370-2;E9PCY3;F6TQG2	P28370;P28370-2;E9PCY3;F6TQG2	>sp|P28370|SMCA1_HUMAN Probable global transcription activator SNF2L1 OS=Homo sapiens GN=SMARCA1 PE=1 SV=2;>sp|P28370-2|SMCA1_HUMAN Isoform 2 of Probable global transcription activator SNF2L1 OS=Homo sapiens GN=SMARCA1;>tr|E9PCY3|E9PCY3_HUMAN Uncharacteriz	0.0145411	0.578407	+	4	13	5	5	8	6	7	7	6	6	9	7	7	10	9	11	8	0	2	2	1	1	2	2	2	4	2	4	1	12.3	5.2	5.2	122.6	2.15213	-3.60414	-3.48623	-5.01347	-3.78886	-3.52106	-3.28984	-3.03324	-2.61001
Cullin-associated NEDD8-dissociated protein 1	CAND1	Q86VP6;Q86VP6-2;H0YH27;H0YGP5;O75155;O75155-2;F8WBB8;F5H6I6	Q86VP6;Q86VP6-2	>sp|Q86VP6|CAND1_HUMAN Cullin-associated NEDD8-dissociated protein 1 OS=Homo sapiens GN=CAND1 PE=1 SV=2;>sp|Q86VP6-2|CAND1_HUMAN Isoform 2 of Cullin-associated NEDD8-dissociated protein 1 OS=Homo sapiens GN=CAND1	0.000289974	1.3262	+	8	45	45	36	9	38	32	33	38	34	36	26	34	36	34	34	35	31	25	26	31	28	28	22	27	30	27	28	27	47.6	47.6	37.5	136.37	0.597164	3.76025	3.79778	3.87072	3.75173	3.77442	3.16994	3.49781	3.50825
Lamina-associated polypeptide 2, isoform alpha;Thymopoietin;Thymopentin	TMPO	P42166	P42166	>sp|P42166|LAP2A_HUMAN Lamina-associated polypeptide 2, isoform alpha OS=Homo sapiens GN=TMPO PE=1 SV=2	0.000312922	0.734683	+	1	28	28	19	9	24	23	22	21	22	25	20	23	21	23	23	24	15	15	13	12	14	16	11	14	13	14	14	15	67.9	67.9	51.2	75.491	1.85836	1.7137	2.17449	1.80061	1.96127	2.06759	2.42887	2.38206	2.23836
Heterogeneous nuclear ribonucleoprotein H2	HNRNPH2	P55795;B4DFK9	P55795;B4DFK9	>sp|P55795|HNRH2_HUMAN Heterogeneous nuclear ribonucleoprotein H2 OS=Homo sapiens GN=HNRNPH2 PE=1 SV=1;>tr|B4DFK9|B4DFK9_HUMAN Uncharacterized protein OS=Homo sapiens GN=HNRNPH2 PE=2 SV=1	0.00621504	1.46205	+	2	17	8	8	9	13	11	14	12	11	12	11	12	13	11	11	14	5	4	5	6	5	5	4	6	5	5	5	6	53.7	28.3	28.3	49.263	-2.16965	1.94969	2.29302	2.08525	2.05397	1.9916	1.28494	1.58288	1.85444
Ribose-phosphate pyrophosphokinase 1;Ribose-phosphate pyrophosphokinase	PRPS1	P60891;B4DNL6;B1ALA9;B1ALA7;A6NMS2	P60891;B4DNL6;B1ALA9	>sp|P60891|PRPS1_HUMAN Ribose-phosphate pyrophosphokinase 1 OS=Homo sapiens GN=PRPS1 PE=1 SV=2;>tr|B4DNL6|B4DNL6_HUMAN Ribose-phosphate pyrophosphokinase OS=Homo sapiens GN=PRPS1 PE=2 SV=1;>tr|B1ALA9|B1ALA9_HUMAN Phosphoribosyl pyrophosphate synthetase 1 O	0.0095572	2.07026	+	5	12	12	3	9	9	9	11	11	10	10	5	7	9	8	9	8	2	1	3	3	2	3	0	2	3	1	2	2	36.5	36.5	11.9	34.834	2.41254	-3.01248	-1.89231	-1.36591	-2.51009	-2.23472	-3.0953	-3.55338	-2.43876
Probable ATP-dependent RNA helicase DDX17	DDX17	Q59F66;Q92841;Q92841-3;Q92841-1;Q92841-2;C9JMU5;Q9UQL5;G5E9L5	Q59F66;Q92841;Q92841-3;Q92841-1;Q92841-2;C9JMU5	>tr|Q59F66|Q59F66_HUMAN DEAD (Asp-Glu-Ala-Asp) box polypeptide 17 (Fragment) OS=Homo sapiens GN=DDX17 PE=2 SV=1;>sp|Q92841|DDX17_HUMAN Probable ATP-dependent RNA helicase DDX17 OS=Homo sapiens GN=DDX17 PE=1 SV=2;>sp|Q92841-3|DDX17_HUMAN Isoform 4 of Probab	0.0112618	0.664207	+	8	25	16	16	9	20	20	21	17	21	21	18	23	21	21	24	19	11	12	12	9	13	12	12	15	12	13	15	11	41.5	30	30	81.067	0.613424	2.44294	1.55508	2.08877	2.48641	1.55105	3.0214	2.60342	2.38051
EH domain-containing protein 1	EHD1	Q9H4M9;F5H5B6;B4DZH9;C9JC03;C9J2Z4;C9JDQ8;C9IZH1;C9JIJ3	Q9H4M9;F5H5B6;B4DZH9;C9JC03;C9J2Z4	>sp|Q9H4M9|EHD1_HUMAN EH domain-containing protein 1 OS=Homo sapiens GN=EHD1 PE=1 SV=2;>tr|F5H5B6|F5H5B6_HUMAN EH-domain-containing 1 OS=Homo sapiens GN=EHD1 PE=4 SV=1;>tr|B4DZH9|B4DZH9_HUMAN Uncharacterized protein OS=Homo sapiens GN=EHD1 PE=2 SV=1;>tr|C9	1.17421e-05	0.710141	+	8	31	31	21	10	25	26	21	22	26	25	19	21	21	24	24	25	18	18	16	16	18	19	15	15	16	19	18	19	77.2	77.2	59.7	60.626	-0.77611	2.88628	2.93445	2.84373	2.64486	2.85298	3.22177	3.48251	3.30839
14-3-3 protein zeta/delta	YWHAZ	P63104;E7EX29;B0AZS6;E7ESK7;E7EX24;H0YB80;E7EVZ2;E9PD24;E5RIR4;E5RGE1	P63104;E7EX29;B0AZS6;E7ESK7;E7EX24	>sp|P63104|1433Z_HUMAN 14-3-3 protein zeta/delta OS=Homo sapiens GN=YWHAZ PE=1 SV=1;>tr|E7EX29|E7EX29_HUMAN Tyrosine 3-monooxygenase/tryptophan 5-monooxygenase activation protein, zeta polypeptide (Fragment) OS=Homo sapiens GN=YWHAZ PE=3 SV=1;>tr|B0AZS6|B0	0.000308134	1.57536	+	10	18	15	8	10	18	15	16	17	15	17	16	15	15	15	15	16	8	6	7	7	6	8	6	6	6	6	6	7	71	71	31.8	27.745	-0.430763	4.84102	4.96029	4.57434	4.62923	4.95472	3.74485	4.23089	4.35736
Putative pre-mRNA-splicing factor ATP-dependent RNA helicase DHX16	DHX16	O60231;B0V0F8;Q5SQH5;B0V0F7;F8VPA4;A2AB15	O60231;B0V0F8;Q5SQH5	>sp|O60231|DHX16_HUMAN Putative pre-mRNA-splicing factor ATP-dependent RNA helicase DHX16 OS=Homo sapiens GN=DHX16 PE=1 SV=2;>tr|B0V0F8|B0V0F8_HUMAN DEAH (Asp-Glu-Ala-His) box polypeptide 16 (Fragment) OS=Homo sapiens GN=DHX16 PE=4 SV=1;>tr|Q5SQH5|Q5SQH5_H	0.0077705	0.620201	+	6	17	16	6	11	8	13	11	11	12	12	10	12	12	9	12	12	3	4	3	5	4	4	4	2	2	4	4	3	20.3	19.4	8.5	119.26	-1.80015	-0.796776	-0.280025	-1.33782	-1.06869	-0.336842	0.237213	-0.393259	-0.205769
Heterogeneous nuclear ribonucleoprotein D-like	HNRPDL	O14979	O14979	>sp|O14979|HNRDL_HUMAN Heterogeneous nuclear ribonucleoprotein D-like OS=Homo sapiens GN=HNRPDL PE=1 SV=3	0.0104156	0.514209	+	1	13	13	2	11	13	11	11	13	11	11	9	11	12	10	12	12	2	2	1	2	2	1	2	2	2	2	2	2	37.9	37.9	8.1	46.437	4.4769	-1.92323	-2.9444	-1.74591	-1.3634	-3.11119	-1.54862	-0.992977	-1.23951
Histone H3.1	HIST1H3A	P68431	P68431	>sp|P68431|H31_HUMAN Histone H3.1 OS=Homo sapiens GN=HIST1H3A PE=1 SV=2	0.00433246	29.8643	+	1	14	2	2	12	10	13	11	9	10	10	9	9	13	10	10	11	2	2	2	2	2	2	0	1	2	0	1	1	77.9	26.5	26.5	15.404	0.195253	3.66039	1.32063	4.42902	0.369246	1.29425	-3.26505	-3.7754	3.04839
Histone H3.2;Histone H3;Histone H3.3C	HIST2H3A;H3F3A;H3F3C	Q71DI3;B4DEB1;Q6NXT2	Q71DI3;B4DEB1;Q6NXT2	>sp|Q71DI3|H32_HUMAN Histone H3.2 OS=Homo sapiens GN=HIST2H3A PE=1 SV=3;>tr|B4DEB1|B4DEB1_HUMAN Histone H3 OS=Homo sapiens GN=H3F3A PE=2 SV=1;>sp|Q6NXT2|H3C_HUMAN Histone H3.3C OS=Homo sapiens GN=H3F3C PE=1 SV=3	0.00590268	37.7453	+	3	14	14	2	12	10	13	11	9	10	10	9	9	13	10	10	11	2	2	2	2	2	2	0	1	2	0	1	1	77.9	77.9	26.5	15.388	0.110699	3.33466	3.15684	2.52008	5.20273	3.13591	-2.94778	-4.39561	5.12219
Tubulin beta-6 chain	TUBB6	Q9BUF5;B4DP54;B3KS31	Q9BUF5;B4DP54;B3KS31	>sp|Q9BUF5|TBB6_HUMAN Tubulin beta-6 chain OS=Homo sapiens GN=TUBB6 PE=1 SV=1;>tr|B4DP54|B4DP54_HUMAN Tubulin, beta 6 class V OS=Homo sapiens GN=TUBB6 PE=2 SV=1;>tr|B3KS31|B3KS31_HUMAN Tubulin, beta 6 class V OS=Homo sapiens GN=TUBB6 PE=2 SV=1	0.00622553	0.771126	+	3	21	9	9	12	21	20	19	19	19	20	17	19	17	20	19	21	9	9	8	9	8	9	7	9	7	9	9	9	58.5	36.3	36.3	49.857	2.40107	2.9102	3.12047	2.7338	2.80032	2.96698	3.16955	3.52608	3.27913
ADP/ATP translocase 2	SLC25A5	P05141;Q9H0C2	P05141	>sp|P05141|ADT2_HUMAN ADP/ATP translocase 2 OS=Homo sapiens GN=SLC25A5 PE=1 SV=7	0.000506604	2.00286	+	2	20	7	7	13	18	17	17	17	17	17	15	18	16	19	17	17	6	6	6	6	6	6	5	6	6	6	6	6	51.3	21.8	21.8	32.852	2.22571	3.35005	3.33905	2.89349	3.67656	3.58338	1.61275	2.37086	2.63379
Elongation factor 1-alpha 1;Putative elongation factor 1-alpha-like 3;Elongation factor 1-alpha	EEF1A1;EEF1A1P5	P68104;Q5VTE0;Q6IQ15;F8W6I0;Q5JR01;A6PW80;E7EPH7	P68104;Q5VTE0;Q6IQ15;F8W6I0	>sp|P68104|EF1A1_HUMAN Elongation factor 1-alpha 1 OS=Homo sapiens GN=EEF1A1 PE=1 SV=1;>sp|Q5VTE0|EF1A3_HUMAN Putative elongation factor 1-alpha-like 3 OS=Homo sapiens GN=EEF1A1P5 PE=5 SV=1;>tr|Q6IQ15|Q6IQ15_HUMAN EEF1A1 protein OS=Homo sapiens GN=EEF1A1 P	0.00123774	1.66067	+	7	29	29	16	13	27	27	26	28	27	27	23	28	28	26	28	27	14	15	14	16	14	15	14	15	15	14	15	16	76.4	76.4	45.2	50.14	3.14963	6.65697	6.88387	6.95242	6.81196	6.83568	5.70738	5.71673	6.51131
HLA class I histocompatibility antigen, A-2 alpha chain;HLA class I histocompatibility antigen, A-69 alpha chain;HLA class I histocompatibility antigen, A-68 alpha chain	HLA-A	A9R9N7;P01892;F8VU18;A9R9N8;P10316;P01891;E7EW36	A9R9N7;P01892;F8VU18;A9R9N8;P10316;P01891	>tr|A9R9N7|A9R9N7_HUMAN Major histocompatibility complex, class I, A OS=Homo sapiens GN=HLA-A PE=3 SV=1;>sp|P01892|1A02_HUMAN HLA class I histocompatibility antigen, A-2 alpha chain OS=Homo sapiens GN=HLA-A PE=1 SV=1;>tr|F8VU18|F8VU18_HUMAN Major histocomp	0.00221194	1.30112	+	7	18	18	5	13	17	13	16	17	16	16	15	15	17	17	13	17	5	4	5	5	5	5	5	5	5	5	4	5	55.8	55.8	15.4	41.449	-1.35405	4.15905	4.34799	4.2513	4.31358	4.34952	3.73217	3.97854	3.98646
DNA topoisomerase 2;DNA topoisomerase 2-alpha	TOP2A	P11388-4;C9J5P2;P11388-3;P11388-2;P11388;C9J4C3	P11388-4;C9J5P2;P11388-3;P11388-2;P11388;C9J4C3	>sp|P11388-4|TOP2A_HUMAN Isoform 4 of DNA topoisomerase 2-alpha OS=Homo sapiens GN=TOP2A;>tr|C9J5P2|C9J5P2_HUMAN DNA topoisomerase 2 OS=Homo sapiens GN=TOP2A PE=3 SV=1;>sp|P11388-3|TOP2A_HUMAN Isoform 3 of DNA topoisomerase 2-alpha OS=Homo sapiens GN=TOP2A	1.51336e-07	0.420333	+	6	47	47	32	15	24	25	25	24	27	24	24	37	27	38	32	33	14	16	17	13	17	16	18	25	17	27	20	22	34.7	34.7	26.2	182.68	5.04778	0.745943	0.576996	0.441132	0.518036	1.02081	1.96991	1.95866	1.87635
Filamin-C	FLNC	Q14315;Q14315-2	Q14315;Q14315-2	>sp|Q14315|FLNC_HUMAN Filamin-C OS=Homo sapiens GN=FLNC PE=1 SV=3;>sp|Q14315-2|FLNC_HUMAN Isoform 2 of Filamin-C OS=Homo sapiens GN=FLNC	0.000406472	0.835607	+	2	95	80	80	15	73	67	62	69	67	66	58	73	61	67	67	70	58	53	49	56	55	51	46	58	47	52	52	55	47.1	42.5	42.5	291.02	0.276224	4.05346	4.31146	4.21397	4.12375	4.27864	4.47341	4.32293	4.4663
Glycogen phosphorylase, brain form	PYGB	P11216;H0Y4Z6;E7END0	P11216	>sp|P11216|PYGB_HUMAN Glycogen phosphorylase, brain form OS=Homo sapiens GN=PYGB PE=1 SV=5	0.0013102	1.32395	+	3	58	58	43	15	47	48	49	47	47	49	38	40	45	40	42	48	34	36	38	34	35	37	30	32	36	31	32	36	72	72	62.2	96.695	-3.97883	5.18984	5.13725	5.16033	5.15106	5.28245	4.39606	4.80509	5.01182
Clathrin heavy chain 1	CLTC	Q00610;Q00610-2;F5H5N6	Q00610;Q00610-2	>sp|Q00610|CLH1_HUMAN Clathrin heavy chain 1 OS=Homo sapiens GN=CLTC PE=1 SV=5;>sp|Q00610-2|CLH1_HUMAN Isoform 2 of Clathrin heavy chain 1 OS=Homo sapiens GN=CLTC	0.00159914	1.36652	+	3	88	88	72	16	80	81	75	83	80	82	60	78	74	68	77	79	66	66	61	69	65	68	47	64	61	55	63	67	62.5	62.5	53.1	191.61	2.66118	6.79504	6.4283	6.74074	6.57697	6.4573	5.81149	6.19239	6.35754
Niban-like protein 1	FAM129B	Q96TA1;Q96TA1-2	Q96TA1;Q96TA1-2	>sp|Q96TA1|NIBL1_HUMAN Niban-like protein 1 OS=Homo sapiens GN=FAM129B PE=1 SV=3;>sp|Q96TA1-2|NIBL1_HUMAN Isoform 2 of Niban-like protein 1 OS=Homo sapiens GN=FAM129B	0.00890275	1.26672	+	2	32	32	16	16	28	30	26	27	26	30	20	25	26	24	29	25	14	15	14	13	13	14	9	13	14	13	15	12	56.4	56.4	26.7	84.137	-1.62495	3.71489	3.32348	3.79601	3.9251	3.37369	3.26375	3.17679	3.39835
Annexin A2;Annexin;Putative annexin A2-like protein	ANXA2;ANXA2P2	P07355-2;P07355;H0YN42;H0YMU9;H0YMD0;A6NMY6;H0YM50;B3KRQ1;H0YKS4;H0YL33;H0YN28;H0YMM1;H0YMW4;H0YKX9;H0YMT9;H0YLV6;H0YKZ7;H0YKL9;H0YNA0;H0YKV8;H0YN52;H0YMD9;H0YKN4;H0YNB8;H0YLE2;REV__Q9BUL8;REV__C9J5C3;REV__C9J6F3;REV__C9J363;REV__C9JND6	P07355-2;P07355;H0YN42;H0YMU9;H0YMD0;A6NMY6;H0YM50;B3KRQ1;H0YKS4;H0YL33;H0YN28	>sp|P07355-2|ANXA2_HUMAN Isoform 2 of Annexin A2 OS=Homo sapiens GN=ANXA2;>sp|P07355|ANXA2_HUMAN Annexin A2 OS=Homo sapiens GN=ANXA2 PE=1 SV=2;>tr|H0YN42|H0YN42_HUMAN Annexin (Fragment) OS=Homo sapiens GN=ANXA2 PE=3 SV=1;>tr|H0YMU9|H0YMU9_HUMAN Annexin OS=	0.000874254	1.34576	+	30	32	32	15	17	30	31	30	28	30	29	26	28	30	29	31	31	14	14	15	14	15	15	14	13	14	15	15	15	74.8	74.8	39.2	40.411	3.99953	6.29647	6.48851	6.3427	6.26825	6.45745	5.96168	6.00442	5.93204
AP-2 complex subunit alpha-2	AP2A2	O94973;O94973-2;C9J1S3;O94973-3;E7ESQ4;E9PJJ7;E9PR62;E7EVC3;H0YEG0;H0YDE9;E9PNC4;E9PQP4	O94973;O94973-2;C9J1S3;O94973-3;E7ESQ4;E9PJJ7	>sp|O94973|AP2A2_HUMAN AP-2 complex subunit alpha-2 OS=Homo sapiens GN=AP2A2 PE=1 SV=2;>sp|O94973-2|AP2A2_HUMAN Isoform 2 of AP-2 complex subunit alpha-2 OS=Homo sapiens GN=AP2A2;>tr|C9J1S3|C9J1S3_HUMAN Adaptor-related protein complex 2, alpha 2 subunit OS	0.000158454	1.41545	+	12	35	23	15	20	30	30	26	28	29	27	18	24	26	26	32	26	13	14	9	12	13	11	8	9	11	11	14	12	49	35	24.8	103.96	-1.96555	1.06313	1.07022	1.03133	1.02563	1.00381	0.226702	0.410587	0.744385
Phosphoglycerate kinase 1;Phosphoglycerate kinase	PGK1	P00558;B7Z7A9;E7ERH5	P00558;B7Z7A9;E7ERH5	>sp|P00558|PGK1_HUMAN Phosphoglycerate kinase 1 OS=Homo sapiens GN=PGK1 PE=1 SV=3;>tr|B7Z7A9|B7Z7A9_HUMAN Phosphoglycerate kinase OS=Homo sapiens GN=PGK1 PE=2 SV=1;>tr|E7ERH5|E7ERH5_HUMAN Phosphoglycerate kinase OS=Homo sapiens GN=PGK1 PE=3 SV=1	0.00352296	1.72931	+	3	30	30	9	21	30	27	27	30	27	29	26	25	24	25	27	26	9	7	7	9	7	8	7	6	6	5	7	7	81.8	81.8	21.6	44.614	0.914617	4.0944	4.29275	4.31924	4.19855	4.52652	3.92198	3.1364	4.13247
Polyadenylate-binding protein 1	PABPC1	P11940;E7ERJ7;E7EQV3;P11940-2;H0YBQ4;H0YBN4;H0YAP2;H0YAW6;H0YB75;H0YAS6;H0YB86;E5RJB9;Q4VXU2;E5RH24;E5RGH3;Q4VY17;H0YAS7;E5RHG7;E5RFD8;E5RGC4;H0YC10;Q96DU9;H0YER0	P11940;E7ERJ7;E7EQV3;P11940-2	>sp|P11940|PABP1_HUMAN Polyadenylate-binding protein 1 OS=Homo sapiens GN=PABPC1 PE=1 SV=2;>tr|E7ERJ7|E7ERJ7_HUMAN Poly(A)-binding protein, cytoplasmic 1 OS=Homo sapiens GN=PABPC1 PE=4 SV=1;>tr|E7EQV3|E7EQV3_HUMAN Poly(A)-binding protein, cytoplasmic 1 OS=	0.000181891	0.661751	+	23	37	37	4	33	30	28	30	30	27	30	28	31	28	30	28	29	4	4	3	4	4	3	4	4	4	4	4	4	67.3	67.3	9.9	70.67	3.622	0.738297	0.363447	0.365875	0.654499	0.564711	1.22931	0.900789	1.2598
Pyruvate kinase isozymes M1/M2;Pyruvate kinase	PKM2	P14618;B4DUU6;E9PF79	P14618;B4DUU6;E9PF79	>sp|P14618|KPYM_HUMAN Pyruvate kinase isozymes M1/M2 OS=Homo sapiens GN=PKM2 PE=1 SV=4;>tr|B4DUU6|B4DUU6_HUMAN Pyruvate kinase OS=Homo sapiens GN=PKM2 PE=2 SV=1;>tr|E9PF79|E9PF79_HUMAN Pyruvate kinase OS=Homo sapiens GN=PKM2 PE=3 SV=1	0.0071618	2.38666	+	3	43	43	5	38	42	39	38	37	33	38	35	33	34	36	34	39	5	5	5	5	4	5	3	3	5	3	4	4	77.4	77.4	9.4	57.936	5.4126	2.97716	2.96054	4.40421	4.28804	3.01329	1.78942	3.22114	2.37982
Endonuclease G, mitochondrial	ENDOG	Q14249	Q14249	>sp|Q14249|NUCG_HUMAN Endonuclease G, mitochondrial OS=Homo sapiens GN=ENDOG PE=1 SV=4	0.0156869	1.52933		1	3	3	3	0	2	2	2	2	2	2	2	2	2	2	2	3	2	2	2	2	2	2	2	2	2	2	2	3	11.1	11.1	11.1	32.62	0.0500736	-1.14996	-0.64617	-1.01014	-1.15949	-0.631035	-2.02914	-1.09607	-1.50996
NADH dehydrogenase [ubiquinone] 1 alpha subcomplex subunit 9, mitochondrial	NDUFA9	Q16795;F5H0J3;F5GY40	Q16795	>sp|Q16795|NDUA9_HUMAN NADH dehydrogenase [ubiquinone] 1 alpha subcomplex subunit 9, mitochondrial OS=Homo sapiens GN=NDUFA9 PE=1 SV=2	0.0157074	1.20033		3	11	11	11	0	10	10	9	11	8	9	6	9	9	7	9	7	10	10	9	11	8	9	6	9	9	7	9	7	33.2	33.2	33.2	42.509	-0.0184536	1.99446	1.91225	1.57355	1.68741	1.76705	1.68243	1.50344	1.68575
ATP-dependent zinc metalloprotease YME1L1	YME1L1	Q96TA2;Q96I63;Q96TA2-2;B4DNM1;F5GYR4;Q5T8D1;Q5T8D2	Q96TA2;Q96I63;Q96TA2-2;B4DNM1;F5GYR4;Q5T8D1	>sp|Q96TA2|YMEL1_HUMAN ATP-dependent zinc metalloprotease YME1L1 OS=Homo sapiens GN=YME1L1 PE=1 SV=2;>tr|Q96I63|Q96I63_HUMAN YME1-like 1 (S. cerevisiae) OS=Homo sapiens GN=YME1L1 PE=2 SV=1;>sp|Q96TA2-2|YMEL1_HUMAN Isoform 2 of ATP-dependent zinc metallopro	0.0157815	0.84815		7	7	7	7	0	3	4	3	4	5	4	2	3	4	6	4	5	3	4	3	4	5	4	2	3	4	6	4	5	10.2	10.2	10.2	86.454	1.97578	-0.74192	-1.24102	-0.955952	-0.88312	-1.12162	-0.719999	-0.667524	-0.816032
Serine/threonine-protein phosphatase 5;Serine/threonine-protein phosphatase	PPP5C	P53041;H0YDU8;B4DDZ8;A8MU39	P53041;H0YDU8;B4DDZ8;A8MU39	>sp|P53041|PPP5_HUMAN Serine/threonine-protein phosphatase 5 OS=Homo sapiens GN=PPP5C PE=1 SV=1;>tr|H0YDU8|H0YDU8_HUMAN Serine/threonine-protein phosphatase (Fragment) OS=Homo sapiens GN=PPP5C PE=3 SV=1;>tr|B4DDZ8|B4DDZ8_HUMAN Serine/threonine-protein phos	0.0158901	0.746048		4	10	10	10	0	7	7	8	8	4	8	5	6	6	7	5	6	7	7	8	8	4	8	5	6	6	7	5	6	24.6	24.6	24.6	56.878	0.97073	0.49914	-0.0254822	0.689552	0.583	0.159239	0.551701	1.15884	0.760309
Thioredoxin domain-containing protein 12	TXNDC12	O95881	O95881	>sp|O95881|TXD12_HUMAN Thioredoxin domain-containing protein 12 OS=Homo sapiens GN=TXNDC12 PE=1 SV=1	0.0159702	0.74676		1	6	6	6	0	4	5	4	4	5	6	3	4	4	3	6	5	4	5	4	4	5	6	3	4	4	3	6	5	46.5	46.5	46.5	19.206	-3.49937	-0.709616	-0.657751	-0.0718002	-0.626844	-0.371668	0.0915585	-0.473852	-0.11636
40S ribosomal protein S12	RPS12	P25398	P25398	>sp|P25398|RS12_HUMAN 40S ribosomal protein S12 OS=Homo sapiens GN=RPS12 PE=1 SV=3	0.0163228	1.44433		1	7	7	7	0	6	6	6	7	6	6	5	7	6	5	6	5	6	6	6	7	6	6	5	7	6	5	6	5	61.4	61.4	61.4	14.515	2.33705	1.70933	2.45913	2.32285	1.68729	2.35829	1.50897	1.179	1.70815
Myotubularin-related protein 5	SBF1	O95248-4;G5E933;O95248;C9JNC1;REV__A6NNM8;H0Y5W8	O95248-4;G5E933;O95248	>sp|O95248-4|MTMR5_HUMAN Isoform 4 of Myotubularin-related protein 5 OS=Homo sapiens GN=SBF1;>tr|G5E933|G5E933_HUMAN SET binding factor 1 OS=Homo sapiens GN=SBF1 PE=4 SV=1;>sp|O95248|MTMR5_HUMAN Myotubularin-related protein 5 OS=Homo sapiens GN=SBF1 PE=1 S	0.0163943	1.53115		6	8	8	8	0	7	5	6	6	5	5	5	5	6	4	5	5	7	5	6	6	5	5	5	5	6	4	5	5	5.5	5.5	5.5	211.05	-2.29021	-1.2903	-1.13213	-0.308042	-1.26639	-1.39101	-1.16786	-1.48103	-1.82817
NADH-ubiquinone oxidoreductase 75 kDa subunit, mitochondrial	NDUFS1	P28331;B4DUC1;E7ENF3;B4DPG1;B4DJ81;C9JPQ5;F8WDL5	P28331;B4DUC1;E7ENF3;B4DPG1;B4DJ81	>sp|P28331|NDUS1_HUMAN NADH-ubiquinone oxidoreductase 75 kDa subunit, mitochondrial OS=Homo sapiens GN=NDUFS1 PE=1 SV=3;>tr|B4DUC1|B4DUC1_HUMAN Uncharacterized protein OS=Homo sapiens GN=NDUFS1 PE=2 SV=1;>tr|E7ENF3|E7ENF3_HUMAN NADH dehydrogenase (ubiquino	0.0163989	0.823552		7	20	20	20	0	16	15	14	15	17	14	13	17	15	16	16	16	16	15	14	15	17	14	13	17	15	16	16	16	36.6	36.6	36.6	79.467	1.52612	1.93765	1.99178	1.48645	1.7828	2.07297	2.28098	2.07729	2.00883
NADH dehydrogenase [ubiquinone] 1 beta subcomplex subunit 10	NDUFB10	O96000;Q96II6	O96000;Q96II6	>sp|O96000|NDUBA_HUMAN NADH dehydrogenase [ubiquinone] 1 beta subcomplex subunit 10 OS=Homo sapiens GN=NDUFB10 PE=1 SV=3;>tr|Q96II6|Q96II6_HUMAN NADH dehydrogenase (Ubiquinone) 1 beta subcomplex, 10, 22kDa, isoform CRA_a OS=Homo sapiens GN=NDUFB10 PE=2 SV=	0.0164595	2.52358		2	5	5	5	0	3	4	2	2	2	3	0	3	1	1	3	3	3	4	2	2	2	3	0	3	1	1	3	3	39.5	39.5	39.5	20.776	-2.10003	-1.49266	-1.27337	-1.96894	-1.08345	-1.09608	-4.49676	-2.13909	-3.51307
E3 ubiquitin-protein ligase UBR5	UBR5	O95071;E7EMW7;E7ET84;E5RFK7	O95071;E7EMW7	>sp|O95071|UBR5_HUMAN E3 ubiquitin-protein ligase UBR5 OS=Homo sapiens GN=UBR5 PE=1 SV=2;>tr|E7EMW7|E7EMW7_HUMAN Ubiquitin protein ligase E3 component n-recognin 5 OS=Homo sapiens GN=UBR5 PE=4 SV=1	0.0167449	0.805015		4	19	19	19	0	9	12	10	13	9	9	9	8	12	10	12	13	9	12	10	13	9	9	9	8	12	10	12	13	10	10	10	309.35	-0.0134773	0.941656	1.07108	0.805086	0.635685	1.10912	1.10102	1.32954	1.0092
Stomatin-like protein 2	STOML2	Q9UJZ1;B4E1K7;F2Z2I8	Q9UJZ1;B4E1K7	>sp|Q9UJZ1|STML2_HUMAN Stomatin-like protein 2 OS=Homo sapiens GN=STOML2 PE=1 SV=1;>tr|B4E1K7|B4E1K7_HUMAN Uncharacterized protein OS=Homo sapiens GN=STOML2 PE=2 SV=1	0.0167768	1.2086		3	7	7	7	0	4	4	5	5	5	5	5	6	6	4	5	5	4	4	5	5	5	5	5	6	6	4	5	5	38.5	38.5	38.5	38.534	-3.80783	1.74819	1.52704	1.9223	1.76645	1.57118	1.57848	1.3821	1.37857
Calpain-1 catalytic subunit	CAPN1	P07384;E9PRM1;E9PL37;E9PQB3;E9PLQ6;E9PSA6;E9PJA6;E9PMC6;E9PLC9;E9PJJ3;E9PLX0;E9PIA9	P07384	>sp|P07384|CAN1_HUMAN Calpain-1 catalytic subunit OS=Homo sapiens GN=CAPN1 PE=1 SV=1	0.0167885	1.28975		12	23	23	23	0	16	17	20	17	17	21	17	17	19	18	18	21	16	17	20	17	17	21	17	17	19	18	18	21	35.3	35.3	35.3	81.889	0.180307	3.8217	3.87758	4.16319	3.84607	3.87253	3.25577	3.95452	3.85122
Medium-chain specific acyl-CoA dehydrogenase, mitochondrial	ACADM	Q5T4U5;P11310-2;P11310;B7Z9I1;B4DJE7;E9PJM9;E9PRX4;H0YDT5	Q5T4U5;P11310-2;P11310;B7Z9I1;B4DJE7	>tr|Q5T4U5|Q5T4U5_HUMAN Acyl-CoA dehydrogenase, C-4 to C-12 straight chain OS=Homo sapiens GN=ACADM PE=2 SV=1;>sp|P11310-2|ACADM_HUMAN Isoform 2 of Medium-chain specific acyl-CoA dehydrogenase, mitochondrial OS=Homo sapiens GN=ACADM;>sp|P11310|ACADM_HUMAN	0.0168969	0.641386		8	10	10	10	0	8	6	9	8	7	8	3	6	7	7	6	8	8	6	9	8	7	8	3	6	7	7	6	8	33.9	33.9	33.9	50.27	0.380022	0.229429	-0.100851	-0.136219	-0.19474	-0.235788	1.55974	0.75712	0.49465
ATP synthase subunit alpha, mitochondrial;ATP synthase subunit alpha	ATP5A1	P25705;A8K092	P25705;A8K092	>sp|P25705|ATPA_HUMAN ATP synthase subunit alpha, mitochondrial OS=Homo sapiens GN=ATP5A1 PE=1 SV=1;>tr|A8K092|A8K092_HUMAN ATP synthase subunit alpha OS=Homo sapiens GN=ATP5A1 PE=2 SV=1	0.0169693	0.865829		2	27	27	27	0	22	25	24	23	23	23	22	24	24	24	23	26	22	25	24	23	23	23	22	24	24	24	23	26	51.2	51.2	51.2	59.75	4.822	4.66715	4.74073	4.91951	4.68223	4.66471	5.02205	4.74675	5.11194
2,3-cyclic-nucleotide 3-phosphodiesterase	CNP	P09543;P09543-2;F8W7I0;C9K0L8	P09543;P09543-2;F8W7I0	>sp|P09543|CN37_HUMAN 2,3-cyclic-nucleotide 3-phosphodiesterase OS=Homo sapiens GN=CNP PE=1 SV=2;>sp|P09543-2|CN37_HUMAN Isoform CNPI of 2,3-cyclic-nucleotide 3-phosphodiesterase OS=Homo sapiens GN=CNP;>tr|F8W7I0|F8W7I0_HUMAN 2,3-cyclic nucleotide	0.016986	1.18919		4	12	12	12	0	8	10	10	9	9	11	5	9	9	8	9	8	8	10	10	9	9	11	5	9	9	8	9	8	35.4	35.4	35.4	47.578	-3.69618	1.07593	1.00032	0.937065	0.779453	1.14106	0.765141	0.874128	0.545801
Cleavage and polyadenylation specificity factor subunit 6	CPSF6	Q16630-2;Q16630;C9JGC2;F8WJN3;Q16630-3;F8W084	Q16630-2;Q16630;C9JGC2;F8WJN3;Q16630-3	>sp|Q16630-2|CPSF6_HUMAN Isoform 2 of Cleavage and polyadenylation specificity factor subunit 6 OS=Homo sapiens GN=CPSF6;>sp|Q16630|CPSF6_HUMAN Cleavage and polyadenylation specificity factor subunit 6 OS=Homo sapiens GN=CPSF6 PE=1 SV=2;>tr|C9JGC2|C9JGC2_H	0.0170311	1.25551		6	11	11	11	0	6	8	10	5	7	10	6	7	9	8	8	9	6	8	10	5	7	10	6	7	9	8	8	9	25.5	25.5	25.5	63.47	-2.2153	3.66312	3.46744	3.87636	3.94002	3.74453	3.04559	3.27199	3.42578
Zinc finger CCCH domain-containing protein 15	ZC3H15	Q8WU90;F5H0F5;B4DMW2;F8WB26	Q8WU90;F5H0F5	>sp|Q8WU90|ZC3HF_HUMAN Zinc finger CCCH domain-containing protein 15 OS=Homo sapiens GN=ZC3H15 PE=1 SV=1;>tr|F5H0F5|F5H0F5_HUMAN Zinc finger CCCH-type-containing 15 OS=Homo sapiens GN=ZC3H15 PE=4 SV=1	0.0171736	0.820677		4	5	5	5	0	4	3	2	4	3	3	3	2	2	3	3	2	4	3	2	4	3	3	3	2	2	3	3	2	12.7	12.7	12.7	48.602	-1.12412	-0.78595	-0.848831	-0.631035	-0.592325	-0.883886	-0.521814	-0.774811	-0.366222
39S ribosomal protein L38, mitochondrial	MRPL38	Q96DV4;B3KN96;B8ZZ57	Q96DV4	>sp|Q96DV4|RM38_HUMAN 39S ribosomal protein L38, mitochondrial OS=Homo sapiens GN=MRPL38 PE=1 SV=2	0.0172404	1.30094		3	7	7	7	0	5	5	5	4	7	6	3	5	6	4	5	6	5	5	5	4	7	6	3	5	6	4	5	6	21.6	21.6	21.6	44.596	-3.00126	0.324842	0.628679	0.0388222	0.639708	0.452015	0.302445	0.322588	-0.0456295
Tripartite motif-containing protein 16;Tripartite motif-containing protein 16-like protein	TRIM16;TRIM16L	H0Y626;O95361;B3KP96;O95361-2;Q309B1;B4DWQ8;C9JWX7	H0Y626;O95361;B3KP96;O95361-2;Q309B1;B4DWQ8;C9JWX7	>tr|H0Y626|H0Y626_HUMAN Uncharacterized protein (Fragment) OS=Homo sapiens PE=4 SV=1;>sp|O95361|TRI16_HUMAN Tripartite motif-containing protein 16 OS=Homo sapiens GN=TRIM16 PE=1 SV=3;>tr|B3KP96|B3KP96_HUMAN Tripartite motif containing 16 OS=Homo sapiens GN	0.0172889	1.81067		7	2	2	2	0	2	2	2	2	2	2	2	2	2	2	2	1	2	2	2	2	2	2	2	2	2	2	2	1	2.8	2.8	2.8	109.58	-2.13034	-1.548	-1.40137	-1.37466	-1.32912	-1.38627	-2.65142	-1.79448	-1.31592
ATP synthase subunit g, mitochondrial	ATP5L	O75964;E9PN17	O75964;E9PN17	>sp|O75964|ATP5L_HUMAN ATP synthase subunit g, mitochondrial OS=Homo sapiens GN=ATP5L PE=1 SV=3;>tr|E9PN17|E9PN17_HUMAN ATP synthase, H+-transporting, mitochondrial Fo complex, subunit G OS=Homo sapiens GN=ATP5L PE=4 SV=1	0.0174552	1.46966		2	6	6	6	0	6	6	6	6	6	6	6	6	6	6	6	6	6	6	6	6	6	6	6	6	6	6	6	6	60.2	60.2	60.2	11.428	1.29363	1.89533	2.04385	1.71311	1.81098	1.87135	0.986652	0.546957	1.79412
Platelet-activating factor acetylhydrolase IB subunit beta	PAFAH1B2	P68402;E9PLP3;A8DPS6;E9PEJ5	P68402	>sp|P68402|PA1B2_HUMAN Platelet-activating factor acetylhydrolase IB subunit beta OS=Homo sapiens GN=PAFAH1B2 PE=1 SV=1	0.0174709	2.02196		4	3	3	3	0	3	3	3	3	3	3	2	3	3	3	3	3	3	3	3	3	3	3	2	3	3	3	3	3	28.8	28.8	28.8	25.569	5.32198	2.76553	2.49007	2.29529	2.27614	2.45336	0.202997	1.76171	2.45046
Zinc transporter 1	SLC30A1	Q9Y6M5	Q9Y6M5	>sp|Q9Y6M5|ZNT1_HUMAN Zinc transporter 1 OS=Homo sapiens GN=SLC30A1 PE=1 SV=3	0.0176795	1.89637		1	2	2	2	0	2	1	2	2	1	2	1	0	1	0	1	0	2	1	2	2	1	2	1	0	1	0	1	0	4.3	4.3	4.3	55.299	0.593643	-2.64991	-2.4071	-1.91402	-2.52602	-2.50192	-3.94618	-3.30296	-4.01348
Focal adhesion kinase 1	PTK2	E7ESA6;Q05397-5;Q05397;H0YBP1;Q8IYN9;Q05397-2;H0YBZ1;F5H4S3;H0YB16;Q8N9D7;E9PEI4;B4DWJ1;Q05397-6;E5RHD8;Q05397-3;E5RI03;Q05397-4;H0YB99;E5RG80;E5RJQ2	E7ESA6;Q05397-5;Q05397;H0YBP1;Q8IYN9;Q05397-2;H0YBZ1;F5H4S3;H0YB16;Q8N9D7;E9PEI4;B4DWJ1;Q05397-6	>tr|E7ESA6|E7ESA6_HUMAN PTK2 protein tyrosine kinase 2 OS=Homo sapiens GN=PTK2 PE=4 SV=1;>sp|Q05397-5|FAK1_HUMAN Isoform 5 of Focal adhesion kinase 1 OS=Homo sapiens GN=PTK2;>sp|Q05397|FAK1_HUMAN Focal adhesion kinase 1 OS=Homo sapiens GN=PTK2 PE=1 SV=2;>t	0.0176968	0.787096		20	10	10	10	0	7	7	6	7	7	7	5	6	6	7	9	8	7	7	6	7	7	7	5	6	6	7	9	8	11.6	11.6	11.6	124.08	-2.22976	-0.64316	-0.974935	-0.658121	-0.853771	-0.70763	-0.23867	-0.150486	-0.833557
Rap1 GTPase-GDP dissociation stimulator 1	RAP1GDS1	G5E9P9;P52306;Q499L7;P52306-2;E9PH06;H0Y8M2;D6RF90;D6RB97;D6REZ0;D6RHH8;H0Y9J0;D6RHZ7;D6RE95;D6RBC6	G5E9P9;P52306;Q499L7;P52306-2;E9PH06	>tr|G5E9P9|G5E9P9_HUMAN RAP1, GTP-GDP dissociation stimulator 1, isoform CRA_b OS=Homo sapiens GN=RAP1GDS1 PE=4 SV=1;>sp|P52306|GDS1_HUMAN Rap1 GTPase-GDP dissociation stimulator 1 OS=Homo sapiens GN=RAP1GDS1 PE=1 SV=3;>tr|Q499L7|Q499L7_HUMAN RAP1GDS1 prot	0.0177265	0.782103		14	13	13	13	0	12	9	11	9	9	11	8	8	10	9	9	6	12	9	11	9	9	11	8	8	10	9	9	6	29.8	29.8	29.8	66.316	-0.0677814	0.531273	0.73258	0.443062	0.968483	0.762213	1.30125	1.01371	0.681982
Fibronectin type-III domain-containing protein 3A	FNDC3A	Q9Y2H6;Q9Y2H6-2	Q9Y2H6;Q9Y2H6-2	>sp|Q9Y2H6|FND3A_HUMAN Fibronectin type-III domain-containing protein 3A OS=Homo sapiens GN=FNDC3A PE=1 SV=4;>sp|Q9Y2H6-2|FND3A_HUMAN Isoform 2 of Fibronectin type-III domain-containing protein 3A OS=Homo sapiens GN=FNDC3A	0.0178759	1.27498		2	3	3	3	0	2	2	2	3	3	3	2	3	3	3	3	2	2	2	2	3	3	3	2	3	3	3	3	2	3.5	3.5	3.5	131.85	-1.358	-1.94483	-1.59763	-1.63128	-1.75684	-1.62571	-2.2539	-1.92486	-1.92367
Phosphatidylethanolamine-binding protein 1;Hippocampal cholinergic neurostimulating peptide	PEBP1	P30086;B4DRT4	P30086;B4DRT4	>sp|P30086|PEBP1_HUMAN Phosphatidylethanolamine-binding protein 1 OS=Homo sapiens GN=PEBP1 PE=1 SV=3;>tr|B4DRT4|B4DRT4_HUMAN Uncharacterized protein OS=Homo sapiens GN=PEBP1 PE=2 SV=1	0.0179149	1.9612		2	14	14	14	0	13	13	12	12	12	13	5	12	12	8	12	11	13	13	12	12	12	13	5	12	12	8	12	11	86.1	86.1	86.1	21.057	4.11317	3.00896	3.18607	3.62721	3.18312	2.89295	0.711727	2.46673	2.55007
Alpha-2-macroglobulin receptor-associated protein	LRPAP1	P30533;D6REW6	P30533	>sp|P30533|AMRP_HUMAN Alpha-2-macroglobulin receptor-associated protein OS=Homo sapiens GN=LRPAP1 PE=1 SV=1	0.0181162	0.437019		2	6	6	6	0	2	2	2	2	1	0	2	3	3	4	4	1	2	2	2	2	1	0	2	3	3	4	4	1	19.3	19.3	19.3	41.465	1.46341	-2.88436	-2.94032	-4.25415	-3.45704	-3.04758	-1.0813	-2.32087	-3.40057
dCTP pyrophosphatase 1	DCTPP1	Q9H773	Q9H773	>sp|Q9H773|DCTP1_HUMAN dCTP pyrophosphatase 1 OS=Homo sapiens GN=DCTPP1 PE=1 SV=1	0.0181511	0.813097		1	3	3	3	0	2	3	3	2	3	3	3	3	3	3	3	2	2	3	3	2	3	3	3	3	3	3	3	2	14.7	14.7	14.7	18.681	-1.57818	-1.38461	-0.866955	-1.12316	-1.13616	-0.851202	-0.53191	-0.93264	-0.692753
Geranylgeranyl transferase type-2 subunit beta	RABGGTB	P53611;Q59GT6;Q5T4U8	P53611;Q59GT6;Q5T4U8	>sp|P53611|PGTB2_HUMAN Geranylgeranyl transferase type-2 subunit beta OS=Homo sapiens GN=RABGGTB PE=1 SV=2;>tr|Q59GT6|Q59GT6_HUMAN Rab geranylgeranyltransferase, beta subunit (Fragment) OS=Homo sapiens GN=RABGGTB PE=2 SV=1;>tr|Q5T4U8|Q5T4U8_HUMAN Rab geran	0.0182215	1.93515		3	3	3	3	0	3	2	2	3	2	2	2	2	3	1	2	2	3	2	2	3	2	2	2	2	3	1	2	2	10.6	10.6	10.6	36.924	4.26179	-2.51125	-2.66578	-1.59691	-2.27379	-2.53186	-3.1175	-2.82773	-3.6666
Ribosomal L1 domain-containing protein 1	RSL1D1	O76021;B4DJ58	O76021	>sp|O76021|RL1D1_HUMAN Ribosomal L1 domain-containing protein 1 OS=Homo sapiens GN=RSL1D1 PE=1 SV=3	0.018306	1.27508		2	16	16	16	0	9	12	12	12	10	11	9	11	12	10	11	12	9	12	12	12	10	11	9	11	12	10	11	12	37.6	37.6	37.6	54.972	0.858217	2.45531	2.58626	2.24787	2.43335	2.44409	1.78274	1.67054	2.23457
Interferon regulatory factor 3	IRF3	Q14653;Q5FBY1	Q14653	>sp|Q14653|IRF3_HUMAN Interferon regulatory factor 3 OS=Homo sapiens GN=IRF3 PE=1 SV=1	0.0185503	2.65062		2	5	5	5	0	4	4	4	4	3	4	3	4	4	2	4	4	4	4	4	4	3	4	3	4	4	2	4	4	16.9	16.9	16.9	47.219	-0.698132	0.187021	0.466597	0.119276	0.255545	0.48159	-0.720465	-0.640556	-0.401089
Poly [ADP-ribose] polymerase 12	PARP12	Q9H0J9;G5E9U9	Q9H0J9;G5E9U9	>sp|Q9H0J9|PAR12_HUMAN Poly [ADP-ribose] polymerase 12 OS=Homo sapiens GN=PARP12 PE=1 SV=1;>tr|G5E9U9|G5E9U9_HUMAN Poly (ADP-ribose) polymerase family, member 12, isoform CRA_a OS=Homo sapiens GN=PARP12 PE=4 SV=1	0.0185735	1.45315		2	5	5	5	0	2	3	3	3	3	4	2	2	2	2	2	2	2	3	3	3	3	4	2	2	2	2	2	2	11.1	11.1	11.1	79.063	-4.30068	-1.12305	-1.64903	-0.958244	-1.15972	-1.63409	-1.78571	-2.38521	-2.13528
L antigen family member 3	LAGE3	Q14657;B0S8I7	Q14657;B0S8I7	>sp|Q14657|LAGE3_HUMAN L antigen family member 3 OS=Homo sapiens GN=LAGE3 PE=1 SV=2;>tr|B0S8I7|B0S8I7_HUMAN L antigen family, member 3 OS=Homo sapiens GN=LAGE3 PE=4 SV=1	0.0186173	0.323117		2	2	2	2	0	2	2	1	1	1	1	2	2	2	2	2	1	2	2	1	1	1	1	2	2	2	2	2	1	21	21	21	14.804	1.15455	-2.6703	-3.87116	-3.47519	-3.2653	-2.95199	-0.535774	-0.930618	-1.11172
Nuclear pore complex protein Nup85	NUP85	Q9BW27;B4DMQ3;B4DPW1;F5H0B4;F5H0W7	Q9BW27;B4DMQ3;B4DPW1;F5H0B4	>sp|Q9BW27|NUP85_HUMAN Nuclear pore complex protein Nup85 OS=Homo sapiens GN=NUP85 PE=1 SV=1;>tr|B4DMQ3|B4DMQ3_HUMAN Uncharacterized protein OS=Homo sapiens GN=NUP85 PE=2 SV=1;>tr|B4DPW1|B4DPW1_HUMAN Uncharacterized protein OS=Homo sapiens GN=NUP85 PE=2 SV	0.0186513	0.723355		5	10	10	10	0	6	8	9	4	10	10	7	8	8	8	9	8	6	8	9	4	10	10	7	8	8	8	9	8	20.7	20.7	20.7	75.019	-0.223816	0.436811	0.342659	0.183401	0.635443	0.34919	0.195728	1.11131	0.829203
G1/S-specific cyclin-D1	CCND1	P24385;F5H4R3;F5H6K6;B4DR06;F5H437	P24385;F5H4R3;F5H6K6	>sp|P24385|CCND1_HUMAN G1/S-specific cyclin-D1 OS=Homo sapiens GN=CCND1 PE=1 SV=1;>tr|F5H4R3|F5H4R3_HUMAN Cyclin D1 (Fragment) OS=Homo sapiens GN=CCND1 PE=3 SV=1;>tr|F5H6K6|F5H6K6_HUMAN Cyclin D1 (Fragment) OS=Homo sapiens GN=CCND1 PE=3 SV=1	0.0187474	1.23724		5	5	5	5	0	4	5	2	4	3	2	2	3	4	4	4	4	4	5	2	4	3	2	2	3	4	4	4	4	19	19	19	33.729	-2.09218	-0.588644	-0.659447	-0.779562	-0.338566	-0.638687	-0.935709	-1.2384	-0.994842
Signal peptidase complex catalytic subunit SEC11A	SEC11A	H0YK83;P67812;H0YK72;H0YNG3;H0YNA5;H0YNX5;H0YKT4	H0YK83;P67812;H0YK72;H0YNG3;H0YNA5;H0YNX5	>tr|H0YK83|H0YK83_HUMAN SEC11 homolog A (S. cerevisiae) OS=Homo sapiens GN=SEC11A PE=4 SV=1;>sp|P67812|SC11A_HUMAN Signal peptidase complex catalytic subunit SEC11A OS=Homo sapiens GN=SEC11A PE=1 SV=1;>tr|H0YK72|H0YK72_HUMAN SEC11 homolog A (S. cerevisiae)	0.0188049	1.48444		7	5	5	5	0	5	4	3	5	3	3	3	4	4	3	4	3	5	4	3	5	3	3	3	4	4	3	4	3	24.3	24.3	24.3	21.454	-0.98172	1.5	1.43308	1.25131	2.02011	1.36131	0.39324	1.23168	1.3439
Tubulin-specific chaperone A	TBCA	O75347;E5RJD8;E5RIW3;B4DT30;E5RIX8;E5RHG6;E5RJM1	O75347;E5RJD8;E5RIW3;B4DT30;E5RIX8	>sp|O75347|TBCA_HUMAN Tubulin-specific chaperone A OS=Homo sapiens GN=TBCA PE=1 SV=3;>tr|E5RJD8|E5RJD8_HUMAN Tubulin folding cofactor A OS=Homo sapiens GN=TBCA PE=4 SV=1;>tr|E5RIW3|E5RIW3_HUMAN Tubulin folding cofactor A OS=Homo sapiens GN=TBCA PE=4 SV=1;>	0.0188726	0.545269		7	7	7	7	0	5	7	4	5	7	4	4	6	3	6	6	5	5	7	4	5	7	4	4	6	3	6	6	5	68.5	68.5	68.5	12.855	-2.74609	0.184885	-0.275345	0.214256	-0.344133	-0.395899	1.3528	0.391512	0.618223
Malignant T-cell-amplified sequence 1	MCTS1	Q9ULC4-3;Q9ULC4;Q9ULC4-2	Q9ULC4-3;Q9ULC4;Q9ULC4-2	>sp|Q9ULC4-3|MCTS1_HUMAN Isoform 3 of Malignant T-cell-amplified sequence 1 OS=Homo sapiens GN=MCTS1;>sp|Q9ULC4|MCTS1_HUMAN Malignant T-cell-amplified sequence 1 OS=Homo sapiens GN=MCTS1 PE=1 SV=1;>sp|Q9ULC4-2|MCTS1_HUMAN Isoform 2 of Malignant T-cell-ampl	0.0189065	1.20254		3	9	9	9	0	7	8	7	8	7	8	6	7	7	9	7	8	7	8	7	8	7	8	6	7	7	9	7	8	67.6	67.6	67.6	20.55	-1.71443	2.52317	2.60371	2.51734	2.64718	2.70896	2.22192	2.50635	2.49618
Sorbitol dehydrogenase	SORD	Q00796;H0YLA4;H0YKB3;B7Z3A6	Q00796;H0YLA4;H0YKB3;B7Z3A6	>sp|Q00796|DHSO_HUMAN Sorbitol dehydrogenase OS=Homo sapiens GN=SORD PE=1 SV=4;>tr|H0YLA4|H0YLA4_HUMAN Sorbitol dehydrogenase OS=Homo sapiens GN=SORD PE=3 SV=1;>tr|H0YKB3|H0YKB3_HUMAN Sorbitol dehydrogenase OS=Homo sapiens GN=SORD PE=4 SV=1;>tr|B7Z3A6|B7Z3	0.0189151	0.739527		4	6	6	6	0	5	4	5	5	4	6	5	6	5	5	6	3	5	4	5	5	4	6	5	6	5	5	6	3	21.3	21.3	21.3	38.324	2.34608	0.487417	0.684712	0.306341	0.139971	0.721825	1.05717	0.444027	1.22931
Translation initiation factor eIF-2B subunit delta	EIF2B4	E7ERK9;Q9UI10-2;Q9UI10;Q9UI10-3;F5H6W1;F8W8L6	E7ERK9;Q9UI10-2;Q9UI10;Q9UI10-3;F5H6W1	>tr|E7ERK9|E7ERK9_HUMAN Eukaryotic translation initiation factor 2B, subunit 4 delta, 67kDa OS=Homo sapiens GN=EIF2B4 PE=3 SV=1;>sp|Q9UI10-2|EI2BD_HUMAN Isoform 2 of Translation initiation factor eIF-2B subunit delta OS=Homo sapiens GN=EIF2B4;>sp|Q9UI10|EI	0.0191371	1.23473		6	11	11	11	0	8	10	10	8	8	10	9	9	9	11	10	10	8	10	10	8	8	10	9	9	9	11	10	10	31.8	31.8	31.8	59.714	-2.26672	2.23036	2.04247	2.07423	1.85957	2.06218	1.41086	1.622	1.96342
39S ribosomal protein L37, mitochondrial	MRPL37	Q9BZE1;E9PB99;A6NHR2;H0Y4J2	Q9BZE1;E9PB99;A6NHR2	>sp|Q9BZE1|RM37_HUMAN 39S ribosomal protein L37, mitochondrial OS=Homo sapiens GN=MRPL37 PE=1 SV=2;>tr|E9PB99|E9PB99_HUMAN Mitochondrial ribosomal protein L37 OS=Homo sapiens GN=MRPL37 PE=4 SV=1;>tr|A6NHR2|A6NHR2_HUMAN Mitochondrial ribosomal protein L37 O	0.0191937	0.816857		4	8	8	8	0	6	7	8	6	6	7	4	7	8	7	7	7	6	7	8	6	6	7	4	7	8	7	7	7	31.2	31.2	31.2	48.117	1.95418	-0.776672	-1.20143	-0.907269	-0.810968	-1.20669	-0.66252	-0.467751	-0.713409
Polymerase delta-interacting protein 3	POLDIP3	Q9BY77;Q9BY77-2;F8WCX5;F8WEE2;B4DMM2;Q6R954;B4DSH9	Q9BY77;Q9BY77-2;F8WCX5	>sp|Q9BY77|PDIP3_HUMAN Polymerase delta-interacting protein 3 OS=Homo sapiens GN=POLDIP3 PE=1 SV=2;>sp|Q9BY77-2|PDIP3_HUMAN Isoform 2 of Polymerase delta-interacting protein 3 OS=Homo sapiens GN=POLDIP3;>tr|F8WCX5|F8WCX5_HUMAN Polymerase (DNA-directed), de	0.0192732	0.893101		7	10	10	10	0	8	7	7	8	7	8	8	9	8	8	8	8	8	7	7	8	7	8	8	9	8	8	8	8	38	38	38	46.089	-1.56391	0.344318	0.393932	0.336363	0.413534	0.431698	0.405186	0.670282	0.60688
UPF0587 protein C1orf123	C1orf123	Q9NWV4;B1ARP7	Q9NWV4;B1ARP7	>sp|Q9NWV4|CA123_HUMAN UPF0587 protein C1orf123 OS=Homo sapiens GN=C1orf123 PE=1 SV=1;>tr|B1ARP7|B1ARP7_HUMAN Chromosome 1 open reading frame 123 OS=Homo sapiens GN=C1orf123 PE=4 SV=1	0.0192812	1.446		2	4	4	4	0	4	3	2	3	3	3	3	2	2	4	3	3	4	3	2	3	3	3	3	2	2	4	3	3	33.1	33.1	33.1	18.048	-2.85303	-1.29142	-1.8451	-1.03516	-1.33267	-1.16906	-2.21517	-2.18749	-1.83866
Mediator of DNA damage checkpoint protein 1	MDC1	Q14676;E9PGY5;Q14676-2;E7EVA7;F8VV34;Q14676-3;F8VU38;F8VZP8;F8W1C2;Q14676-4;A1Z5I7;E7ENQ0;A2AB05	Q14676;E9PGY5;Q14676-2;E7EVA7;F8VV34;Q14676-3;F8VU38;F8VZP8;F8W1C2;Q14676-4	>sp|Q14676|MDC1_HUMAN Mediator of DNA damage checkpoint protein 1 OS=Homo sapiens GN=MDC1 PE=1 SV=3;>tr|E9PGY5|E9PGY5_HUMAN Uncharacterized protein OS=Homo sapiens GN=MDC1 PE=4 SV=1;>sp|Q14676-2|MDC1_HUMAN Isoform 2 of Mediator of DNA damage checkpoint pro	0.0194546	0.260713		13	9	9	9	0	2	4	4	2	4	4	7	7	6	7	7	8	2	4	4	2	4	4	7	7	6	7	7	8	5.6	5.6	5.6	226.66	0.0427341	-0.87204	-0.226988	-4.54928	-1.51617	-0.20973	0.382639	0.115007	-0.0366421
Actin-related protein 2/3 complex subunit 5	ARPC5	O15511;O15511-2;B1ALC0	O15511;O15511-2;B1ALC0	>sp|O15511|ARPC5_HUMAN Actin-related protein 2/3 complex subunit 5 OS=Homo sapiens GN=ARPC5 PE=1 SV=3;>sp|O15511-2|ARPC5_HUMAN Isoform 2 of Actin-related protein 2/3 complex subunit 5 OS=Homo sapiens GN=ARPC5;>tr|B1ALC0|B1ALC0_HUMAN Actin-related protein 2	0.0194832	0.727147		3	5	5	5	0	5	5	2	4	4	3	4	5	3	5	5	4	5	5	2	4	4	3	4	5	3	5	5	4	39.7	39.7	39.7	16.32	-0.160419	1.31135	1.72119	1.15841	1.03537	1.03947	1.92393	1.79102	2.0115
GTP-binding protein Rheb	RHEB	Q15382;C9J931;C9J469	Q15382;C9J931	>sp|Q15382|RHEB_HUMAN GTP-binding protein Rheb OS=Homo sapiens GN=RHEB PE=1 SV=1;>tr|C9J931|C9J931_HUMAN Ras homolog enriched in brain OS=Homo sapiens GN=RHEB PE=4 SV=1	0.0195216	0.747879		3	5	5	5	0	2	4	4	2	3	3	3	2	4	2	2	2	2	4	4	2	3	3	3	2	4	2	2	2	32.1	32.1	32.1	20.497	0.330538	-1.61065	-1.05231	-1.5862	-1.19614	-1.2046	-1.11198	-0.521433	-0.842098
Replication factor C subunit 4	RFC4	P35249;C9JZI1;C9J8M3;C9JTT7;C9JXZ7;F8WE44;C9JGY5	P35249;C9JZI1;C9J8M3	>sp|P35249|RFC4_HUMAN Replication factor C subunit 4 OS=Homo sapiens GN=RFC4 PE=1 SV=2;>tr|C9JZI1|C9JZI1_HUMAN Replication factor C (activator 1) 4, 37kDa OS=Homo sapiens GN=RFC4 PE=4 SV=1;>tr|C9J8M3|C9J8M3_HUMAN Replication factor C (activator 1) 4, 37kDa	0.0196488	0.733241		7	12	12	12	0	8	10	10	9	8	10	8	8	9	10	9	9	8	10	10	9	8	10	8	8	9	10	9	9	45.2	45.2	45.2	39.681	-0.144424	1.05878	1.11366	0.859161	1.16112	1.34293	1.73547	1.65235	0.812391
Molybdopterin synthase catalytic subunit	MOCS2	O96007;E9PKT9	O96007;E9PKT9	>sp|O96007|MOC2B_HUMAN Molybdopterin synthase catalytic subunit OS=Homo sapiens GN=MOCS2 PE=1 SV=1;>tr|E9PKT9|E9PKT9_HUMAN Molybdenum cofactor synthesis 2 (Fragment) OS=Homo sapiens GN=MOCS2 PE=4 SV=1	0.0197781	0.402382		2	4	4	4	0	2	3	3	3	1	2	1	3	3	4	3	2	2	3	3	3	1	2	1	3	3	4	3	2	32.4	32.4	32.4	20.944	1.08152	-2.13918	-2.20892	-2.83834	-4.13952	-2.0338	-2.92855	-0.922987	-0.994568
Signal-induced proliferation-associated protein 1	SIPA1	Q96FS4;F6RY50	Q96FS4;F6RY50	>sp|Q96FS4|SIPA1_HUMAN Signal-induced proliferation-associated protein 1 OS=Homo sapiens GN=SIPA1 PE=1 SV=1;>tr|F6RY50|F6RY50_HUMAN Signal-induced proliferation-associated 1 OS=Homo sapiens GN=SIPA1 PE=4 SV=1	0.0197782	1.8851		2	4	4	4	0	4	2	2	3	3	2	2	2	2	1	1	2	4	2	2	3	3	2	2	2	2	1	1	2	6.6	6.6	6.6	112.15	-1.13072	-2.3181	-2.03615	-2.05581	-2.21343	-2.01887	-1.9338	-2.86138	-3.5794
Conserved oligomeric Golgi complex subunit 5	COG5	Q9UP83-2;Q9UP83;Q9UP83-3	Q9UP83-2;Q9UP83;Q9UP83-3	>sp|Q9UP83-2|COG5_HUMAN Isoform 2 of Conserved oligomeric Golgi complex subunit 5 OS=Homo sapiens GN=COG5;>sp|Q9UP83|COG5_HUMAN Conserved oligomeric Golgi complex subunit 5 OS=Homo sapiens GN=COG5 PE=1 SV=3;>sp|Q9UP83-3|COG5_HUMAN Isoform 3 of Conserved ol	0.019887	0.506041		3	5	5	5	0	0	2	3	1	1	4	2	2	1	3	2	1	0	2	3	1	1	4	2	2	1	3	2	1	5.8	5.8	5.8	94.9	-0.175209	-3.54093	-3.75992	-3.23212	-3.93104	-3.94877	-1.06537	-3.08935	-3.30954
Probable cytosolic iron-sulfur protein assembly protein CIAO1	CIAO1	O76071	O76071	>sp|O76071|CIAO1_HUMAN Probable cytosolic iron-sulfur protein assembly protein CIAO1 OS=Homo sapiens GN=CIAO1 PE=1 SV=1	0.0201031	3.95268		1	2	2	2	0	2	2	2	2	2	2	1	2	2	1	1	2	2	2	2	2	2	2	1	2	2	1	1	2	5.9	5.9	5.9	37.84	1.78998	-0.183994	0.807688	-0.134058	-2.145	0.822762	-3.3853	-1.12469	-0.659637
Isopentenyl-diphosphate Delta-isomerase 1	IDI1	Q13907-2;Q13907;C9JKM8;C9JD53	Q13907-2;Q13907	>sp|Q13907-2|IDI1_HUMAN Isoform 2 of Isopentenyl-diphosphate Delta-isomerase 1 OS=Homo sapiens GN=IDI1;>sp|Q13907|IDI1_HUMAN Isopentenyl-diphosphate Delta-isomerase 1 OS=Homo sapiens GN=IDI1 PE=1 SV=2	0.0201456	2.02217		4	6	6	6	0	5	4	4	5	5	6	2	6	4	5	5	6	5	4	4	5	5	6	2	6	4	5	5	6	32.7	32.7	32.7	32.485	1.86254	-0.0580788	-0.0640945	0.298149	-0.0266628	-0.00487137	-2.62303	-0.757574	-0.097147
Cytochrome c oxidase assembly protein COX15 homolog	COX15	Q7KZN9;Q7KZN9-2	Q7KZN9;Q7KZN9-2	>sp|Q7KZN9|COX15_HUMAN Cytochrome c oxidase assembly protein COX15 homolog OS=Homo sapiens GN=COX15 PE=1 SV=1;>sp|Q7KZN9-2|COX15_HUMAN Isoform 2 of Cytochrome c oxidase assembly protein COX15 homolog OS=Homo sapiens GN=COX15	0.0202059	1.6304		2	2	2	2	0	2	2	2	2	2	2	1	1	2	1	2	2	2	2	2	2	2	2	1	1	2	1	2	2	6.3	6.3	6.3	46.03	2.99208	-1.59279	-1.7725	-2.12559	-1.49572	-1.75522	-3.31304	-2.21603	-2.05527
Uncharacterized protein DKFZp762I1415		Q69YL0	Q69YL0	>sp|Q69YL0|YC029_HUMAN Uncharacterized protein DKFZp762I1415 OS=Homo sapiens PE=4 SV=1	0.0203903	2.19244		1	2	2	2	0	2	2	2	2	1	2	0	2	2	0	2	1	2	2	2	2	1	2	0	2	2	0	2	1	28.3	28.3	28.3	10.89	-3.07552	-2.48788	-1.08277	-2.19819	-3.54188	-1.06776	-2.59872	-3.45153	-2.96721
Arginase-2, mitochondrial	ARG2	P78540	P78540	>sp|P78540|ARGI2_HUMAN Arginase-2, mitochondrial OS=Homo sapiens GN=ARG2 PE=1 SV=1	0.0206409	0.711443		1	2	2	2	0	2	2	2	2	2	2	2	2	2	2	2	2	2	2	2	2	2	2	2	2	2	2	2	2	7.6	7.6	7.6	38.577	0.18359	-3.12539	-3.2699	-2.42143	-2.66481	-3.25265	-2.5872	-2.09	-2.53397
Cytoplasmic FMR1-interacting protein 1	CYFIP1;CYFIP2	Q7L576;E7EQ04;E7EVF4;Q96F07-2;E7EVJ5;Q7L576-2;E7EWA4;Q96F07;F5H583;A8MUM2;E7EW33;Q7L576-3;H0YN93;H0YL50;H0YL39;H0YLJ5;E5RFQ0;H0YNP0;E5RJW3	Q7L576;E7EQ04;E7EVF4;Q96F07-2;E7EVJ5;Q7L576-2	>sp|Q7L576|CYFP1_HUMAN Cytoplasmic FMR1-interacting protein 1 OS=Homo sapiens GN=CYFIP1 PE=1 SV=1;>tr|E7EQ04|E7EQ04_HUMAN Cytoplasmic FMR1-interacting protein 1 OS=Homo sapiens GN=CYFIP1 PE=4 SV=1;>tr|E7EVF4|E7EVF4_HUMAN Cytoplasmic FMR1-interacting protei	0.0207057	1.17218		19	33	33	33	0	25	21	23	24	22	22	20	23	24	22	24	21	25	21	23	24	22	22	20	23	24	22	24	21	26.7	26.7	26.7	145.18	-0.607786	3.35718	3.11058	3.1714	3.19875	3.21884	3.02137	2.70806	3.22878
Ethanolamine-phosphate cytidylyltransferase	PCYT2	F5H8B1;Q99447	F5H8B1;Q99447	>tr|F5H8B1|F5H8B1_HUMAN Phosphate cytidylyltransferase 2, ethanolamine OS=Homo sapiens GN=PCYT2 PE=4 SV=1;>sp|Q99447|PCY2_HUMAN Ethanolamine-phosphate cytidylyltransferase OS=Homo sapiens GN=PCYT2 PE=1 SV=1	0.0208429	0.756977		2	7	7	7	0	6	3	4	5	4	3	5	5	5	5	4	4	6	3	4	5	4	3	5	5	5	5	4	4	29.5	29.5	29.5	45.622	-1.93726	-0.928575	-1.35922	-1.23687	-0.945021	-0.937399	-0.337131	-0.535797	-1.03028
Protein S100-A4	S100A4	P26447;F5H3J5	P26447;F5H3J5	>sp|P26447|S10A4_HUMAN Protein S100-A4 OS=Homo sapiens GN=S100A4 PE=1 SV=1;>tr|F5H3J5|F5H3J5_HUMAN S100 calcium-binding protein A4 OS=Homo sapiens GN=S100A4 PE=4 SV=1	0.0209123	0.826348		2	5	5	5	0	5	5	5	5	5	5	5	5	5	5	5	5	5	5	5	5	5	5	5	5	5	5	5	5	41.6	41.6	41.6	11.728	-3.7523	4.60512	4.5957	4.68459	4.34767	4.72648	4.94216	4.61206	4.78071
Connective tissue growth factor	CTGF	P29279;P29279-2	P29279	>sp|P29279|CTGF_HUMAN Connective tissue growth factor OS=Homo sapiens GN=CTGF PE=1 SV=2	0.0209302	0.414059		2	3	3	3	0	2	2	3	2	3	2	3	2	3	3	3	3	2	2	3	2	3	2	3	2	3	3	3	3	10	10	10	38.091	2.32734	-0.496719	-1.23001	-1.37554	-1.18625	-3.67672	-0.393589	-0.399488	0.060955
Adenosine kinase	ADK	P55263-2;P55263;B7Z800;B7Z783	P55263-2;P55263;B7Z800;B7Z783	>sp|P55263-2|ADK_HUMAN Isoform Short of Adenosine kinase OS=Homo sapiens GN=ADK;>sp|P55263|ADK_HUMAN Adenosine kinase OS=Homo sapiens GN=ADK PE=1 SV=2;>tr|B7Z800|B7Z800_HUMAN Uncharacterized protein OS=Homo sapiens GN=ADK PE=2 SV=1;>tr|B7Z783|B7Z783_HUMAN	0.0210114	1.11746		4	12	12	12	0	9	9	8	9	10	9	6	7	7	10	9	9	9	9	8	9	10	9	6	7	7	10	9	9	46.7	46.7	46.7	38.703	0.518295	1.49006	1.31163	1.312	1.17194	1.44088	1.01637	1.15414	1.27627
Coatomer subunit beta	COPB2	P35606;B4DZI8;D6R997;D6RBT6;D6RBG7;D6RCL6;D6RBZ7;H0YAC7;H0Y938	P35606;B4DZI8	>sp|P35606|COPB2_HUMAN Coatomer subunit beta OS=Homo sapiens GN=COPB2 PE=1 SV=2;>tr|B4DZI8|B4DZI8_HUMAN Coatomer protein complex, subunit beta 2 (Beta prime), isoform CRA_b OS=Homo sapiens GN=COPB2 PE=2 SV=1	0.0212229	1.21156		9	38	38	38	0	29	30	29	32	27	30	19	29	28	30	28	27	29	30	29	32	27	30	19	29	28	30	28	27	56.7	56.7	56.7	102.49	-0.149845	3.45701	3.37095	3.55673	3.41513	3.46531	3.016	3.43683	3.09403
Queuine tRNA-ribosyltransferase	QTRT1	Q9BXR0;B4DFM7	Q9BXR0;B4DFM7	>sp|Q9BXR0|TGT_HUMAN Queuine tRNA-ribosyltransferase OS=Homo sapiens GN=QTRT1 PE=1 SV=3;>tr|B4DFM7|B4DFM7_HUMAN Uncharacterized protein OS=Homo sapiens GN=QTRT1 PE=2 SV=1	0.0214568	0.396368		2	4	4	4	0	1	2	2	1	2	2	4	4	2	2	4	4	1	2	2	1	2	2	4	4	2	2	4	4	15.4	15.4	15.4	44.047	1.66902	-0.755289	-0.590908	-2.34812	-0.370598	-0.573652	-0.124687	0.633726	-0.0612965
Pre-mRNA-processing factor 6	PRPF6	O94906;O94906-2	O94906;O94906-2	>sp|O94906|PRP6_HUMAN Pre-mRNA-processing factor 6 OS=Homo sapiens GN=PRPF6 PE=1 SV=1;>sp|O94906-2|PRP6_HUMAN Isoform 2 of Pre-mRNA-processing factor 6 OS=Homo sapiens GN=PRPF6	0.021649	1.24886		2	24	24	24	0	14	12	10	14	13	13	12	9	12	14	12	13	14	12	10	14	13	13	12	9	12	14	12	13	27.2	27.2	27.2	106.92	1.16923	0.823095	0.700659	1.34113	0.832726	0.9673	0.846573	0.560349	0.32395
Importin-4	IPO4	Q8TEX9-2;Q8TEX9;H0YN14;H0Y3R2;H0YMR4;H0YN07;H0YL92;H0YLV0;H0YKG5;H0YK93	Q8TEX9-2;Q8TEX9;H0YN14;H0Y3R2	>sp|Q8TEX9-2|IPO4_HUMAN Isoform 2 of Importin-4 OS=Homo sapiens GN=IPO4;>sp|Q8TEX9|IPO4_HUMAN Importin-4 OS=Homo sapiens GN=IPO4 PE=1 SV=2;>tr|H0YN14|H0YN14_HUMAN Importin 4 OS=Homo sapiens GN=IPO4 PE=4 SV=1;>tr|H0Y3R2|H0Y3R2_HUMAN Importin 4 OS=Homo sapie	0.0218921	1.21145		10	25	25	25	0	21	19	19	21	22	18	10	18	17	15	17	20	21	19	19	21	22	18	10	18	17	15	17	20	32.3	32.3	32.3	118.9	0.561291	3.4807	3.51252	3.35384	3.01098	3.5235	3.21051	2.84511	2.98041
Multiple coagulation factor deficiency protein 2	MCFD2;DKFZp686G21263	Q8NI22;E9PD95;Q68D61	Q8NI22;E9PD95;Q68D61	>sp|Q8NI22|MCFD2_HUMAN Multiple coagulation factor deficiency protein 2 OS=Homo sapiens GN=MCFD2 PE=1 SV=1;>tr|E9PD95|E9PD95_HUMAN Multiple coagulation factor deficiency 2 OS=Homo sapiens GN=MCFD2 PE=4 SV=2;>tr|Q68D61|Q68D61_HUMAN MCFD2 protein OS=Homo sap	0.0219329	0.664016		3	4	4	4	0	3	3	2	3	3	3	2	3	2	4	3	3	3	3	2	3	3	3	2	3	2	4	3	3	68.5	68.5	68.5	16.39	-0.939686	-1.91679	-2.14194	-1.70518	-1.80166	-2.01823	-1.58688	-0.615488	-1.73559
N-acetyltransferase 10	NAT10	Q9H0A0;E7ESU4;E9PMN9;E9PMU0;E9PJN6	Q9H0A0;E7ESU4;E9PMN9	>sp|Q9H0A0|NAT10_HUMAN N-acetyltransferase 10 OS=Homo sapiens GN=NAT10 PE=1 SV=2;>tr|E7ESU4|E7ESU4_HUMAN Uncharacterized protein OS=Homo sapiens GN=NAT10 PE=4 SV=1;>tr|E9PMN9|E9PMN9_HUMAN Uncharacterized protein OS=Homo sapiens GN=NAT10 PE=4 SV=1	0.02199	0.763978		5	26	26	26	0	17	17	16	19	20	18	17	20	16	17	21	18	17	17	16	19	20	18	17	20	16	17	21	18	34	34	34	115.73	-1.37954	2.31667	2.18473	2.40496	2.16104	2.08634	2.73678	2.21461	2.82662
Perilipin-3	PLIN3	O60664;O60664-3;O60664-2	O60664;O60664-3;O60664-2	>sp|O60664|PLIN3_HUMAN Perilipin-3 OS=Homo sapiens GN=PLIN3 PE=1 SV=3;>sp|O60664-3|PLIN3_HUMAN Isoform 3 of Perilipin-3 OS=Homo sapiens GN=PLIN3;>sp|O60664-2|PLIN3_HUMAN Isoform A of Perilipin-3 OS=Homo sapiens GN=PLIN3	0.022111	0.629067		3	21	21	21	0	21	19	19	20	18	18	14	18	19	18	19	18	21	19	19	20	18	18	14	18	19	18	19	18	63.1	63.1	63.1	47.074	-0.254583	2.76776	2.90413	3.36113	2.47062	2.88089	4.31733	3.13425	3.16177
Plexin-B2	PLXNB2	O15031;F5H0C9;E7EQZ5;E2PU09;A6QRG9;Q9Y4D7;O60486;B4DHQ7;F5H3A2;H0YAM9;A6QRH1	O15031	>sp|O15031|PLXB2_HUMAN Plexin-B2 OS=Homo sapiens GN=PLXNB2 PE=1 SV=3	0.0221342	1.34758		11	15	15	15	0	9	8	11	11	11	10	5	7	6	7	7	8	9	8	11	11	11	10	5	7	6	7	7	8	10.6	10.6	10.6	205.12	0.93403	-0.0511704	0.395115	0.606186	0.560932	0.498343	0.149944	-0.310291	0.184561
RNA-binding protein 34	RBM34	Q5TCT4;P42696;E9PHU9;A2A2V2;P42696-2	Q5TCT4;P42696;E9PHU9;A2A2V2;P42696-2	>tr|Q5TCT4|Q5TCT4_HUMAN Novel protein (Fragment) OS=Homo sapiens GN=RBM34 PE=2 SV=1;>sp|P42696|RBM34_HUMAN RNA-binding protein 34 OS=Homo sapiens GN=RBM34 PE=1 SV=2;>tr|E9PHU9|E9PHU9_HUMAN Uncharacterized protein OS=Homo sapiens GN=RBM34 PE=4 SV=1;>tr|A2A2	0.0224587	0.515064		5	4	4	4	0	2	3	3	3	1	4	3	2	3	3	3	3	2	3	3	3	1	4	3	2	3	3	3	3	25.1	25.1	25.1	24.079	-0.5126	-1.73982	-3.05067	-1.92166	-3.21023	-2.75544	-0.988571	-1.29277	-1.7632
Intron-binding protein aquarius	AQR	O60306;H0YH15;H0YLN9	O60306	>sp|O60306|AQR_HUMAN Intron-binding protein aquarius OS=Homo sapiens GN=AQR PE=1 SV=4	0.0225003	0.842185		3	14	14	14	0	12	5	7	11	7	7	6	6	4	7	6	9	12	5	7	11	7	7	6	6	4	7	6	9	11.7	11.7	11.7	171.29	0.336763	0.272429	0.573257	0.199139	0.505302	0.588419	0.55162	0.501366	0.735344
Pre-mRNA-splicing factor 38B	PRPF38B	Q5VTL8;Q5VTL8-2	Q5VTL8;Q5VTL8-2	>sp|Q5VTL8|PR38B_HUMAN Pre-mRNA-splicing factor 38B OS=Homo sapiens GN=PRPF38B PE=1 SV=1;>sp|Q5VTL8-2|PR38B_HUMAN Isoform 2 of Pre-mRNA-splicing factor 38B OS=Homo sapiens GN=PRPF38B	0.0225324	2.70726		2	7	7	7	0	5	3	4	4	3	4	2	4	4	1	4	5	5	3	4	4	3	4	2	4	4	1	4	5	15.2	15.2	15.2	64.467	-3.27468	-0.565704	-0.992996	-0.111776	-0.415331	-1.12838	-3.71089	-1.73975	-0.280678
Rho GTPase-activating protein 18	ARHGAP18	Q8N392;Q8N392-2	Q8N392;Q8N392-2	>sp|Q8N392|RHG18_HUMAN Rho GTPase-activating protein 18 OS=Homo sapiens GN=ARHGAP18 PE=1 SV=3;>sp|Q8N392-2|RHG18_HUMAN Isoform 2 of Rho GTPase-activating protein 18 OS=Homo sapiens GN=ARHGAP18	0.0225934	1.2324		2	22	22	22	0	18	15	15	15	16	18	6	16	13	14	20	15	18	15	15	15	16	18	6	16	13	14	20	15	47.1	47.1	47.1	74.976	0.211998	0.771347	0.696829	0.48715	0.676365	0.436173	-0.0489063	0.390883	0.348362
Protein FAM49B	FAM49B	Q9NUQ9;Q9NW21;E5RI16;F8W7X2;E5RJL8;E5RIR8;E5RJE1;E5RGI7;E5RHU5;E5RFS4;E5RK61;Q9H0Q0;E5RH75;E5RK81	Q9NUQ9;Q9NW21	>sp|Q9NUQ9|FA49B_HUMAN Protein FAM49B OS=Homo sapiens GN=FAM49B PE=1 SV=1;>tr|Q9NW21|Q9NW21_HUMAN Uncharacterized protein OS=Homo sapiens GN=FAM49B PE=2 SV=1	0.0226299	1.19424		14	13	13	13	0	11	12	11	11	12	11	9	11	9	9	12	11	11	12	11	11	12	11	9	11	9	9	12	11	55.9	55.9	55.9	36.748	-0.520687	3.01508	2.9998	2.65319	2.91083	3.0576	2.92457	2.67197	2.56747
Glioma tumor suppressor candidate region gene 2 protein	GLTSCR2	Q9NZM5;F8WDM9;B4DVK1	Q9NZM5;F8WDM9;B4DVK1	>sp|Q9NZM5|GSCR2_HUMAN Glioma tumor suppressor candidate region gene 2 protein OS=Homo sapiens GN=GLTSCR2 PE=1 SV=2;>tr|F8WDM9|F8WDM9_HUMAN Glioma tumor suppressor candidate region gene 2 OS=Homo sapiens GN=GLTSCR2 PE=4 SV=1;>tr|B4DVK1|B4DVK1_HUMAN Unchara	0.0226632	0.616547		3	4	4	4	0	3	3	2	1	2	3	2	3	2	4	3	2	3	3	2	1	2	3	2	3	2	4	3	2	11.7	11.7	11.7	54.389	2.56113	-1.34465	-1.97082	-2.53135	-1.25825	-1.61883	-0.317423	-1.53462	-0.986982
60S ribosomal protein L13	RPL13	P26373;F5H1S2	P26373;F5H1S2	>sp|P26373|RL13_HUMAN 60S ribosomal protein L13 OS=Homo sapiens GN=RPL13 PE=1 SV=4;>tr|F5H1S2|F5H1S2_HUMAN 60S ribosomal protein L13 OS=Homo sapiens GN=RPL13 PE=3 SV=1	0.0227117	0.834227		2	14	14	14	0	11	9	11	12	9	12	10	8	9	9	11	7	11	9	11	12	9	12	10	8	9	9	11	7	54.5	54.5	54.5	24.261	-2.26474	4.4711	4.55699	4.57473	4.49164	4.55649	5.24543	4.87528	4.71121
RNA polymerase II-associated protein 3	RPAP3	Q9H6T3;Q9H6T3-2	Q9H6T3;Q9H6T3-2	>sp|Q9H6T3|RPAP3_HUMAN RNA polymerase II-associated protein 3 OS=Homo sapiens GN=RPAP3 PE=1 SV=2;>sp|Q9H6T3-2|RPAP3_HUMAN Isoform 2 of RNA polymerase II-associated protein 3 OS=Homo sapiens GN=RPAP3	0.0227301	0.583786		2	7	7	7	0	3	5	1	5	2	4	4	4	3	6	4	6	3	5	1	5	2	4	4	4	3	6	4	6	12.6	12.6	12.6	75.718	0.8431	-3.59863	-3.10776	-3.33908	-3.30562	-3.04044	-2.40113	-2.65394	-3.52453
Protein FAM203B;Protein FAM203A	FAM203B;FAM203A	P0CB43;Q9BTY7;E9PPP0;E9PIX0;E9PSG3	P0CB43;Q9BTY7	>sp|P0CB43|F203B_HUMAN Protein FAM203B OS=Homo sapiens GN=FAM203B PE=3 SV=1;>sp|Q9BTY7|F203A_HUMAN Protein FAM203A OS=Homo sapiens GN=FAM203A PE=1 SV=1	0.0227965	0.832151		5	7	7	7	0	7	7	7	6	6	7	6	3	6	6	6	6	7	7	7	6	6	7	6	3	6	6	6	6	22.3	22.3	22.3	42.128	0.290213	0.17642	0.00297546	-0.0777397	0.178648	0.0185432	0.282188	-0.0287704	0.240021
Sequestosome-1	SQSTM1	Q13501;Q13501-2;E7EMC7;E9PFW8;E7ERP8;C9JRJ8;E3W990	Q13501;Q13501-2;E7EMC7;E9PFW8;E7ERP8;C9JRJ8	>sp|Q13501|SQSTM_HUMAN Sequestosome-1 OS=Homo sapiens GN=SQSTM1 PE=1 SV=1;>sp|Q13501-2|SQSTM_HUMAN Isoform 2 of Sequestosome-1 OS=Homo sapiens GN=SQSTM1;>tr|E7EMC7|E7EMC7_HUMAN Sequestosome 1 OS=Homo sapiens GN=SQSTM1 PE=4 SV=1;>tr|E9PFW8|E9PFW8_HUMAN Sequ	0.0229498	1.66701		7	6	6	6	0	4	2	3	3	3	2	2	3	4	4	5	3	4	2	3	3	3	2	2	3	4	4	5	3	22.5	22.5	22.5	47.687	2.47491	-0.334471	-0.399406	-0.0675335	-1.14187	-1.07175	-1.12964	-1.33482	-0.935245
Stathmin	STMN1	P16949;P16949-2;A2A2D0;G3V110;Q93045;B7Z4N6;E5RGX5;E7EVN3;E5RIR6;Q9H169-2;G5EA16;Q9H169;B7Z2Z7	P16949;P16949-2;A2A2D0	>sp|P16949|STMN1_HUMAN Stathmin OS=Homo sapiens GN=STMN1 PE=1 SV=3;>sp|P16949-2|STMN1_HUMAN Isoform 2 of Stathmin OS=Homo sapiens GN=STMN1;>tr|A2A2D0|A2A2D0_HUMAN Stathmin (Fragment) OS=Homo sapiens GN=STMN1 PE=3 SV=1	0.0229931	0.754613		13	10	10	10	0	10	8	7	8	5	7	7	5	7	8	7	9	10	8	7	8	5	7	7	5	7	8	7	9	55	55	55	17.302	2.60431	1.62988	1.52906	2.01595	1.66306	1.384	2.21536	1.88025	1.77679
Neurochondrin	NCDN	Q9UBB6-3;Q9UBB6;Q9UBB6-2;C9J5H8	Q9UBB6-3;Q9UBB6;Q9UBB6-2	>sp|Q9UBB6-3|NCDN_HUMAN Isoform 3 of Neurochondrin OS=Homo sapiens GN=NCDN;>sp|Q9UBB6|NCDN_HUMAN Neurochondrin OS=Homo sapiens GN=NCDN PE=1 SV=1;>sp|Q9UBB6-2|NCDN_HUMAN Isoform 2 of Neurochondrin OS=Homo sapiens GN=NCDN	0.0230372	2.26633		4	8	8	8	0	4	6	5	5	6	6	3	4	4	3	7	5	4	6	5	5	6	6	3	4	4	3	7	5	13	13	13	79.157	1.56323	0.352158	0.433601	0.158115	0.335411	0.412767	-1.88309	-0.207518	0.119438
Integrin alpha-6;Integrin alpha-6 heavy chain;Integrin alpha-6 light chain	ITGA6	P23229;P23229-6;P23229-9;G5E9H1;P23229-3;P23229-2;C9JK10;P23229-5;P23229-4;P23229-7;C9JXX7	P23229;P23229-6;P23229-9;G5E9H1;P23229-3;P23229-2;C9JK10;P23229-5;P23229-4;P23229-7	>sp|P23229|ITA6_HUMAN Integrin alpha-6 OS=Homo sapiens GN=ITGA6 PE=1 SV=4;>sp|P23229-6|ITA6_HUMAN Isoform Alpha-6X1X2A of Integrin alpha-6 OS=Homo sapiens GN=ITGA6;>sp|P23229-9|ITA6_HUMAN Isoform 9 of Integrin alpha-6 OS=Homo sapiens GN=ITGA6;>tr|G5E9H1|G5	0.023313	1.32913		11	31	31	31	0	21	22	20	19	22	21	15	23	19	23	23	23	21	22	20	19	22	21	15	23	19	23	23	23	33.4	33.4	33.4	126.63	-0.0118675	2.34195	2.55482	2.71189	2.38745	2.69504	2.56325	2.17332	2.10634
STAM-binding protein	STAMBP	O95630;F5GZ23;C9JK83;F5H5B9;C9JEK5;C9JZ93	O95630;F5GZ23;C9JK83	>sp|O95630|STABP_HUMAN STAM-binding protein OS=Homo sapiens GN=STAMBP PE=1 SV=1;>tr|F5GZ23|F5GZ23_HUMAN STAM-binding protein OS=Homo sapiens GN=STAMBP PE=4 SV=1;>tr|C9JK83|C9JK83_HUMAN STAM-binding protein (Fragment) OS=Homo sapiens GN=STAMBP PE=4 SV=1	0.0234311	0.684474		6	7	7	7	0	4	7	6	3	3	4	3	5	5	3	5	4	4	7	6	3	3	4	3	5	5	3	5	4	21.7	21.7	21.7	48.076	-0.842762	-0.944317	-0.306419	-0.633923	-0.455728	-0.31996	0.810894	-0.0364761	-0.295685
60S ribosomal protein L28	RPL28	P46779;H0YKD8;E9PB24;B4DEP9;H0YMF4;G5E9L2;C9JB50;H0YLP6	P46779;H0YKD8;E9PB24;B4DEP9;H0YMF4;G5E9L2;C9JB50;H0YLP6	>sp|P46779|RL28_HUMAN 60S ribosomal protein L28 OS=Homo sapiens GN=RPL28 PE=1 SV=3;>tr|H0YKD8|H0YKD8_HUMAN Ribosomal protein L28 OS=Homo sapiens GN=RPL28 PE=4 SV=1;>tr|E9PB24|E9PB24_HUMAN Ribosomal protein L28 OS=Homo sapiens GN=RPL28 PE=4 SV=1;>tr|B4DEP9|	0.0234783	1.53697		8	9	9	9	0	6	7	6	5	5	6	8	6	5	6	6	7	6	7	6	5	5	6	8	6	5	6	6	7	54.7	54.7	54.7	15.747	5.52506	3.29285	3.5475	4.44566	3.30543	3.48046	3.16208	3.01693	2.59311
NADH dehydrogenase [ubiquinone] flavoprotein 2, mitochondrial	NDUFV2	E7EPT4;P19404	E7EPT4;P19404	>tr|E7EPT4|E7EPT4_HUMAN NADH dehydrogenase (ubiquinone) flavoprotein 2, 24kDa OS=Homo sapiens GN=NDUFV2 PE=4 SV=1;>sp|P19404|NDUV2_HUMAN NADH dehydrogenase [ubiquinone] flavoprotein 2, mitochondrial OS=Homo sapiens GN=NDUFV2 PE=1 SV=2	0.0235442	0.810911		2	6	6	6	0	4	3	3	3	2	2	3	5	4	5	3	6	4	3	3	3	2	2	3	5	4	5	3	6	31.3	31.3	31.3	27.907	-0.899338	-1.05922	-1.20955	-1.48455	-1.2584	-1.77658	-0.97344	-1.17691	-1.03138
Thioredoxin reductase 1, cytoplasmic	TXNRD1	Q16881;Q16881-6;E7EW10;Q16881-3;E7ESI6;E9PNQ6;Q16881-4;B7Z2S5;Q16881-2;E2QRB9;Q16881-5;B2R5P6;E9PIR7;E9PMY9;F5H780;E9PKD3;E9PIZ5;E9PKI4;E9PLT3;E9PQI3;E9PJU2;E9PRI8	Q16881;Q16881-6;E7EW10;Q16881-3;E7ESI6;E9PNQ6;Q16881-4;B7Z2S5;Q16881-2;E2QRB9;Q16881-5;B2R5P6;E9PIR7;E9PMY9;F5H780	>sp|Q16881|TRXR1_HUMAN Thioredoxin reductase 1, cytoplasmic OS=Homo sapiens GN=TXNRD1 PE=1 SV=3;>sp|Q16881-6|TRXR1_HUMAN Isoform 6 of Thioredoxin reductase 1, cytoplasmic OS=Homo sapiens GN=TXNRD1;>tr|E7EW10|E7EW10_HUMAN Thioredoxin reductase 1 OS=Homo sap	0.0236104	1.33741		22	18	18	18	0	14	13	14	14	16	15	12	12	13	12	16	17	14	13	14	14	16	15	12	12	13	12	16	17	40.7	40.7	40.7	70.923	2.1708	2.50816	2.7173	2.51121	2.45915	2.47888	1.41717	2.43715	2.38111
Isocitrate dehydrogenase [NAD] subunit beta, mitochondrial	IDH3B	O43837;O43837-2;O43837-3;E9PGU4	O43837;O43837-2;O43837-3	>sp|O43837|IDH3B_HUMAN Isocitrate dehydrogenase [NAD] subunit beta, mitochondrial OS=Homo sapiens GN=IDH3B PE=1 SV=2;>sp|O43837-2|IDH3B_HUMAN Isoform A of Isocitrate dehydrogenase [NAD] subunit beta, mitochondrial OS=Homo sapiens GN=IDH3B;>sp|O43837-3|IDH3	0.0236328	1.28948		4	11	11	11	0	10	7	6	9	7	6	4	7	7	7	6	7	10	7	6	9	7	6	4	7	7	7	6	7	33	33	33	42.183	1.26365	0.754841	0.48892	0.531292	0.34392	0.721106	-0.179688	0.17421	0.391232
Transketolase	TKT	E7EPA7;P29401;B4E022;B3KSI4;E9PFF2;F8W888;Q9H0I9;F8WAX4	E7EPA7;P29401;B4E022;B3KSI4	>tr|E7EPA7|E7EPA7_HUMAN Transketolase OS=Homo sapiens GN=TKT PE=4 SV=1;>sp|P29401|TKT_HUMAN Transketolase OS=Homo sapiens GN=TKT PE=1 SV=3;>tr|B4E022|B4E022_HUMAN Uncharacterized protein OS=Homo sapiens GN=TKT PE=2 SV=1;>tr|B3KSI4|B3KSI4_HUMAN Uncharacteri	0.0238388	1.11378		8	30	30	30	0	25	27	27	26	26	26	24	23	26	27	27	26	25	27	27	26	26	26	24	23	26	27	27	26	57.4	57.4	57.4	68.813	0.318857	5.27905	5.32008	5.39666	5.3357	5.25543	5.0747	5.04611	5.07181
Biliverdin reductase A	BLVRA	P53004;C9J1E1	P53004	>sp|P53004|BIEA_HUMAN Biliverdin reductase A OS=Homo sapiens GN=BLVRA PE=1 SV=2	0.0240486	1.45019		2	12	12	12	0	9	10	9	10	9	9	8	8	7	6	9	6	9	10	9	10	9	9	8	8	7	6	9	6	47	47	47	33.428	0.519781	2.12045	1.80164	1.92344	2.23561	1.80846	1.28064	0.68273	2.08232
Prostaglandin E synthase 3	PTGES3	Q15185;B4DP11;B4DP21;B4DDC6;B4DHP2	Q15185;B4DP11;B4DP21;B4DDC6;B4DHP2	>sp|Q15185|TEBP_HUMAN Prostaglandin E synthase 3 OS=Homo sapiens GN=PTGES3 PE=1 SV=1;>tr|B4DP11|B4DP11_HUMAN Prostaglandin E synthase 3 (cytosolic) OS=Homo sapiens GN=PTGES3 PE=2 SV=1;>tr|B4DP21|B4DP21_HUMAN Prostaglandin E synthase 3 (Cytosolic), isoform	0.0241021	1.70589		5	7	7	7	0	6	7	7	6	7	7	7	7	7	6	7	6	6	7	7	6	7	7	7	7	7	6	7	6	48.1	48.1	48.1	18.697	1.66315	1.72125	2.54544	1.09559	1.52227	2.33517	1.00088	0.869045	1.93633
Phosphorylated CTD-interacting factor 1	PCIF1	B7Z5U5;Q9H4Z3	B7Z5U5;Q9H4Z3	>tr|B7Z5U5|B7Z5U5_HUMAN Uncharacterized protein OS=Homo sapiens GN=PCIF1 PE=2 SV=1;>sp|Q9H4Z3|PCIF1_HUMAN Phosphorylated CTD-interacting factor 1 OS=Homo sapiens GN=PCIF1 PE=1 SV=1	0.0241309	0.798251		2	4	4	4	0	2	3	3	2	3	3	2	2	3	4	4	4	2	3	3	2	3	3	2	2	3	4	4	4	7.5	7.5	7.5	81.35	-1.59335	-2.68751	-2.55241	-2.48323	-2.28906	-2.36542	-1.7211	-2.31652	-1.95028
Isoleucine--tRNA ligase, mitochondrial	IARS2	Q9NSE4;F6SBX2	Q9NSE4;F6SBX2	>sp|Q9NSE4|SYIM_HUMAN Isoleucine--tRNA ligase, mitochondrial OS=Homo sapiens GN=IARS2 PE=1 SV=2;>tr|F6SBX2|F6SBX2_HUMAN Isoleucyl-tRNA synthetase 2, mitochondrial OS=Homo sapiens GN=IARS2 PE=3 SV=1	0.0241548	1.20018		2	24	24	24	0	13	19	17	15	19	18	12	16	16	17	19	16	13	19	17	15	19	18	12	16	16	17	19	16	32	32	32	113.79	3.10884	1.32887	1.35111	1.35924	1.16983	1.26398	1.07898	1.12168	0.989483
Tubulin-specific chaperone D	TBCD	Q9BTW9-4;Q9BTW9;F5H8C7;F8WC00;Q9BTW9-5;A6NE57;C9J1U4;Q9BTW9-3;Q9BTW9-2	Q9BTW9-4;Q9BTW9;F5H8C7;F8WC00;Q9BTW9-5	>sp|Q9BTW9-4|TBCD_HUMAN Isoform 4 of Tubulin-specific chaperone D OS=Homo sapiens GN=TBCD;>sp|Q9BTW9|TBCD_HUMAN Tubulin-specific chaperone D OS=Homo sapiens GN=TBCD PE=1 SV=2;>tr|F5H8C7|F5H8C7_HUMAN Uncharacterized protein OS=Homo sapiens GN=TBCD PE=4 SV=1	0.0242086	1.16945		9	25	25	25	0	20	19	17	20	15	17	17	18	16	16	18	17	20	19	17	20	15	17	17	18	16	16	18	17	27.4	27.4	27.4	138.67	-0.654041	2.93207	2.81988	2.79967	2.94841	2.83479	2.56406	2.57354	2.83385
Proline-, glutamic acid- and leucine-rich protein 1	PELP1	Q8IZL8;Q8IZL8-2;C9JFV4;F8WDZ1;E7EV54	Q8IZL8;Q8IZL8-2;C9JFV4;F8WDZ1;E7EV54	>sp|Q8IZL8|PELP1_HUMAN Proline-, glutamic acid- and leucine-rich protein 1 OS=Homo sapiens GN=PELP1 PE=1 SV=2;>sp|Q8IZL8-2|PELP1_HUMAN Isoform 2 of Proline-, glutamic acid- and leucine-rich protein 1 OS=Homo sapiens GN=PELP1;>tr|C9JFV4|C9JFV4_HUMAN Unchara	0.0242089	0.78616		5	9	9	9	0	6	7	6	5	2	6	5	7	5	6	8	6	6	7	6	5	2	6	5	7	5	6	8	6	11.8	11.8	11.8	119.7	-0.736793	-0.466429	-0.154337	-0.271343	0.19624	-0.139311	0.276569	0.218689	0.107674
Serine/threonine-protein kinase VRK1	VRK1	Q99986;H0YJ50;H0YJJ9	Q99986;H0YJ50	>sp|Q99986|VRK1_HUMAN Serine/threonine-protein kinase VRK1 OS=Homo sapiens GN=VRK1 PE=1 SV=1;>tr|H0YJ50|H0YJ50_HUMAN Vaccinia-related kinase 1 (Fragment) OS=Homo sapiens GN=VRK1 PE=4 SV=1	0.0242868	0.709475		3	9	9	9	0	8	6	4	7	4	6	6	7	6	7	7	6	8	6	4	7	4	6	6	7	6	7	7	6	26.3	26.3	26.3	45.476	-2.03391	0.19039	-0.141849	0.0675201	-0.144884	0.0310745	0.29834	0.270941	-0.000123978
DNA-directed RNA polymerase II subunit RPB3	POLR2C	P19387	P19387	>sp|P19387|RPB3_HUMAN DNA-directed RNA polymerase II subunit RPB3 OS=Homo sapiens GN=POLR2C PE=1 SV=2	0.0245952	0.266733		1	3	3	3	0	1	2	2	1	1	2	2	2	2	2	2	2	1	2	2	1	1	2	2	2	2	2	2	2	13.5	13.5	13.5	31.441	-1.44559	-3.39609	-0.275002	-3.62082	-3.24319	-0.257746	-0.393959	-0.238569	-1.45296
Cancer-related nucleoside-triphosphatase	C1orf57;NTPCR	Q5TDF0;Q9BSD7	Q5TDF0;Q9BSD7	>tr|Q5TDF0|Q5TDF0_HUMAN Chromosome 1 open reading frame 57 OS=Homo sapiens GN=C1orf57 PE=2 SV=1;>sp|Q9BSD7|NTPCR_HUMAN Cancer-related nucleoside-triphosphatase OS=Homo sapiens GN=NTPCR PE=1 SV=1	0.024635	0.510148		2	3	3	3	0	3	2	2	3	1	2	3	3	2	3	3	2	3	2	2	3	1	2	3	3	2	3	3	2	18.4	18.4	18.4	25.072	-1.79225	-0.664576	-0.76091	-0.27074	-2.65455	-0.7458	0.225998	-0.358706	0.141775
Ubiquitin conjugation factor E4 B	UBE4B	O95155;O95155-2;O95155-3	O95155;O95155-2;O95155-3	>sp|O95155|UBE4B_HUMAN Ubiquitin conjugation factor E4 B OS=Homo sapiens GN=UBE4B PE=1 SV=1;>sp|O95155-2|UBE4B_HUMAN Isoform 2 of Ubiquitin conjugation factor E4 B OS=Homo sapiens GN=UBE4B;>sp|O95155-3|UBE4B_HUMAN Isoform 3 of Ubiquitin conjugation factor	0.0247181	1.3089		3	9	9	9	0	9	8	8	7	7	9	6	8	7	6	9	8	9	8	8	7	7	9	6	8	7	6	9	8	9.6	9.6	9.6	146.18	-1.00259	-0.0187988	-0.216791	-0.0881596	0.0791683	-0.250599	-0.256817	-0.693884	-0.495254
N-acetyltransferase 14	NAT14	Q8WUY8	Q8WUY8	>sp|Q8WUY8|NAT14_HUMAN N-acetyltransferase 14 OS=Homo sapiens GN=NAT14 PE=1 SV=1	0.024773	2.21454		1	4	4	4	0	2	3	3	4	3	3	2	2	1	2	3	2	2	3	3	4	3	3	2	2	1	2	3	2	28.2	28.2	28.2	21.65	-2.37763	-1.54333	-1.6498	-3.17872	-1.78556	-1.63364	-3.82315	-1.95084	-3.391
HCLS1-associated protein X-1	HAX1	O00165-2;O00165;O00165-5;O00165-4;E9PEY2;Q5VYD6;O00165-6;O00165-3	O00165-2;O00165;O00165-5;O00165-4;E9PEY2;Q5VYD6;O00165-6	>sp|O00165-2|HAX1_HUMAN Isoform 2 of HCLS1-associated protein X-1 OS=Homo sapiens GN=HAX1;>sp|O00165|HAX1_HUMAN HCLS1-associated protein X-1 OS=Homo sapiens GN=HAX1 PE=1 SV=2;>sp|O00165-5|HAX1_HUMAN Isoform 5 of HCLS1-associated protein X-1 OS=Homo sapiens	0.024804	1.81568		8	3	3	3	0	3	3	3	3	3	3	3	2	3	2	2	3	3	3	3	3	3	3	3	2	3	2	2	3	9.8	9.8	9.8	32.418	-0.6558	-1.16096	-1.25901	-1.39221	-1.20978	-1.24384	-3.35824	-2.09356	-1.16145
Protein LLP homolog	LLPH	Q9BRT6	Q9BRT6	>sp|Q9BRT6|LLPH_HUMAN Protein LLP homolog OS=Homo sapiens GN=LLPH PE=2 SV=1	0.0248881	0.499375		1	2	2	2	0	2	1	2	2	2	1	2	2	2	1	2	1	2	1	2	2	2	1	2	2	2	1	2	1	18.6	18.6	18.6	15.225	-1.32537	-3.28335	-2.11773	-2.52113	-1.8518	-3.50217	-0.937487	-1.72143	-2.28899
Interferon regulatory factor 2-binding protein-like	IRF2BPL	Q9H1B7	Q9H1B7	>sp|Q9H1B7|I2BPL_HUMAN Interferon regulatory factor 2-binding protein-like OS=Homo sapiens GN=IRF2BPL PE=1 SV=1	0.025032	0.456112		1	2	2	2	0	2	0	2	2	0	2	2	2	1	2	1	2	2	0	2	2	0	2	2	2	1	2	1	2	2.9	2.9	2.9	82.658	-1.06238	-3.58087	-2.71562	-2.92743	-3.08064	-2.69837	-0.681704	-1.62799	-2.8817
Probable leucine--tRNA ligase, mitochondrial	LARS2	Q15031;E9PHM2;C9JYR8	Q15031;E9PHM2	>sp|Q15031|SYLM_HUMAN Probable leucine--tRNA ligase, mitochondrial OS=Homo sapiens GN=LARS2 PE=1 SV=2;>tr|E9PHM2|E9PHM2_HUMAN Leucyl-tRNA synthetase 2, mitochondrial OS=Homo sapiens GN=LARS2 PE=4 SV=1	0.0254531	0.327122		3	6	6	6	0	2	4	2	2	1	2	5	3	4	5	3	4	2	4	2	2	1	2	5	3	4	5	3	4	6.8	6.8	6.8	101.97	-1.26977	-0.384541	-4.1973	-3.15217	-3.22348	-2.76835	-0.85647	-0.921314	-1.30306
Transformer-2 protein homolog alpha	TRA2A	Q13595;B4DUA9;B4DQI6;Q13595-2	Q13595;B4DUA9;B4DQI6;Q13595-2	>sp|Q13595|TRA2A_HUMAN Transformer-2 protein homolog alpha OS=Homo sapiens GN=TRA2A PE=1 SV=1;>tr|B4DUA9|B4DUA9_HUMAN Uncharacterized protein OS=Homo sapiens GN=TRA2A PE=2 SV=1;>tr|B4DQI6|B4DQI6_HUMAN Uncharacterized protein OS=Homo sapiens GN=TRA2A PE=2 S	0.0254601	1.32566		4	4	4	4	0	3	3	4	3	3	4	2	3	3	2	4	3	3	3	4	3	3	4	2	3	3	2	4	3	20.6	20.6	20.6	32.688	-1.2486	1.60082	1.59297	1.90555	1.15652	1.60817	1.65738	0.97069	1.07961
Arginine--tRNA ligase, cytoplasmic	RARS	P54136;P54136-2;F5H3T8;E5RJM9;E5RH09	P54136;P54136-2;F5H3T8	>sp|P54136|SYRC_HUMAN Arginine--tRNA ligase, cytoplasmic OS=Homo sapiens GN=RARS PE=1 SV=2;>sp|P54136-2|SYRC_HUMAN Isoform Monomeric of Arginine--tRNA ligase, cytoplasmic OS=Homo sapiens GN=RARS;>tr|F5H3T8|F5H3T8_HUMAN Arginyl-tRNA synthetase OS=Homo sapie	0.0254966	1.25956		5	41	41	41	0	30	33	31	34	34	33	19	30	31	32	31	30	30	33	31	34	34	33	19	30	31	32	31	30	72.6	72.6	72.6	75.378	3.35521	4.37054	3.99133	4.25026	4.06616	4.00261	3.42327	3.62576	4.00321
Proteasome subunit beta type-2	PSMB2	P49721	P49721	>sp|P49721|PSB2_HUMAN Proteasome subunit beta type-2 OS=Homo sapiens GN=PSMB2 PE=1 SV=1	0.0256367	1.18909		1	10	10	10	0	10	9	8	9	8	8	8	8	9	8	7	6	10	9	8	9	8	8	8	8	9	8	7	6	37.8	37.8	37.8	22.836	3.47379	3.19707	3.27372	3.0119	3.24121	3.32311	2.7084	3.20464	3.07337
E3 ubiquitin-protein ligase TRIM32	TRIM32	Q13049;Q5JVY0	Q13049;Q5JVY0	>sp|Q13049|TRI32_HUMAN E3 ubiquitin-protein ligase TRIM32 OS=Homo sapiens GN=TRIM32 PE=1 SV=2;>tr|Q5JVY0|Q5JVY0_HUMAN Tripartite motif containing 32 (Fragment) OS=Homo sapiens GN=TRIM32 PE=2 SV=1	0.0258801	0.605985		2	4	4	4	0	1	3	1	2	3	2	2	4	2	1	3	2	1	3	1	2	3	2	2	4	2	1	3	2	9	9	9	71.988	-0.701979	-3.6795	-4.53629	-3.28566	-2.95637	-3.15249	-3.14698	-2.07698	-3.02687
Guanine nucleotide-binding protein G(I)/G(S)/G(O) subunit gamma-12	GNG12	Q9UBI6	Q9UBI6	>sp|Q9UBI6|GBG12_HUMAN Guanine nucleotide-binding protein G(I)/G(S)/G(O) subunit gamma-12 OS=Homo sapiens GN=GNG12 PE=1 SV=3	0.0259208	1.37641		1	6	6	6	0	6	4	5	6	4	6	5	5	4	6	4	5	6	4	5	6	4	6	5	5	4	6	4	5	76.4	76.4	76.4	8.0061	1.10743	2.64188	3.01155	3.22411	2.88681	3.05477	2.92066	2.09834	2.35384
FCH domain only protein 2	FCHO2	Q0JRZ9;E9PG79;Q0JRZ9-2;H0YAE2	Q0JRZ9;E9PG79;Q0JRZ9-2	>sp|Q0JRZ9|FCHO2_HUMAN FCH domain only protein 2 OS=Homo sapiens GN=FCHO2 PE=1 SV=2;>tr|E9PG79|E9PG79_HUMAN FCH domain only 2 OS=Homo sapiens GN=FCHO2 PE=4 SV=1;>sp|Q0JRZ9-2|FCHO2_HUMAN Isoform 2 of FCH domain only protein 2 OS=Homo sapiens GN=FCHO2	0.0260933	0.787237		4	5	5	5	0	3	3	4	1	4	5	2	4	4	3	3	3	3	3	4	1	4	5	2	4	4	3	3	3	8.8	8.8	8.8	88.923	-3.00627	-3.32937	-3.11756	-3.24164	-3.18628	-3.25679	-2.31255	-2.70016	-2.99907
WD repeat and FYVE domain-containing protein 3	WDFY3	Q8IZQ1;Q8IZQ1-2;E2QRK8	Q8IZQ1;Q8IZQ1-2;E2QRK8	>sp|Q8IZQ1|WDFY3_HUMAN WD repeat and FYVE domain-containing protein 3 OS=Homo sapiens GN=WDFY3 PE=1 SV=2;>sp|Q8IZQ1-2|WDFY3_HUMAN Isoform 2 of WD repeat and FYVE domain-containing protein 3 OS=Homo sapiens GN=WDFY3;>tr|E2QRK8|E2QRK8_HUMAN Uncharacterized p	0.0261183	1.57192		3	10	10	10	0	7	8	5	7	3	5	3	6	6	4	4	7	7	8	5	7	3	5	3	6	6	4	4	7	3.9	3.9	3.9	395.25	1.2997	-1.48155	-0.857983	-1.70206	-1.38374	-0.842998	-2.0124	-2.7911	-1.38668
Pituitary tumor-transforming gene 1 protein-interacting protein	PTTG1IP	P53801;A8MXQ1;A8MZH8;B4DRD2	P53801;A8MXQ1;A8MZH8;B4DRD2	>sp|P53801|PTTG_HUMAN Pituitary tumor-transforming gene 1 protein-interacting protein OS=Homo sapiens GN=PTTG1IP PE=1 SV=1;>tr|A8MXQ1|A8MXQ1_HUMAN Pituitary tumor-transforming 1-interacting protein OS=Homo sapiens GN=PTTG1IP PE=4 SV=1;>tr|A8MZH8|A8MZH8_HUM	0.0261435	2.02428		4	2	2	2	0	1	2	2	2	2	2	1	1	1	1	1	1	1	2	2	2	2	2	1	1	1	1	1	1	16.1	16.1	16.1	20.324	-2.75398	-2.53285	-1.70503	-2.72421	-3.01083	-1.647	-3.15713	-3.81692	-4.73741
Ragulator complex protein LAMTOR2	LAMTOR2	Q9Y2Q5;Q9Y2Q5-2	Q9Y2Q5;Q9Y2Q5-2	>sp|Q9Y2Q5|LTOR2_HUMAN Ragulator complex protein LAMTOR2 OS=Homo sapiens GN=LAMTOR2 PE=1 SV=1;>sp|Q9Y2Q5-2|LTOR2_HUMAN Isoform 2 of Ragulator complex protein LAMTOR2 OS=Homo sapiens GN=LAMTOR2	0.0261526	1.59994		2	2	2	2	0	2	2	2	2	0	2	1	2	1	1	2	2	2	2	2	2	0	2	1	2	1	1	2	2	22.4	22.4	22.4	13.507	0.503832	-3.1935	-2.90085	-2.34101	-2.66345	-2.7017	-3.1165	-4.13915	-2.69799
Golgin subfamily A member 3	GOLGA3	Q08378;Q08378-2;Q08378-4	Q08378;Q08378-2;Q08378-4	>sp|Q08378|GOGA3_HUMAN Golgin subfamily A member 3 OS=Homo sapiens GN=GOLGA3 PE=1 SV=2;>sp|Q08378-2|GOGA3_HUMAN Isoform 2 of Golgin subfamily A member 3 OS=Homo sapiens GN=GOLGA3;>sp|Q08378-4|GOGA3_HUMAN Isoform 3 of Golgin subfamily A member 3 OS=Homo sap	0.0263934	0.465276		3	3	3	3	0	2	2	1	2	1	1	2	2	2	3	2	2	2	2	1	2	1	1	2	2	2	3	2	2	2.7	2.7	2.7	167.35	-3.61491	-3.22713	-2.23872	-4.51886	-3.7937	-2.5477	-1.04966	-2.43807	-2.59583
Proteasome subunit alpha type;Proteasome subunit alpha type-6	PSMA6	G3V5Z7;P60900;G3V295;G3V3I1;B4DXJ9;G3V3U4;B4DQR4;G3V2S7;G3V4S5	G3V5Z7;P60900;G3V295;G3V3I1;B4DXJ9;G3V3U4	>tr|G3V5Z7|G3V5Z7_HUMAN Proteasome subunit alpha type OS=Homo sapiens GN=PSMA6 PE=3 SV=1;>sp|P60900|PSA6_HUMAN Proteasome subunit alpha type-6 OS=Homo sapiens GN=PSMA6 PE=1 SV=1;>tr|G3V295|G3V295_HUMAN Proteasome subunit alpha type OS=Homo sapiens GN=PSMA6	0.0264646	1.4105		9	12	12	12	0	12	12	11	10	9	12	7	11	8	8	10	11	12	12	11	10	9	12	7	11	8	8	10	11	48.4	48.4	48.4	28.147	0.731066	2.98659	3.2371	3.55595	2.88434	3.37458	3.21038	2.44966	2.89953
Vam6/Vps39-like protein	VPS39	Q96JC1;Q96JC1-2	Q96JC1;Q96JC1-2	>sp|Q96JC1|VPS39_HUMAN Vam6/Vps39-like protein OS=Homo sapiens GN=VPS39 PE=1 SV=2;>sp|Q96JC1-2|VPS39_HUMAN Isoform 2 of Vam6/Vps39-like protein OS=Homo sapiens GN=VPS39	0.0265118	1.62084		2	3	3	3	0	3	1	3	3	0	3	0	0	1	0	1	1	3	1	3	3	0	3	0	0	1	0	1	1	4.6	4.6	4.6	101.81	-2.52562	-3.51019	-2.57099	-2.12754	-2.54455	-2.55639	-2.96687	-3.53779	-3.38454
Ankyrin repeat and FYVE domain-containing protein 1	ANKFY1	Q9P2R3-4;Q9P2R3-2;Q9P2R3;F5H754;Q9P2R3-3	Q9P2R3-4;Q9P2R3-2;Q9P2R3;F5H754;Q9P2R3-3	>sp|Q9P2R3-4|ANFY1_HUMAN Isoform 4 of Ankyrin repeat and FYVE domain-containing protein 1 OS=Homo sapiens GN=ANKFY1;>sp|Q9P2R3-2|ANFY1_HUMAN Isoform 2 of Ankyrin repeat and FYVE domain-containing protein 1 OS=Homo sapiens GN=ANKFY1;>sp|Q9P2R3|ANFY1_HUMAN A	0.0266786	0.756587		5	10	10	10	0	5	5	7	4	5	6	3	4	5	4	7	5	5	5	7	4	5	6	3	4	5	4	7	5	10.8	10.8	10.8	132.82	1.00963	-1.04237	-0.918146	-1.1147	-0.762035	-0.978113	-0.370409	-0.905397	-0.928938
Negative elongation factor C/D	TH1L	Q8IXH7;Q8IXH7-4;Q8IXH7-3	Q8IXH7;Q8IXH7-4	>sp|Q8IXH7|NELFD_HUMAN Negative elongation factor C/D OS=Homo sapiens GN=TH1L PE=1 SV=2;>sp|Q8IXH7-4|NELFD_HUMAN Isoform NELF-D of Negative elongation factor C/D OS=Homo sapiens GN=TH1L	0.0268445	0.875089		3	7	7	7	0	6	7	6	7	5	6	5	5	6	7	7	6	6	7	6	7	5	6	5	5	6	7	7	6	15.3	15.3	15.3	66.246	1.07175	0.800945	0.89414	0.567411	0.593741	0.915146	1.03771	0.93185	0.968596
Nuclear receptor corepressor 2	NCOR2	Q9Y618;Q9Y618-3;C9JFD3;C9JJF6;Q9Y618-4;C9J0Q5;Q9Y618-5;C9J239;C9JE98;C9J7T7;Q9Y618-2	Q9Y618;Q9Y618-3;C9JFD3;C9JJF6;Q9Y618-4;C9J0Q5;Q9Y618-5;C9J239;C9JE98;C9J7T7;Q9Y618-2	>sp|Q9Y618|NCOR2_HUMAN Nuclear receptor corepressor 2 OS=Homo sapiens GN=NCOR2 PE=1 SV=2;>sp|Q9Y618-3|NCOR2_HUMAN Isoform 3 of Nuclear receptor corepressor 2 OS=Homo sapiens GN=NCOR2;>tr|C9JFD3|C9JFD3_HUMAN Nuclear receptor corepressor 2 OS=Homo sapiens GN	0.0268523	0.869676		11	8	8	8	0	8	8	6	8	6	6	7	8	7	6	6	8	8	8	6	8	6	6	7	8	7	6	6	8	4.8	4.8	4.8	274.8	-2.60492	0.529324	0.629181	0.451817	0.72966	0.644312	1.09899	0.679647	0.714586
Proteasome maturation protein	POMP	Q9Y244	Q9Y244	>sp|Q9Y244|POMP_HUMAN Proteasome maturation protein OS=Homo sapiens GN=POMP PE=1 SV=1	0.0271535	0.355573		1	4	4	4	0	2	2	3	2	3	2	3	2	2	3	3	2	2	2	3	2	3	2	3	2	2	3	3	2	22	22	22	15.789	-3.33785	-3.8401	-3.54164	-3.78651	-3.29661	-1.54779	-1.5353	-0.483364	-2.93967
Developmentally-regulated GTP-binding protein 1	DRG1	Q9Y295;F8WEE0;H0YI06	Q9Y295	>sp|Q9Y295|DRG1_HUMAN Developmentally-regulated GTP-binding protein 1 OS=Homo sapiens GN=DRG1 PE=1 SV=1	0.0276219	0.807852		3	10	10	10	0	6	8	8	7	5	8	4	6	8	7	7	8	6	8	8	7	5	8	4	6	8	7	7	8	41.4	41.4	41.4	40.542	-3.61348	-0.263746	0.048275	-0.086626	0.0249481	-0.00487137	-0.260473	0.34222	0.294954
60S ribosomal export protein NMD3	NMD3	C9JA08;Q96D46;C9J0B9;C9K0C2;C9IZW9;C9IY70;F5GYG3;B4DKU1	C9JA08;Q96D46;C9J0B9;C9K0C2;C9IZW9;C9IY70	>tr|C9JA08|C9JA08_HUMAN NMD3 homolog (S. cerevisiae) OS=Homo sapiens GN=NMD3 PE=4 SV=1;>sp|Q96D46|NMD3_HUMAN 60S ribosomal export protein NMD3 OS=Homo sapiens GN=NMD3 PE=1 SV=1;>tr|C9J0B9|C9J0B9_HUMAN NMD3 homolog (S. cerevisiae) (Fragment) OS=Homo sapiens	0.0278151	1.26079		8	3	3	3	0	2	3	3	2	3	3	3	3	3	2	3	2	2	3	3	2	3	3	3	3	3	2	3	2	5.7	5.7	5.7	60.125	0.744227	-2.00466	-1.94455	-2.25184	-1.87366	-1.78498	-2.49054	-2.24118	-2.569
Endothelial cell-selective adhesion molecule	ESAM	Q96AP7;F8WDW9;C9JIE7;B4DVN8	Q96AP7;F8WDW9;C9JIE7	>sp|Q96AP7|ESAM_HUMAN Endothelial cell-selective adhesion molecule OS=Homo sapiens GN=ESAM PE=1 SV=1;>tr|F8WDW9|F8WDW9_HUMAN Endothelial cell adhesion molecule OS=Homo sapiens GN=ESAM PE=4 SV=1;>tr|C9JIE7|C9JIE7_HUMAN Endothelial cell adhesion molecule (Fr	0.0279114	1.92812		4	4	4	4	0	3	3	3	3	3	3	2	3	2	2	4	3	3	3	3	3	3	3	2	3	2	2	4	3	15.9	15.9	15.9	41.176	-2.64791	1.22582	1.49821	1.23653	0.942659	1.54503	0.478491	0.130037	0.915277
Protein RRP5 homolog	PDCD11	Q14690;F5H7X0	Q14690;F5H7X0	>sp|Q14690|RRP5_HUMAN Protein RRP5 homolog OS=Homo sapiens GN=PDCD11 PE=1 SV=3;>tr|F5H7X0|F5H7X0_HUMAN Programmed cell death 11 OS=Homo sapiens GN=PDCD11 PE=4 SV=1	0.0279285	1.18758		2	23	23	23	0	15	13	12	13	15	13	9	13	9	10	14	13	15	13	12	13	15	13	9	13	9	10	14	13	17.1	17.1	17.1	208.7	-0.781677	0.766092	0.64119	0.669075	0.789339	0.630455	0.74592	0.422934	0.473419
Cytochrome c oxidase subunit 1	MT-CO1	P00395	P00395	>sp|P00395|COX1_HUMAN Cytochrome c oxidase subunit 1 OS=Homo sapiens GN=MT-CO1 PE=1 SV=1	0.0280124	3.11267		1	2	2	2	0	2	2	2	2	1	2	1	2	2	2	2	1	2	2	2	2	1	2	1	2	2	2	2	1	7.6	7.6	7.6	57.041	4.38141	-0.542286	-1.29717	0.386692	-3.20928	-0.813042	-3.84861	-1.93024	-1.66865
Mediator of RNA polymerase II transcription subunit 20	MED20;TRFP	Q9H944;B7ZBQ3;A6PVP4;B4DE08;B7ZBQ1	Q9H944;B7ZBQ3;A6PVP4;B4DE08	>sp|Q9H944|MED20_HUMAN Mediator of RNA polymerase II transcription subunit 20 OS=Homo sapiens GN=MED20 PE=1 SV=1;>tr|B7ZBQ3|B7ZBQ3_HUMAN Mediator complex subunit 20mediator complex subunit 20mediator complex subunit 20Trf (TATA binding protein-related fact	0.0281888	2.12173		5	4	4	4	0	3	3	3	3	3	3	2	4	1	1	4	2	3	3	3	3	3	3	2	4	1	1	4	2	24.1	24.1	24.1	23.222	0.544884	-0.54279	-1.34188	-1.1103	-1.86693	-1.37085	-2.48027	-1.29915	-3.05043
Regulator of chromosome condensation	RCC1	P18754-2;E9PAT9;P18754;C9JW69;C9JQZ4;C9J3R0;C9JMJ4;C9JRH2	P18754-2;E9PAT9;P18754;C9JW69;C9JQZ4;C9J3R0;C9JMJ4;C9JRH2	>sp|P18754-2|RCC1_HUMAN Isoform 2 of Regulator of chromosome condensation OS=Homo sapiens GN=RCC1;>tr|E9PAT9|E9PAT9_HUMAN Uncharacterized protein OS=Homo sapiens GN=RCC1 PE=4 SV=1;>sp|P18754|RCC1_HUMAN Regulator of chromosome condensation OS=Homo sapiens G	0.0281911	0.724464		8	8	8	8	0	5	6	6	5	6	6	6	5	6	7	5	7	5	6	6	5	6	6	6	5	6	7	5	7	29	29	29	48.145	-0.574511	1.16283	1.48022	0.875839	0.479763	0.840559	0.982613	1.83698	1.55483
ATP-binding cassette sub-family B member 7, mitochondrial	ABCB7	O75027-2;O75027;G3V1J3;G3XAC4;B4DGL8;E9PJR8	O75027-2;O75027;G3V1J3;G3XAC4;B4DGL8	>sp|O75027-2|ABCB7_HUMAN Isoform 2 of ATP-binding cassette sub-family B member 7, mitochondrial OS=Homo sapiens GN=ABCB7;>sp|O75027|ABCB7_HUMAN ATP-binding cassette sub-family B member 7, mitochondrial OS=Homo sapiens GN=ABCB7 PE=1 SV=2;>tr|G3V1J3|G3V1J3_H	0.0282624	1.98039		6	5	5	5	0	4	2	2	2	4	3	2	3	5	2	3	3	4	2	2	2	4	3	2	3	5	2	3	3	7.7	7.7	7.7	82.768	-1.50471	-0.284458	-1.09215	-1.37687	-1.01381	-1.15325	-3.54178	-1.72867	-1.48024
Aladin	AAAS	Q9NRG9;Q5JB47;F8VZ44;F8VUB6;F8VVJ5	Q9NRG9;Q5JB47;F8VZ44;F8VUB6	>sp|Q9NRG9|AAAS_HUMAN Aladin OS=Homo sapiens GN=AAAS PE=1 SV=1;>tr|Q5JB47|Q5JB47_HUMAN Achalasia variant OS=Homo sapiens GN=AAAS PE=2 SV=1;>tr|F8VZ44|F8VZ44_HUMAN Achalasia, adrenocortical insufficiency, alacrimia OS=Homo sapiens GN=AAAS PE=4 SV=1;>tr|F8VU	0.0283084	0.786986		5	5	5	5	0	5	4	5	4	4	5	2	4	5	4	4	4	5	4	5	4	4	5	2	4	5	4	4	4	12.1	12.1	12.1	59.573	-0.28982	0.714405	0.892607	0.621613	0.801458	0.907669	1.44403	1.34092	0.959898
Exosome complex component MTR3	EXOSC6	Q5RKV6	Q5RKV6	>sp|Q5RKV6|EXOS6_HUMAN Exosome complex component MTR3 OS=Homo sapiens GN=EXOSC6 PE=1 SV=1	0.0284005	1.62118		1	6	6	6	0	6	4	3	6	4	3	4	4	3	4	4	4	6	4	3	6	4	3	4	4	3	4	4	4	25.4	25.4	25.4	28.235	-1.32032	1.3611	2.08848	1.81709	1.34816	2.10351	0.0186901	1.38283	1.05051
Dual specificity protein phosphatase 23	DUSP23	Q9BVJ7	Q9BVJ7	>sp|Q9BVJ7|DUS23_HUMAN Dual specificity protein phosphatase 23 OS=Homo sapiens GN=DUSP23 PE=1 SV=1	0.0284454	1.35489		1	5	5	5	0	5	5	5	5	5	5	3	5	5	2	5	5	5	5	5	5	5	5	3	5	5	2	5	5	38	38	38	16.588	-1.17336	0.404221	0.76404	0.35914	1.1545	0.867029	0.348696	-0.179787	0.134632
Telomerase Cajal body protein 1	WRAP53	Q9BUR4;E9PMG4;E9PMR3;B4E068	Q9BUR4;E9PMG4;E9PMR3	>sp|Q9BUR4|WAP53_HUMAN Telomerase Cajal body protein 1 OS=Homo sapiens GN=WRAP53 PE=1 SV=1;>tr|E9PMG4|E9PMG4_HUMAN WD repeat-containing, antisense to TP53 OS=Homo sapiens GN=WRAP53 PE=4 SV=1;>tr|E9PMR3|E9PMR3_HUMAN WD repeat-containing, antisense to TP53 O	0.0285645	0.742084		4	5	5	5	0	4	5	4	4	3	4	3	4	3	3	4	4	4	5	4	4	3	4	3	4	3	3	4	4	16.6	16.6	16.6	59.309	-3.43121	-0.88422	-1.6879	-1.42576	-1.31092	-1.67275	-1.29846	-0.547072	-0.709284
2,4-dienoyl-CoA reductase, mitochondrial	DECR1	Q16698;B7Z6B8;E5RFV2;E5RJG7;E5RJD2;E5RID6;H0YAW3	Q16698;B7Z6B8;E5RFV2;E5RJG7	>sp|Q16698|DECR_HUMAN 2,4-dienoyl-CoA reductase, mitochondrial OS=Homo sapiens GN=DECR1 PE=1 SV=1;>tr|B7Z6B8|B7Z6B8_HUMAN Uncharacterized protein OS=Homo sapiens GN=DECR1 PE=2 SV=1;>tr|E5RFV2|E5RFV2_HUMAN 2,4-dienoyl CoA reductase 1, mitochondrial (Fragmen	0.0288201	1.3136		7	8	8	8	0	4	3	5	4	5	4	3	5	6	5	4	6	4	3	5	4	5	4	3	5	6	5	4	6	29.9	29.9	29.9	36.067	-2.25926	0.896465	0.649719	0.169706	0.570154	0.87034	0.0640431	0.220913	0.574068
Activator of 90 kDa heat shock protein ATPase homolog 1	AHSA1	O95433;G3V438;B4DUR9;H0YJG7;H0YJU2;H0YJG6;H0YJ63;G3V3W9	O95433;G3V438;B4DUR9;H0YJG7;H0YJU2	>sp|O95433|AHSA1_HUMAN Activator of 90 kDa heat shock protein ATPase homolog 1 OS=Homo sapiens GN=AHSA1 PE=1 SV=1;>tr|G3V438|G3V438_HUMAN AHA1, activator of heat shock 90kDa protein ATPase homolog 1 (yeast) (Fragment) OS=Homo sapiens GN=AHSA1 PE=4 SV=1;>tr	0.0288399	1.25999		8	12	12	12	0	7	9	7	6	9	8	10	8	7	9	9	7	7	9	7	6	9	8	10	8	7	9	9	7	46.4	46.4	46.4	38.274	-1.77499	1.80878	1.95778	2.28168	1.82652	1.97109	1.41042	1.7827	1.55721
Methionine--tRNA ligase, cytoplasmic	MARS	P56192;A6NC17;B3KVK7;H0YHV5;F5H2V6;H0YIP0;F8VZZ9;F8W0S4;F8W0M7;F8VS26;H0YI94;F8VPL7;H0YIC2	P56192;A6NC17;B3KVK7	>sp|P56192|SYMC_HUMAN Methionine--tRNA ligase, cytoplasmic OS=Homo sapiens GN=MARS PE=1 SV=2;>tr|A6NC17|A6NC17_HUMAN Methionyl-tRNA synthetase OS=Homo sapiens GN=MARS PE=3 SV=3;>tr|B3KVK7|B3KVK7_HUMAN Uncharacterized protein OS=Homo sapiens GN=MARS PE=2 SV	0.0288466	1.2302		13	26	26	26	0	22	21	19	21	22	19	17	21	21	18	19	20	22	21	19	21	22	19	17	21	21	18	19	20	36.2	36.2	36.2	101.11	-1.93411	3.94709	3.89623	3.88969	3.94043	3.97354	3.08409	3.77157	3.78832
Integrin beta-1	ITGB1	P05556;P05556-3;P05556-4;P05556-5;P05556-2;E7EQW5;E7EUI6;E9PLR6;Q5T3E6;C9JPK5;E7ERX5;P18564;E9PEE8;C9JA97;E9PQJ2;Q5T3E5;C9JJP8;C9JNE0	P05556;P05556-3;P05556-4;P05556-5;P05556-2	>sp|P05556|ITB1_HUMAN Integrin beta-1 OS=Homo sapiens GN=ITGB1 PE=1 SV=2;>sp|P05556-3|ITB1_HUMAN Isoform Beta-1C of Integrin beta-1 OS=Homo sapiens GN=ITGB1;>sp|P05556-4|ITB1_HUMAN Isoform Beta-1C-2 of Integrin beta-1 OS=Homo sapiens GN=ITGB1;>sp|P05556-5|	0.028976	0.821567		18	20	20	20	0	16	14	14	17	15	15	13	11	14	16	15	16	16	14	14	17	15	15	13	11	14	16	15	16	33.1	33.1	33.1	88.414	5.63271	2.99822	3.29579	3.24764	3.03693	3.17316	3.66776	3.63583	3.25319
Prohibitin	PHB	P35232;C9JW96;E9PCW0;E7ESE2;C9JZ20;B4DY47;D6RBK0	P35232;C9JW96;E9PCW0;E7ESE2;C9JZ20;B4DY47	>sp|P35232|PHB_HUMAN Prohibitin OS=Homo sapiens GN=PHB PE=1 SV=1;>tr|C9JW96|C9JW96_HUMAN Prohibitin (Fragment) OS=Homo sapiens GN=PHB PE=4 SV=2;>tr|E9PCW0|E9PCW0_HUMAN Prohibitin OS=Homo sapiens GN=PHB PE=4 SV=1;>tr|E7ESE2|E7ESE2_HUMAN Prohibitin (Fragment	0.0290453	0.862655		7	16	16	16	0	12	15	11	13	13	14	13	14	10	16	15	14	12	15	11	13	13	14	13	14	10	16	15	14	69.9	69.9	69.9	29.804	2.04238	4.54857	4.49935	4.31588	4.33433	4.44512	4.53708	4.57638	4.8514
Translocon-associated protein subunit delta	SSR4	P51571;A6NLM8	P51571;A6NLM8	>sp|P51571|SSRD_HUMAN Translocon-associated protein subunit delta OS=Homo sapiens GN=SSR4 PE=1 SV=1;>tr|A6NLM8|A6NLM8_HUMAN Signal sequence receptor, delta OS=Homo sapiens GN=SSR4 PE=4 SV=1	0.0291568	1.51108		2	7	7	7	0	7	6	5	6	6	5	5	7	6	6	7	7	7	6	5	6	6	5	5	7	6	6	7	7	38.2	38.2	38.2	18.998	2.24279	3.15776	3.15736	3.38657	3.37237	3.15567	1.88384	2.78579	3.2932
Cyclin-G-associated kinase	GAK	O14976;E9PGR2;Q6P490;D6RAW3;D6RE78;D6RAQ7;D6RF16	O14976;E9PGR2;Q6P490;D6RAW3;D6RE78;D6RAQ7;D6RF16	>sp|O14976|GAK_HUMAN Cyclin-G-associated kinase OS=Homo sapiens GN=GAK PE=1 SV=2;>tr|E9PGR2|E9PGR2_HUMAN Cyclin G-associated kinase OS=Homo sapiens GN=GAK PE=4 SV=1;>tr|Q6P490|Q6P490_HUMAN GAK protein OS=Homo sapiens GN=GAK PE=2 SV=1;>tr|D6RAW3|D6RAW3_HUMA	0.0292702	2.84833		7	2	2	2	0	2	2	2	2	2	2	1	1	1	2	1	2	2	2	2	2	2	2	1	1	1	2	1	2	2.6	2.6	2.6	143.19	2.87681	-0.955189	-0.653791	-3.08194	-1.82468	-0.637276	-3.61439	-3.87636	-3.4953
CD59 glycoprotein	CD59	E9PR17;P13987;E9PNW4	E9PR17;P13987;E9PNW4	>tr|E9PR17|E9PR17_HUMAN CD59 molecule, complement regulatory protein OS=Homo sapiens GN=CD59 PE=4 SV=1;>sp|P13987|CD59_HUMAN CD59 glycoprotein OS=Homo sapiens GN=CD59 PE=1 SV=1;>tr|E9PNW4|E9PNW4_HUMAN CD59 molecule, complement regulatory protein OS=Homo sa	0.0293027	2.52642		3	2	2	2	0	2	2	2	2	2	2	2	2	2	2	2	2	2	2	2	2	2	2	2	2	2	2	2	2	15.4	15.4	15.4	14.529	-2.78448	1.21087	1.47114	1.98002	-0.496267	1.85465	0.921295	-1.37296	-0.0383072
Ribosome biogenesis protein BRX1 homolog	BRIX1	Q8TDN6	Q8TDN6	>sp|Q8TDN6|BRX1_HUMAN Ribosome biogenesis protein BRX1 homolog OS=Homo sapiens GN=BRIX1 PE=1 SV=2	0.0293319	1.90914		1	12	12	12	0	9	4	7	9	8	8	6	5	7	5	6	8	9	4	7	9	8	8	6	5	7	5	6	8	42.5	42.5	42.5	41.401	-2.24803	1.7706	1.35339	1.64872	1.39956	1.52681	-0.798208	0.0722065	1.25578
SH3 domain-binding glutamic acid-rich-like protein	SH3BGRL	O75368	O75368	>sp|O75368|SH3L1_HUMAN SH3 domain-binding glutamic acid-rich-like protein OS=Homo sapiens GN=SH3BGRL PE=1 SV=1	0.0293808	0.424557		1	6	6	6	0	5	3	5	5	1	4	4	3	3	4	4	5	5	3	5	5	1	4	4	3	3	4	4	5	57.9	57.9	57.9	12.774	0.571798	0.0263653	-0.435667	-0.899712	-3.20455	-0.415556	0.35091	0.319008	-0.173609
WD repeat and HMG-box DNA-binding protein 1	WDHD1	O75717;F6W0U7;F8W7P7;C9JYB3	O75717;F6W0U7;F8W7P7;C9JYB3	>sp|O75717|WDHD1_HUMAN WD repeat and HMG-box DNA-binding protein 1 OS=Homo sapiens GN=WDHD1 PE=1 SV=1;>tr|F6W0U7|F6W0U7_HUMAN WD repeat and HMG-box DNA-binding protein 1 OS=Homo sapiens GN=WDHD1 PE=4 SV=1;>tr|F8W7P7|F8W7P7_HUMAN WD repeat and HMG-box DNA-b	0.0294619	0.443038		4	4	4	4	0	2	2	2	1	3	3	4	3	2	3	3	3	2	2	2	1	3	3	4	3	2	3	3	3	3.5	3.5	3.5	125.97	-2.67521	-1.8946	-1.73735	-2.84405	-2.1944	-1.0917	-1.48188	-1.40347	0.700605
Pre-mRNA-splicing factor 18	PRPF18	Q99633;Q5T9P7;Q5T9P8	Q99633;Q5T9P7;Q5T9P8	>sp|Q99633|PRP18_HUMAN Pre-mRNA-splicing factor 18 OS=Homo sapiens GN=PRPF18 PE=1 SV=1;>tr|Q5T9P7|Q5T9P7_HUMAN PRP18 pre-mRNA processing factor 18 homolog (S. cerevisiae) (Fragment) OS=Homo sapiens GN=PRPF18 PE=2 SV=1;>tr|Q5T9P8|Q5T9P8_HUMAN PRP18 pre-mRNA	0.0294739	0.263832		3	3	3	3	0	1	1	1	2	0	1	2	1	1	2	2	2	1	1	1	2	0	1	2	1	1	2	2	2	7.6	7.6	7.6	39.859	0.604879	-2.79307	-3.57015	-2.71261	-2.99134	-3.66625	-0.291363	-3.03478	-4.0941
PDZ and LIM domain protein 1	PDLIM1	O00151	O00151	>sp|O00151|PDLI1_HUMAN PDZ and LIM domain protein 1 OS=Homo sapiens GN=PDLIM1 PE=1 SV=4	0.0295229	0.849474		1	15	15	15	0	13	13	13	12	10	13	11	11	13	12	11	13	13	13	13	12	10	13	11	11	13	12	11	13	73.3	73.3	73.3	36.071	2.74758	1.38329	1.72327	1.64008	1.26198	1.60804	1.88877	1.88098	1.51561
ADP-ribosylation factor-like protein 3	ARL3	P36405	P36405	>sp|P36405|ARL3_HUMAN ADP-ribosylation factor-like protein 3 OS=Homo sapiens GN=ARL3 PE=1 SV=2	0.0295791	0.822946		1	8	8	8	0	5	7	8	6	6	8	3	6	6	4	7	4	5	7	8	6	6	8	3	6	6	4	7	4	52.7	52.7	52.7	20.455	-1.05664	-0.522839	-0.16349	-0.274323	-0.630773	-0.243719	-0.379234	0.170345	-0.117306
Phostensin	PPP1R18	G8JLJ4;Q6NYC8;F8WBK4;Q6NYC8-2	G8JLJ4;Q6NYC8	>tr|G8JLJ4|G8JLJ4_HUMAN Protein phosphatase 1, regulatory subunit 18 OS=Homo sapiens GN=PPP1R18 PE=4 SV=1;>sp|Q6NYC8|PPR18_HUMAN Phostensin OS=Homo sapiens GN=PPP1R18 PE=1 SV=1	0.0296409	0.431689		4	7	7	7	0	5	1	3	3	2	2	4	3	5	4	4	4	5	1	3	3	2	2	4	3	5	4	4	4	15	15	15	68.041	0.196762	-3.6437	-0.765616	-1.15689	-1.45321	-0.834538	0.241297	-0.877079	-0.392807
Signal transducer and activator of transcription 3	STAT3	P40763;P40763-2;G8JLH9	P40763;P40763-2;G8JLH9	>sp|P40763|STAT3_HUMAN Signal transducer and activator of transcription 3 OS=Homo sapiens GN=STAT3 PE=1 SV=2;>sp|P40763-2|STAT3_HUMAN Isoform Del-701 of Signal transducer and activator of transcription 3 OS=Homo sapiens GN=STAT3;>tr|G8JLH9|G8JLH9_HUMAN Sig	0.0296815	0.851708		3	16	16	16	0	14	14	11	12	14	12	5	14	12	9	14	11	14	14	11	12	14	12	5	14	12	9	14	11	31	31	31	88.067	4.03363	0.979776	0.793484	0.836422	0.821575	0.937347	1.27579	1.03667	1.30084
Endoribonuclease Dicer	DICER1	Q9UPY3;E0AD28	Q9UPY3;E0AD28	>sp|Q9UPY3|DICER_HUMAN Endoribonuclease Dicer OS=Homo sapiens GN=DICER1 PE=1 SV=3;>tr|E0AD28|E0AD28_HUMAN Dicer 1, ribonuclease type III OS=Homo sapiens GN=DICER1 PE=2 SV=1	0.0297293	0.831609		2	4	4	4	0	3	4	4	4	4	4	3	4	4	3	4	4	3	4	4	4	4	4	3	4	4	3	4	4	2.9	2.9	2.9	218.68	0.193859	-1.38251	-1.49279	-1.32906	-1.09809	-1.47701	-0.782328	-1.21981	-1.27401
La-related protein 1	LARP1	Q6PKG0;Q6PKG0-3;E5RH50;H0YBW1;H0YC73;H0YC33;Q659C4;Q659C4-2;Q659C4-9;Q659C4-5;Q659C4-6;Q659C4-7;H0YAX9;H0YBM7;H0YAN4;E5RHK4	Q6PKG0;Q6PKG0-3;E5RH50	>sp|Q6PKG0|LARP1_HUMAN La-related protein 1 OS=Homo sapiens GN=LARP1 PE=1 SV=2;>sp|Q6PKG0-3|LARP1_HUMAN Isoform 2 of La-related protein 1 OS=Homo sapiens GN=LARP1;>tr|E5RH50|E5RH50_HUMAN La ribonucleoprotein domain family, member 1 (Fragment) OS=Homo sapie	0.0297556	1.16847		16	19	19	19	0	15	16	14	15	14	16	10	12	11	14	14	15	15	16	14	15	14	16	10	12	11	14	14	15	24.5	24.5	24.5	123.51	-3.41051	1.14374	0.87781	0.894234	0.851929	0.81262	0.778019	0.780607	0.580174
Programmed cell death protein 5	PDCD5	O14737;B4DE64;Q3HM38	O14737;B4DE64	>sp|O14737|PDCD5_HUMAN Programmed cell death protein 5 OS=Homo sapiens GN=PDCD5 PE=1 SV=3;>tr|B4DE64|B4DE64_HUMAN Uncharacterized protein OS=Homo sapiens GN=PDCD5 PE=2 SV=1	0.0298517	0.544284		3	5	5	5	0	4	3	3	4	3	3	3	4	4	5	4	3	4	3	3	4	3	3	3	4	4	5	4	3	52.8	52.8	52.8	14.285	2.9349	-0.882214	-0.241491	-0.992256	-0.56007	-0.251959	0.998648	0.0291328	-0.249151
Protein diaphanous homolog 3	DIAPH3	C9JDG0;Q9NSV4;C9JDG1;Q9NSV4-4;C9JL55;Q9NSV4-5;A8MYX0;Q9NSV4-6;Q9NSV4-7;C9JDG2;F8W838;A6NG52;Q9NSV4-1;Q9NSV4-2	C9JDG0;Q9NSV4;C9JDG1;Q9NSV4-4;C9JL55;Q9NSV4-5;A8MYX0;Q9NSV4-6;Q9NSV4-7;C9JDG2;F8W838;A6NG52;Q9NSV4-1;Q9NSV4-2	>tr|C9JDG0|C9JDG0_HUMAN Diaphanous homolog 3 (Drosophila) OS=Homo sapiens GN=DIAPH3 PE=4 SV=1;>sp|Q9NSV4|DIAP3_HUMAN Protein diaphanous homolog 3 OS=Homo sapiens GN=DIAPH3 PE=1 SV=4;>tr|C9JDG1|C9JDG1_HUMAN Diaphanous homolog 3 (Drosophila) OS=Homo sapiens	0.0300979	0.63613		14	4	4	4	0	1	2	3	0	2	3	2	3	2	3	2	2	1	2	3	0	2	3	2	3	2	3	2	2	4.6	4.6	4.6	136.88	-1.15361	-2.59673	-2.66743	-3.57987	-2.69449	-2.64996	-2.27759	-1.94993	-2.5357
Formin-binding protein 1-like	FNBP1L	Q5T0N5;Q5T0N5-5;Q5T0N5-2;Q5T0N5-4;Q5T0N5-3;B7Z9L6	Q5T0N5;Q5T0N5-5;Q5T0N5-2;Q5T0N5-4;Q5T0N5-3	>sp|Q5T0N5|FBP1L_HUMAN Formin-binding protein 1-like OS=Homo sapiens GN=FNBP1L PE=1 SV=2;>sp|Q5T0N5-5|FBP1L_HUMAN Isoform 5 of Formin-binding protein 1-like OS=Homo sapiens GN=FNBP1L;>sp|Q5T0N5-2|FBP1L_HUMAN Isoform 2 of Formin-binding protein 1-like OS=Ho	0.0304113	0.221425		6	3	3	3	0	2	1	2	2	2	2	2	3	2	3	2	2	2	1	2	2	2	2	2	3	2	3	2	2	6	6	6	69.977	1.2925	-3.52976	-1.02669	-0.966703	0.0129623	-1.17214	1.86179	-0.594734	-0.441843
Gamma-soluble NSF attachment protein	NAPG	Q99747;B4DFC9	Q99747;B4DFC9	>sp|Q99747|SNAG_HUMAN Gamma-soluble NSF attachment protein OS=Homo sapiens GN=NAPG PE=1 SV=1;>tr|B4DFC9|B4DFC9_HUMAN Uncharacterized protein OS=Homo sapiens GN=NAPG PE=2 SV=1	0.0307605	0.714239		2	7	7	7	0	6	4	4	7	5	5	4	5	4	5	5	7	6	4	4	7	5	5	4	5	4	5	5	7	19.6	19.6	19.6	34.746	-2.0457	-0.62458	-0.737095	-0.803926	-0.459942	-0.433531	0.388039	-0.587942	-0.581217
RNA-binding protein 25	RBM25	P49756;P49756-3;P49756-2;E9PQU5;H0YE46;E9PSE8	P49756;P49756-3;P49756-2	>sp|P49756|RBM25_HUMAN RNA-binding protein 25 OS=Homo sapiens GN=RBM25 PE=1 SV=3;>sp|P49756-3|RBM25_HUMAN Isoform 3 of RNA-binding protein 25 OS=Homo sapiens GN=RBM25;>sp|P49756-2|RBM25_HUMAN Isoform 2 of RNA-binding protein 25 OS=Homo sapiens GN=RBM25	0.0308197	0.776946		6	12	12	12	0	10	9	9	10	10	9	6	8	7	8	9	8	10	9	9	10	10	9	6	8	7	8	9	8	18.7	18.7	18.7	100.18	1.02918	0.576153	1.0237	0.492939	0.22105	0.512138	0.892134	1.04428	1.03147
Transcription elongation factor SPT5	SUPT5H	O00267;O00267-2;B4DJK4	O00267;O00267-2;B4DJK4	>sp|O00267|SPT5H_HUMAN Transcription elongation factor SPT5 OS=Homo sapiens GN=SUPT5H PE=1 SV=1;>sp|O00267-2|SPT5H_HUMAN Isoform 2 of Transcription elongation factor SPT5 OS=Homo sapiens GN=SUPT5H;>tr|B4DJK4|B4DJK4_HUMAN Uncharacterized protein OS=Homo sap	0.0309489	0.832056		3	16	16	16	0	13	11	11	12	7	10	10	8	11	13	12	12	13	11	11	12	7	10	10	8	11	13	12	12	17.9	17.9	17.9	121	6.46006	1.05176	1.26362	1.05078	0.783895	1.22464	1.65372	1.28207	1.1878
Atherin	SAMD1	Q6SPF0;E9PIW9	Q6SPF0;E9PIW9	>sp|Q6SPF0|SAMD1_HUMAN Atherin OS=Homo sapiens GN=SAMD1 PE=1 SV=1;>tr|E9PIW9|E9PIW9_HUMAN Sterile alpha motif domain-containing 1 OS=Homo sapiens GN=SAMD1 PE=4 SV=1	0.0310773	0.335418		2	4	4	4	0	3	1	2	2	2	2	3	3	3	2	2	4	3	1	2	2	2	2	3	3	3	2	2	4	10	10	10	56.051	1.1816	-3.90341	-4.46349	-1.56435	-0.793329	-3.48959	-0.676168	-1.2015	-0.883253
Transcriptional repressor p66-alpha	GATAD2A	B5MC40;Q86YP4;Q86YP4-2;B4DKZ7;F5H7D9	B5MC40;Q86YP4;Q86YP4-2;B4DKZ7	>tr|B5MC40|B5MC40_HUMAN GATA zinc finger domain-containing 2A OS=Homo sapiens GN=GATAD2A PE=4 SV=1;>sp|Q86YP4|P66A_HUMAN Transcriptional repressor p66-alpha OS=Homo sapiens GN=GATAD2A PE=1 SV=1;>sp|Q86YP4-2|P66A_HUMAN Isoform 2 of Transcriptional repressor	0.0312221	0.83285		5	5	5	5	0	3	4	3	4	3	3	2	4	3	4	4	3	3	4	3	4	3	3	2	4	3	4	4	3	11.5	11.5	11.5	70.349	-1.48425	-0.839356	-0.850605	-1.17754	-1.08188	-0.788567	-0.924286	-0.823727	-0.648251
60S ribosomal protein L14	RPL14	P50914;B7Z6S8;E7EPB3	P50914;B7Z6S8;E7EPB3	>sp|P50914|RL14_HUMAN 60S ribosomal protein L14 OS=Homo sapiens GN=RPL14 PE=1 SV=4;>tr|B7Z6S8|B7Z6S8_HUMAN Uncharacterized protein OS=Homo sapiens GN=RPL14 PE=2 SV=1;>tr|E7EPB3|E7EPB3_HUMAN Ribosomal protein L14 OS=Homo sapiens GN=RPL14 PE=4 SV=1	0.0315239	1.86912		3	10	10	10	0	7	7	8	10	9	9	7	8	7	7	7	9	7	7	8	10	9	9	7	8	7	7	7	9	42.3	42.3	42.3	23.432	-3.26923	3.96211	4.05443	5.03019	4.23703	4.0067	2.1483	3.36906	4.22625
Eukaryotic translation initiation factor 1A, X-chromosomal;Eukaryotic translation initiation factor 1A, Y-chromosomal	EIF1AX;EIF1AY	P47813;O14602;A6NJH9	P47813;O14602;A6NJH9	>sp|P47813|IF1AX_HUMAN Eukaryotic translation initiation factor 1A, X-chromosomal OS=Homo sapiens GN=EIF1AX PE=1 SV=2;>sp|O14602|IF1AY_HUMAN Eukaryotic translation initiation factor 1A, Y-chromosomal OS=Homo sapiens GN=EIF1AY PE=1 SV=4;>tr|A6NJH9|A6NJH9_HU	0.0315396	2.04436		3	4	4	4	0	3	4	2	3	2	3	1	2	2	2	3	2	3	4	2	3	2	3	1	2	2	2	3	2	25.7	25.7	25.7	16.46	4.12633	-3.23421	-1.8589	-0.840874	-2.3275	-1.85286	-3.44611	-2.83401	-2.43437
Enoyl-CoA delta isomerase 1, mitochondrial	ECI1	P42126;P42126-2	P42126;P42126-2	>sp|P42126|ECI1_HUMAN Enoyl-CoA delta isomerase 1, mitochondrial OS=Homo sapiens GN=ECI1 PE=1 SV=1;>sp|P42126-2|ECI1_HUMAN Isoform 2 of Enoyl-CoA delta isomerase 1, mitochondrial OS=Homo sapiens GN=ECI1	0.0317243	1.35607		2	6	6	6	0	2	3	3	3	4	3	2	3	2	4	4	2	2	3	3	3	4	3	2	3	2	4	4	2	22.8	22.8	22.8	32.816	1.77998	0.121155	0.568024	0.516972	0.216316	0.583076	0.187284	0.151392	-0.61216
Peroxisomal membrane protein 11B	PEX11B	O96011;B4DXH9	O96011;B4DXH9	>sp|O96011|PX11B_HUMAN Peroxisomal membrane protein 11B OS=Homo sapiens GN=PEX11B PE=1 SV=1;>tr|B4DXH9|B4DXH9_HUMAN Uncharacterized protein OS=Homo sapiens GN=PEX11B PE=2 SV=1	0.0318164	1.98064		2	4	4	4	0	2	2	3	2	1	4	2	3	2	3	2	2	2	2	3	2	1	4	2	3	2	3	2	2	17.8	17.8	17.8	28.431	-0.145029	-1.85584	-0.795317	-1.25063	-3.13877	-0.870922	-3.17294	-2.26271	-2.27039
Diphosphomevalonate decarboxylase	MVD	P53602;E7ES45	P53602	>sp|P53602|MVD1_HUMAN Diphosphomevalonate decarboxylase OS=Homo sapiens GN=MVD PE=1 SV=1	0.0320256	1.65068		2	5	5	5	0	4	3	3	3	4	3	3	3	4	4	4	3	4	3	3	3	4	3	3	3	4	4	4	3	11.5	11.5	11.5	43.404	-1.40196	0.0209541	-0.731623	0.506391	-0.448622	-0.715809	-0.761949	-1.25736	-0.46944
THO complex subunit 1	THOC1	Q96FV9;Q96FV9-2	Q96FV9	>sp|Q96FV9|THOC1_HUMAN THO complex subunit 1 OS=Homo sapiens GN=THOC1 PE=1 SV=1	0.032578	1.43563		2	7	7	7	0	3	4	6	3	4	6	2	4	6	6	5	6	3	4	6	3	4	6	2	4	6	6	5	6	11.7	11.7	11.7	75.665	1.00791	-0.996958	-0.902639	-1.03675	-1.19726	-0.768389	-2.45562	-1.428	-1.23848
Inositol 1,4,5-trisphosphate receptor-interacting protein	ITPRIP	Q8IWB1	Q8IWB1	>sp|Q8IWB1|IPRI_HUMAN Inositol 1,4,5-trisphosphate receptor-interacting protein OS=Homo sapiens GN=ITPRIP PE=1 SV=1	0.0326153	0.642501		1	4	4	4	0	2	1	1	2	2	1	3	2	2	2	1	2	2	1	1	2	2	1	3	2	2	2	1	2	7.3	7.3	7.3	62.059	-0.933271	-3.16867	-2.96466	-3.08757	-2.77489	-2.63073	-2.46584	-1.94007	-2.25376
Nuclear factor NF-kappa-B p100 subunit;Nuclear factor NF-kappa-B p52 subunit	NFKB2	Q00653;Q00653-4;Q00653-3	Q00653;Q00653-4	>sp|Q00653|NFKB2_HUMAN Nuclear factor NF-kappa-B p100 subunit OS=Homo sapiens GN=NFKB2 PE=1 SV=4;>sp|Q00653-4|NFKB2_HUMAN Isoform 4 of Nuclear factor NF-kappa-B p100 subunit OS=Homo sapiens GN=NFKB2	0.032745	1.26217		3	12	12	12	0	11	9	8	10	7	9	6	10	7	7	6	9	11	9	8	10	7	9	6	10	7	7	6	9	18.6	18.6	18.6	96.748	0.76292	2.35486	2.7653	2.31425	2.60179	2.69938	2.15447	2.41349	2.37273
Tyrosine-protein kinase receptor UFO	AXL	P30530;P30530-2	P30530;P30530-2	>sp|P30530|UFO_HUMAN Tyrosine-protein kinase receptor UFO OS=Homo sapiens GN=AXL PE=1 SV=3;>sp|P30530-2|UFO_HUMAN Isoform Short of Tyrosine-protein kinase receptor UFO OS=Homo sapiens GN=AXL	0.0332349	1.292		2	9	9	9	0	8	8	8	8	9	8	8	8	8	8	8	8	8	8	8	8	9	8	8	8	8	8	8	8	14.7	14.7	14.7	98.335	-3.63854	1.61776	1.41885	2.07722	1.84438	1.43403	1.28759	1.54607	1.66142
Phosphatidylinositide phosphatase SAC1	SACM1L	Q9NTJ5;B4DK71;E9PGZ4;F8WDN7;C9JV50;F8WD07;C9J3E3;F8WCQ2	Q9NTJ5;B4DK71;E9PGZ4;F8WDN7	>sp|Q9NTJ5|SAC1_HUMAN Phosphatidylinositide phosphatase SAC1 OS=Homo sapiens GN=SACM1L PE=1 SV=2;>tr|B4DK71|B4DK71_HUMAN Uncharacterized protein OS=Homo sapiens GN=SACM1L PE=2 SV=1;>tr|E9PGZ4|E9PGZ4_HUMAN SAC1 suppressor of actin mutations 1-like (yeast) O	0.0332604	1.14667		8	14	14	14	0	11	9	9	11	9	8	8	10	9	10	11	9	11	9	9	11	9	8	8	10	9	10	11	9	23.2	23.2	23.2	66.966	1.97114	2.238	1.99877	1.91365	1.79505	2.0584	1.67059	1.69503	1.79221
Nuclear pore complex protein Nup50	NUP50	Q9UKX7;Q9UKX7-2;B4E2D3	Q9UKX7;Q9UKX7-2;B4E2D3	>sp|Q9UKX7|NUP50_HUMAN Nuclear pore complex protein Nup50 OS=Homo sapiens GN=NUP50 PE=1 SV=2;>sp|Q9UKX7-2|NUP50_HUMAN Isoform 2 of Nuclear pore complex protein Nup50 OS=Homo sapiens GN=NUP50;>tr|B4E2D3|B4E2D3_HUMAN Uncharacterized protein OS=Homo sapiens G	0.033371	0.570818		3	5	5	5	0	3	1	1	3	3	3	2	2	3	3	3	3	3	1	1	3	3	3	2	2	3	3	3	3	16.9	16.9	16.9	50.144	-2.51349	-3.01827	-2.94387	-4.12384	-3.32155	-2.65104	-3.20002	-2.96483	-1.89249
Syntaxin-5	STX5	Q13190;F8W8Q9;Q13190-2;Q13190-3;B4DKR0;E9PNU4	Q13190;F8W8Q9;Q13190-2;Q13190-3;B4DKR0;E9PNU4	>sp|Q13190|STX5_HUMAN Syntaxin-5 OS=Homo sapiens GN=STX5 PE=1 SV=2;>tr|F8W8Q9|F8W8Q9_HUMAN Syntaxin 5 OS=Homo sapiens GN=STX5 PE=4 SV=1;>sp|Q13190-2|STX5_HUMAN Isoform 2 of Syntaxin-5 OS=Homo sapiens GN=STX5;>sp|Q13190-3|STX5_HUMAN Isoform 3 of Syntaxin-5	0.0334849	0.29008		6	6	6	6	0	2	2	0	2	4	2	2	3	2	4	4	3	2	2	0	2	4	2	2	3	2	4	4	3	22	22	22	39.672	-2.3391	-1.09487	-3.40633	-2.22771	-0.903608	-3.29931	0.293167	-0.0625458	-0.532253
Peptidyl-prolyl cis-trans isomerase-like 3;Peptidyl-prolyl cis-trans isomerase	PPIL3	Q9H2H8;Q9H2H8-2;B8ZZ77;C9K058;C9J4N2;F8WC82	Q9H2H8;Q9H2H8-2;B8ZZ77;C9K058	>sp|Q9H2H8|PPIL3_HUMAN Peptidyl-prolyl cis-trans isomerase-like 3 OS=Homo sapiens GN=PPIL3 PE=1 SV=1;>sp|Q9H2H8-2|PPIL3_HUMAN Isoform 2 of Peptidyl-prolyl cis-trans isomerase-like 3 OS=Homo sapiens GN=PPIL3;>tr|B8ZZ77|B8ZZ77_HUMAN Peptidylprolyl isomerase	0.0335248	0.666603		6	4	4	4	0	3	4	1	2	3	2	2	3	1	4	3	2	3	4	1	2	3	2	2	3	1	4	3	2	36	36	36	18.154	-2.2362	-2.65887	-3.65265	-2.93223	-2.9724	-2.84034	-2.54274	-1.80901	-2.95267
Succinyl-CoA ligase [ADP-forming] subunit beta, mitochondrial	SUCLA2	Q9P2R7;Q9P2R7-2;F5GXC8;F5H5G8;Q5T9Q5;F5H5Q7;Q5T9Q8;B4E0J1	Q9P2R7;Q9P2R7-2;F5GXC8;F5H5G8;Q5T9Q5;F5H5Q7	>sp|Q9P2R7|SUCB1_HUMAN Succinyl-CoA ligase [ADP-forming] subunit beta, mitochondrial OS=Homo sapiens GN=SUCLA2 PE=1 SV=3;>sp|Q9P2R7-2|SUCB1_HUMAN Isoform 2 of Succinyl-CoA ligase [ADP-forming] subunit beta, mitochondrial OS=Homo sapiens GN=SUCLA2;>tr|F5GXC	0.0335586	1.63602		8	9	9	9	0	6	3	3	4	3	6	0	5	3	6	5	5	6	3	3	4	3	6	0	5	3	6	5	5	26.1	26.1	26.1	50.317	-0.530354	-2.21811	-2.06491	-1.56543	-1.9437	-2.32463	-3.57863	-2.55647	-3.19257
Putative RNA-binding protein 3	RBM3	P98179	P98179	>sp|P98179|RBM3_HUMAN Putative RNA-binding protein 3 OS=Homo sapiens GN=RBM3 PE=1 SV=1	0.0336414	1.42004		1	7	7	7	0	7	5	6	7	5	6	7	5	6	7	6	6	7	5	6	7	5	6	7	5	6	7	6	6	55.4	55.4	55.4	17.17	-0.135719	4.17224	3.7649	4.11639	3.46847	3.79871	3.78549	3.38627	2.91947
Thyroid receptor-interacting protein 11	TRIP11	Q15643;F5H1Z0;H0YJ97	Q15643;F5H1Z0;H0YJ97	>sp|Q15643|TRIPB_HUMAN Thyroid receptor-interacting protein 11 OS=Homo sapiens GN=TRIP11 PE=1 SV=3;>tr|F5H1Z0|F5H1Z0_HUMAN Thyroid hormone receptor interactor 11 OS=Homo sapiens GN=TRIP11 PE=4 SV=1;>tr|H0YJ97|H0YJ97_HUMAN Thyroid hormone receptor interacto	0.0336976	1.25834		3	8	8	8	0	3	4	5	2	5	4	3	3	6	4	4	4	3	4	5	2	5	4	3	3	6	4	4	4	4.6	4.6	4.6	227.58	-0.878185	-1.41495	-1.60014	-1.54945	-1.88518	-1.62847	-2.26719	-1.88202	-1.4705
UTP--glucose-1-phosphate uridylyltransferase	UGP2	Q16851;E7EUC7;C9JKD6;Q16851-2;C9JNZ1;C9JQU9;C9JVG3;C9K0U9;C9JWG0;C9JUW1;C9JVV7;C9JTZ5;F2Z3H1;C9J6Q0	Q16851;E7EUC7;C9JKD6;Q16851-2;C9JNZ1	>sp|Q16851|UGPA_HUMAN UTP--glucose-1-phosphate uridylyltransferase OS=Homo sapiens GN=UGP2 PE=1 SV=5;>tr|E7EUC7|E7EUC7_HUMAN UDP-glucose pyrophosphorylase 2 OS=Homo sapiens GN=UGP2 PE=4 SV=1;>tr|C9JKD6|C9JKD6_HUMAN Uncharacterized protein OS=Homo sapiens G	0.0337976	0.825692		14	23	23	23	0	16	11	13	16	14	15	11	13	16	15	15	15	16	11	13	16	14	15	11	13	16	15	15	15	46.3	46.3	46.3	56.94	-2.35759	1.75313	1.47249	1.37945	1.53378	1.43923	1.93581	1.89143	2.0079
Immunity-related GTPase family Q protein	IRGQ	Q8WZA9	Q8WZA9	>sp|Q8WZA9|IRGQ_HUMAN Immunity-related GTPase family Q protein OS=Homo sapiens GN=IRGQ PE=1 SV=1	0.0338269	1.13565		1	14	14	14	0	11	11	7	9	10	8	9	6	7	9	9	8	11	11	7	9	10	8	9	6	7	9	9	8	31.3	31.3	31.3	62.717	2.60151	2.48548	2.34521	2.60235	2.44195	2.29663	2.36921	2.12403	2.19405
Prolow-density lipoprotein receptor-related protein 1;Low-density lipoprotein receptor-related protein 1 85 kDa subunit;Low-density lipoprotein receptor-related protein 1 515 kDa subunit;Low-density lipoprotein receptor-related protein 1 intracellular domain	LRP1	Q07954;H0YJI8	Q07954	>sp|Q07954|LRP1_HUMAN Prolow-density lipoprotein receptor-related protein 1 OS=Homo sapiens GN=LRP1 PE=1 SV=2	0.0339477	1.25735		2	3	3	3	0	2	2	3	2	2	3	2	2	2	2	2	2	2	2	3	2	2	3	2	2	2	2	2	2	0.8	0.8	0.8	504.6	2.22141	-2.28125	-1.99529	-1.73828	-1.66572	-1.9807	-2.22399	-2.28039	-2.13096
28S ribosomal protein S16, mitochondrial	MRPS16	Q9Y3D3;B4E032;A6ND22	Q9Y3D3;B4E032;A6ND22	>sp|Q9Y3D3|RT16_HUMAN 28S ribosomal protein S16, mitochondrial OS=Homo sapiens GN=MRPS16 PE=1 SV=1;>tr|B4E032|B4E032_HUMAN Uncharacterized protein OS=Homo sapiens GN=MRPS16 PE=2 SV=1;>tr|A6ND22|A6ND22_HUMAN Mitochondrial ribosomal protein S16 OS=Homo sapie	0.0340247	0.644455		3	2	2	2	0	2	2	2	2	2	2	2	2	2	2	2	2	2	2	2	2	2	2	2	2	2	2	2	2	19	19	19	15.345	0.483429	-1.09487	-0.80497	-1.06495	0.194052	-0.788952	0.574697	-0.276421	-0.390598
Phosphatidylinositol 3-kinase regulatory subunit beta	PIK3R2	O00459;E9PFP1	O00459;E9PFP1	>sp|O00459|P85B_HUMAN Phosphatidylinositol 3-kinase regulatory subunit beta OS=Homo sapiens GN=PIK3R2 PE=1 SV=2;>tr|E9PFP1|E9PFP1_HUMAN Phosphoinositide-3-kinase, regulatory subunit 2 (beta) OS=Homo sapiens GN=PIK3R2 PE=4 SV=1	0.0341531	1.84163		2	10	10	10	0	8	8	7	8	9	7	5	7	8	8	8	8	8	8	7	8	9	7	5	7	8	8	8	8	22.9	22.9	22.9	81.544	-1.64187	1.23574	1.08702	0.953413	0.768175	1.10204	-0.70958	0.628635	0.982491
Poly(ADP-ribose) glycohydrolase ARH3	ADPRHL2	Q9NX46;B4DHV5;B7ZAN4	Q9NX46;B4DHV5	>sp|Q9NX46|ARHL2_HUMAN Poly(ADP-ribose) glycohydrolase ARH3 OS=Homo sapiens GN=ADPRHL2 PE=1 SV=1;>tr|B4DHV5|B4DHV5_HUMAN Uncharacterized protein OS=Homo sapiens GN=ADPRHL2 PE=2 SV=1	0.0341966	0.719395		3	5	5	5	0	4	4	4	4	3	4	4	4	4	5	4	4	4	4	4	4	3	4	4	4	4	5	4	4	18.2	18.2	18.2	38.946	0.0557156	-0.0872707	-0.442005	0.258348	0.189558	-0.426853	0.487575	0.552425	0.486212
Rho GTPase-activating protein 1	ARHGAP1	Q07960;E9PCG8;H0YE29;E9PNR6	Q07960;E9PCG8;H0YE29	>sp|Q07960|RHG01_HUMAN Rho GTPase-activating protein 1 OS=Homo sapiens GN=ARHGAP1 PE=1 SV=1;>tr|E9PCG8|E9PCG8_HUMAN Rho GTPase-activating protein 1 OS=Homo sapiens GN=ARHGAP1 PE=4 SV=2;>tr|H0YE29|H0YE29_HUMAN Rho GTPase-activating protein 1 (Fragment) OS=H	0.0343238	1.23789		4	16	16	16	0	13	14	13	14	13	13	14	13	12	13	12	13	13	14	13	14	13	13	14	13	12	13	12	13	48.1	48.1	48.1	50.435	0.693977	2.43785	2.32094	2.17302	2.53607	2.38133	1.47765	2.11889	2.20732
DNA primase small subunit;DNA primase	PRIM1	P49642;F5H513;F8VNY2;F8VSB2	P49642;F5H513;F8VNY2;F8VSB2	>sp|P49642|PRI1_HUMAN DNA primase small subunit OS=Homo sapiens GN=PRIM1 PE=1 SV=1;>tr|F5H513|F5H513_HUMAN DNA primase OS=Homo sapiens GN=PRIM1 PE=3 SV=1;>tr|F8VNY2|F8VNY2_HUMAN DNA primase (Fragment) OS=Homo sapiens GN=PRIM1 PE=3 SV=1;>tr|F8VSB2|F8VSB2_HU	0.0343599	0.809612		4	5	5	5	0	2	3	4	3	3	4	2	4	4	5	3	2	2	3	4	3	3	4	2	4	4	5	3	2	14.8	14.8	14.8	49.901	2.34963	-2.09506	-2.04788	-1.9378	-2.29772	-2.02238	-1.77215	-1.64489	-2.02367
Cellular nucleic acid-binding protein	CNBP;ZNF9	P62633;P62633-2;E9PDR7;Q5U0E9;Q4JGY0;P62633-3;B4DP17	P62633;P62633-2;E9PDR7;Q5U0E9;Q4JGY0;P62633-3;B4DP17	>sp|P62633|CNBP_HUMAN Cellular nucleic acid-binding protein OS=Homo sapiens GN=CNBP PE=1 SV=1;>sp|P62633-2|CNBP_HUMAN Isoform 2 of Cellular nucleic acid-binding protein OS=Homo sapiens GN=CNBP;>tr|E9PDR7|E9PDR7_HUMAN CCHC-type zinc finger, nucleic acid bin	0.0345011	6.87301		7	4	4	4	0	2	2	1	2	2	3	1	2	1	1	2	2	2	2	1	2	2	3	1	2	1	1	2	2	35.6	35.6	35.6	19.463	3.9337	1.04763	-2.98061	1.60868	0.788179	0.501223	-4.04562	0.183983	-4.28297
Coatomer subunit beta	COPB1	P53618;E9PP73;E9PKQ1;E9PP63	P53618;E9PP73	>sp|P53618|COPB_HUMAN Coatomer subunit beta OS=Homo sapiens GN=COPB1 PE=1 SV=3;>tr|E9PP73|E9PP73_HUMAN Coatomer protein complex, subunit beta 1 (Fragment) OS=Homo sapiens GN=COPB1 PE=4 SV=1	0.0348345	1.14916		4	35	35	35	0	32	29	29	30	29	29	22	28	29	27	24	28	32	29	29	30	29	29	22	28	29	27	24	28	48.6	48.6	48.6	107.14	4.2577	4.36074	4.34576	4.17428	4.38692	4.49026	3.87475	4.06975	4.35639
Probable rRNA-processing protein EBP2	EBNA1BP2	Q99848	Q99848	>sp|Q99848|EBP2_HUMAN Probable rRNA-processing protein EBP2 OS=Homo sapiens GN=EBNA1BP2 PE=1 SV=2	0.0350654	0.597032		1	8	8	8	0	6	7	4	6	6	5	3	6	6	6	5	6	6	7	4	6	6	5	3	6	6	6	5	6	26.5	26.5	26.5	34.852	-1.31912	-0.776014	-0.62608	-0.542366	-1.00233	-0.308422	1.06539	-0.561035	-0.492058
26S proteasome non-ATPase regulatory subunit 5	PSMD5	Q16401;B4DZM8;F2Z3J2;Q4VXH0;Q4VXG9	Q16401;B4DZM8	>sp|Q16401|PSMD5_HUMAN 26S proteasome non-ATPase regulatory subunit 5 OS=Homo sapiens GN=PSMD5 PE=1 SV=3;>tr|B4DZM8|B4DZM8_HUMAN Uncharacterized protein OS=Homo sapiens GN=PSMD5 PE=2 SV=1	0.0353749	1.10107		5	21	21	21	0	17	17	18	15	18	18	16	21	17	14	17	17	17	17	18	15	18	18	16	21	17	14	17	17	55	55	55	56.195	1.2694	3.3649	3.38342	3.39818	3.467	3.40666	3.0164	3.20655	3.24348
Prefoldin subunit 6	PFDN6	O15212;A2AB88	O15212;A2AB88	>sp|O15212|PFD6_HUMAN Prefoldin subunit 6 OS=Homo sapiens GN=PFDN6 PE=1 SV=1;>tr|A2AB88|A2AB88_HUMAN Prefoldin subunit 6 OS=Homo sapiens GN=PFDN6 PE=4 SV=1	0.0355898	0.725377		2	6	6	6	0	5	5	5	4	5	4	4	4	5	4	5	4	5	5	5	4	5	4	4	4	5	4	5	4	52.7	52.7	52.7	14.582	-0.00704956	-0.144518	-0.212656	-0.476572	-0.451855	-0.576277	-0.0619793	0.512382	-0.406172
Endoplasmic reticulum-Golgi intermediate compartment protein 2	ERGIC2	Q96RQ1;H0YI50;H0YI58;H0YHJ8	Q96RQ1;H0YI50;H0YI58;H0YHJ8	>sp|Q96RQ1|ERGI2_HUMAN Endoplasmic reticulum-Golgi intermediate compartment protein 2 OS=Homo sapiens GN=ERGIC2 PE=1 SV=2;>tr|H0YI50|H0YI50_HUMAN ERGIC and golgi 2 (Fragment) OS=Homo sapiens GN=ERGIC2 PE=4 SV=1;>tr|H0YI58|H0YI58_HUMAN ERGIC and golgi 2 (Fr	0.0356506	0.367318		4	2	2	2	0	1	1	2	1	2	2	2	2	2	2	2	2	1	1	2	1	2	2	2	2	2	2	2	2	9.3	9.3	9.3	42.548	-2.28716	-3.22306	-0.966507	-2.8751	-1.92323	-0.951462	0.6756	-1.22332	-1.41568
Tumor necrosis factor receptor type 1-associated DEATH domain protein	TRADD	Q15628	Q15628	>sp|Q15628|TRADD_HUMAN Tumor necrosis factor receptor type 1-associated DEATH domain protein OS=Homo sapiens GN=TRADD PE=1 SV=2	0.0356784	1.54619		1	5	5	5	0	3	5	5	4	4	5	3	4	3	2	5	5	3	5	5	4	4	5	3	4	3	2	5	5	20.5	20.5	20.5	34.247	-1.50283	-0.192579	-0.31913	-0.296286	-0.362801	-0.303921	-1.85271	-1.06668	-0.555628
Putative helicase MOV-10	MOV10	Q9HCE1;Q5JR04;Q9HCE1-2;Q9H8T8	Q9HCE1;Q5JR04;Q9HCE1-2;Q9H8T8	>sp|Q9HCE1|MOV10_HUMAN Putative helicase MOV-10 OS=Homo sapiens GN=MOV10 PE=1 SV=2;>tr|Q5JR04|Q5JR04_HUMAN Mov10, Moloney leukemia virus 10, homolog (Mouse) OS=Homo sapiens GN=MOV10 PE=2 SV=1;>sp|Q9HCE1-2|MOV10_HUMAN Isoform 2 of Putative helicase MOV-10 O	0.0357091	0.851684		4	4	4	4	0	3	4	4	3	2	4	3	2	3	3	4	3	3	4	4	3	2	4	3	2	3	3	4	3	4.7	4.7	4.7	113.67	0.501766	-1.31418	-1.36909	-1.49642	-1.23122	-1.35392	-0.973648	-1.11451	-1.06078
Procollagen-lysine,2-oxoglutarate 5-dioxygenase 1	PLOD1	B4DR87;Q02809;E7EWK8;Q5JXB7;Q5JXB9;Q5JXB8	B4DR87;Q02809	>tr|B4DR87|B4DR87_HUMAN Uncharacterized protein OS=Homo sapiens GN=PLOD1 PE=2 SV=1;>sp|Q02809|PLOD1_HUMAN Procollagen-lysine,2-oxoglutarate 5-dioxygenase 1 OS=Homo sapiens GN=PLOD1 PE=1 SV=2	0.0359007	0.861255		6	16	16	16	0	11	13	12	8	12	14	10	11	12	8	10	14	11	13	12	8	12	14	10	11	12	8	10	14	23.9	23.9	23.9	88.271	-2.10781	0.667738	0.972341	0.427639	0.627928	0.926807	0.977009	0.880791	1.04647
3-beta-hydroxysteroid-Delta(8),Delta(7)-isomerase	EBP	Q15125;C9JJ78;C9J719	Q15125;C9JJ78;C9J719	>sp|Q15125|EBP_HUMAN 3-beta-hydroxysteroid-Delta(8),Delta(7)-isomerase OS=Homo sapiens GN=EBP PE=1 SV=3;>tr|C9JJ78|C9JJ78_HUMAN Emopamil-binding protein (sterol isomerase) (Fragment) OS=Homo sapiens GN=EBP PE=4 SV=1;>tr|C9J719|C9J719_HUMAN Emopamil-binding	0.0360293	1.44655		3	3	3	3	0	2	2	3	3	3	2	2	2	3	2	2	2	2	2	3	3	3	2	2	2	3	2	2	2	16.5	16.5	16.5	26.352	0.537481	1.82555	1.67861	1.83822	2.10629	1.74126	0.854397	1.17034	1.92474
3-hydroxybutyrate dehydrogenase type 2	BDH2	Q9BUT1;Q9BUT1-2;Q9BUT1-3;D6RIR6;D6R9U8;D6RFG2	Q9BUT1;Q9BUT1-2;Q9BUT1-3;D6RIR6;D6R9U8;D6RFG2	>sp|Q9BUT1|BDH2_HUMAN 3-hydroxybutyrate dehydrogenase type 2 OS=Homo sapiens GN=BDH2 PE=1 SV=2;>sp|Q9BUT1-2|BDH2_HUMAN Isoform 2 of 3-hydroxybutyrate dehydrogenase type 2 OS=Homo sapiens GN=BDH2;>sp|Q9BUT1-3|BDH2_HUMAN Isoform 3 of 3-hydroxybutyrate dehydr	0.0360309	2.43978		6	2	2	2	0	2	2	2	2	1	2	0	2	1	1	1	1	2	2	2	2	1	2	0	2	1	1	1	1	10.6	10.6	10.6	26.724	-0.925673	-2.10081	-0.809072	-2.72551	-3.78454	-0.57078	-3.37143	-3.17904	-3.75546
Activating signal cointegrator 1	TRIP4	Q15650;H0YL91;H0YLN7;H0YK63	Q15650;H0YL91;H0YLN7	>sp|Q15650|TRIP4_HUMAN Activating signal cointegrator 1 OS=Homo sapiens GN=TRIP4 PE=1 SV=4;>tr|H0YL91|H0YL91_HUMAN Thyroid hormone receptor interactor 4 OS=Homo sapiens GN=TRIP4 PE=4 SV=1;>tr|H0YLN7|H0YLN7_HUMAN Thyroid hormone receptor interactor 4 OS=Hom	0.036172	1.67547		4	3	3	3	0	3	3	3	3	2	3	1	2	3	2	2	1	3	3	3	3	2	3	1	2	3	2	2	1	8.1	8.1	8.1	66.145	-0.834818	-2.57919	-2.51165	-2.28867	-2.79094	-2.77106	-3.68	-3.28914	-2.41468
40S ribosomal protein S15	RPS15	P62841	P62841	>sp|P62841|RS15_HUMAN 40S ribosomal protein S15 OS=Homo sapiens GN=RPS15 PE=1 SV=2	0.0362599	0.73532		1	7	7	7	0	4	6	4	5	5	5	4	6	5	6	5	6	4	6	4	5	5	5	4	6	5	6	5	6	70.3	70.3	70.3	17.04	3.87807	1.45246	0.712959	1.44224	1.24338	1.26742	1.62298	1.33832	1.77744
NEDD8-conjugating enzyme Ubc12	UBE2M	P61081	P61081	>sp|P61081|UBC12_HUMAN NEDD8-conjugating enzyme Ubc12 OS=Homo sapiens GN=UBE2M PE=1 SV=1	0.0362638	1.28853		1	7	7	7	0	3	5	6	5	5	6	6	6	7	5	6	6	3	5	6	5	5	6	6	6	7	5	6	6	41	41	41	20.9	1.09292	1.09133	1.41152	1.55488	1.34145	1.66911	0.639	1.24416	0.954243
Heme oxygenase 2	HMOX2	P30519	P30519	>sp|P30519|HMOX2_HUMAN Heme oxygenase 2 OS=Homo sapiens GN=HMOX2 PE=1 SV=2	0.0362992	1.49539		1	3	3	3	0	3	3	3	3	3	3	2	3	3	3	3	3	3	3	3	3	3	3	2	3	3	3	3	3	14.6	14.6	14.6	36.032	1.97337	-0.493528	-0.366104	-1.16711	-0.306286	-0.431278	-1.61844	-0.901323	-0.658968
Melanoma-associated antigen D2	MAGED2	Q9UNF1;Q9UNF1-2;Q5H909;Q5H907;E7ESB0;Q12816;B1AKE9;F5GY27;Q9Y5V3-2;Q9Y5V3;Q96SX2;G5E9N2;E7EPI3;B1AKF1;G5E999	Q9UNF1;Q9UNF1-2;Q5H909;Q5H907	>sp|Q9UNF1|MAGD2_HUMAN Melanoma-associated antigen D2 OS=Homo sapiens GN=MAGED2 PE=1 SV=2;>sp|Q9UNF1-2|MAGD2_HUMAN Isoform 2 of Melanoma-associated antigen D2 OS=Homo sapiens GN=MAGED2;>tr|Q5H909|Q5H909_HUMAN Melanoma antigen family D, 2 OS=Homo sapiens GN	0.036316	1.42728		15	20	20	20	0	15	15	14	14	16	14	8	16	14	15	17	14	15	15	14	14	16	14	8	16	14	15	17	14	42.6	42.6	42.6	64.953	-2.45406	2.32137	1.76853	2.61927	2.26143	2.19375	1.19352	1.71575	1.58891
Serine/threonine-protein phosphatase 2A 55 kDa regulatory subunit B alpha isoform	PPP2R2A	B4E1T7;P63151;Q66LE6;E5RFR9;Q00005-5;Q00005-4;Q00005-3;Q00005-2;Q00005;G3V149;Q9Y2T4;Q9Y2T4-2;B7Z3Y1;Q9Y2T4-3;A8MZB4;E5RIY1;F5GXJ6	B4E1T7;P63151	>tr|B4E1T7|B4E1T7_HUMAN Uncharacterized protein OS=Homo sapiens GN=PPP2R2A PE=2 SV=1;>sp|P63151|2ABA_HUMAN Serine/threonine-protein phosphatase 2A 55 kDa regulatory subunit B alpha isoform OS=Homo sapiens GN=PPP2R2A PE=1 SV=1	0.036582	1.25039		17	11	11	11	0	8	11	7	9	9	8	6	7	8	7	8	7	8	11	7	9	9	8	6	7	8	7	8	7	28.2	28.2	28.2	52.999	-1.01934	1.3487	1.51008	1.67796	1.8304	1.54997	1.03134	1.59517	1.20229
Putative hydroxypyruvate isomerase	HYI	Q5T013;E7EWH8;Q5T013-3;Q5T015;Q5T013-4;H0YB70;Q5T017;Q5T013-2;Q5T014;H0YB18	Q5T013;E7EWH8;Q5T013-3;Q5T015;Q5T013-4;H0YB70	>sp|Q5T013|HYI_HUMAN Putative hydroxypyruvate isomerase OS=Homo sapiens GN=HYI PE=2 SV=2;>tr|E7EWH8|E7EWH8_HUMAN Hydroxypyruvate isomerase (putative) OS=Homo sapiens GN=HYI PE=4 SV=1;>sp|Q5T013-3|HYI_HUMAN Isoform 3 of Putative hydroxypyruvate isomerase OS	0.0366007	1.29692		10	7	7	7	0	6	6	6	6	6	6	3	4	5	2	5	4	6	6	6	6	6	6	3	4	5	2	5	4	45.1	45.1	45.1	30.405	-4.25599	1.11662	0.961805	1.42138	1.2773	0.976948	0.235817	1.02283	1.08803
28S ribosomal protein S9, mitochondrial	MRPS9	P82933	P82933	>sp|P82933|RT09_HUMAN 28S ribosomal protein S9, mitochondrial OS=Homo sapiens GN=MRPS9 PE=1 SV=2	0.0366282	0.7069		1	7	7	7	0	6	3	3	5	4	4	2	5	3	5	5	6	6	3	3	5	4	4	2	5	3	5	5	6	15.7	15.7	15.7	45.834	0.41086	-1.28948	-1.93244	-1.37089	-1.53807	-1.25716	-0.321796	-0.691238	-1.06122
Beta-2-syntrophin	SNTB2	Q13425;E9PP46;Q13425-2;H0YCS0;H0YF03;H0YCU1	Q13425;E9PP46	>sp|Q13425|SNTB2_HUMAN Beta-2-syntrophin OS=Homo sapiens GN=SNTB2 PE=1 SV=1;>tr|E9PP46|E9PP46_HUMAN Syntrophin, beta 2 (dystrophin-associated protein A1, 59kDa, basic component 2) OS=Homo sapiens GN=SNTB2 PE=4 SV=1	0.0370659	0.812474		6	12	12	12	0	7	5	7	7	7	6	5	8	6	9	8	6	7	5	7	7	7	6	5	8	6	9	8	6	26.1	26.1	26.1	57.949	2.04105	-0.024641	-0.483563	-0.485229	0.0255623	-0.514275	0.207892	-0.103315	0.195934
Small nuclear ribonucleoprotein Sm D2	SNRPD2	P62316	P62316	>sp|P62316|SMD2_HUMAN Small nuclear ribonucleoprotein Sm D2 OS=Homo sapiens GN=SNRPD2 PE=1 SV=1	0.0371634	1.38667		1	12	12	12	0	11	11	9	8	7	9	7	9	5	7	9	8	11	11	9	8	7	9	7	9	5	7	9	8	78	78	78	13.527	0.56093	3.21275	2.91547	2.82165	2.70518	3.18205	1.66054	2.3842	2.71681
Prolyl 3-hydroxylase 1	LEPRE1	Q32P28-3;Q32P28;B4DNM8;Q32P28-2;E2QRI1	Q32P28-3;Q32P28;B4DNM8	>sp|Q32P28-3|P3H1_HUMAN Isoform 3 of Prolyl 3-hydroxylase 1 OS=Homo sapiens GN=LEPRE1;>sp|Q32P28|P3H1_HUMAN Prolyl 3-hydroxylase 1 OS=Homo sapiens GN=LEPRE1 PE=1 SV=2;>tr|B4DNM8|B4DNM8_HUMAN Uncharacterized protein OS=Homo sapiens GN=LEPRE1 PE=2 SV=1	0.0374075	0.854636		5	14	14	14	0	9	11	8	8	9	7	6	9	9	6	10	8	9	11	8	8	9	7	6	9	9	6	10	8	22.8	22.8	22.8	90.615	-2.22565	1.72144	1.53318	1.74343	1.62789	1.54795	2.10897	1.89532	1.78525
Serine protease HTRA1	HTRA1	Q92743;E7ESJ0;H0Y7G9	Q92743;E7ESJ0;H0Y7G9	>sp|Q92743|HTRA1_HUMAN Serine protease HTRA1 OS=Homo sapiens GN=HTRA1 PE=1 SV=1;>tr|E7ESJ0|E7ESJ0_HUMAN HtrA serine peptidase 1 OS=Homo sapiens GN=HTRA1 PE=4 SV=1;>tr|H0Y7G9|H0Y7G9_HUMAN HtrA serine peptidase 1 (Fragment) OS=Homo sapiens GN=HTRA1 PE=4 SV=1	0.0374719	3.85		3	3	3	3	0	2	2	2	2	1	2	1	1	2	2	2	2	2	2	2	2	1	2	1	1	2	2	2	2	5.6	5.6	5.6	51.286	-3.93949	-0.616852	0.502241	0.624849	-3.27435	0.517199	-3.11516	-3.37239	-0.128038
Probable cation-transporting ATPase 13A1	ATP13A1	Q9HD20;Q9HD20-2;Q9HD20-3	Q9HD20;Q9HD20-2;Q9HD20-3	>sp|Q9HD20|AT131_HUMAN Probable cation-transporting ATPase 13A1 OS=Homo sapiens GN=ATP13A1 PE=1 SV=2;>sp|Q9HD20-2|AT131_HUMAN Isoform B of Probable cation-transporting ATPase 13A1 OS=Homo sapiens GN=ATP13A1;>sp|Q9HD20-3|AT131_HUMAN Isoform C of Probable ca	0.0376254	0.788119		3	6	6	6	0	2	5	4	2	4	4	3	2	3	3	3	4	2	5	4	2	4	4	3	2	3	3	3	4	6.8	6.8	6.8	132.95	-0.20989	-0.941046	-0.827412	-0.800701	-0.802034	-1.0419	-0.0281372	-0.883102	-0.44731
DNA replication licensing factor MCM7	MCM7	P33993;F5H776;F5H4S2;A4D2A2;P33993-2;C9J8M6	P33993;F5H776;F5H4S2;A4D2A2	>sp|P33993|MCM7_HUMAN DNA replication licensing factor MCM7 OS=Homo sapiens GN=MCM7 PE=1 SV=4;>tr|F5H776|F5H776_HUMAN Minichromosome maintenance complex component 7 OS=Homo sapiens GN=MCM7 PE=3 SV=1;>tr|F5H4S2|F5H4S2_HUMAN Minichromosome maintenance comple	0.0377566	1.11182		6	23	23	23	0	20	20	22	17	20	23	18	22	19	18	17	19	20	20	22	17	20	23	18	22	19	18	17	19	41.3	41.3	41.3	81.307	0.272486	3.9294	3.98603	3.83275	3.80528	4.05297	3.75054	3.76769	3.80618
Superkiller viralicidic activity 2-like 2	SKIV2L2	P42285;F5H7E2;H0YAC4	P42285;F5H7E2	>sp|P42285|SK2L2_HUMAN Superkiller viralicidic activity 2-like 2 OS=Homo sapiens GN=SKIV2L2 PE=1 SV=3;>tr|F5H7E2|F5H7E2_HUMAN Superkiller viralicidic activity 2-like 2 (S. cerevisiae) OS=Homo sapiens GN=SKIV2L2 PE=4 SV=1	0.0379058	0.730658		3	11	11	11	0	6	6	6	9	6	6	6	6	7	6	7	9	6	6	6	9	6	6	6	6	7	6	7	9	12.6	12.6	12.6	117.8	2.85432	-0.170916	-0.0405903	-0.273497	0.236754	-0.0254593	0.700991	0.636152	-0.223999
Cystatin-B	CSTB	P04080	P04080	>sp|P04080|CYTB_HUMAN Cystatin-B OS=Homo sapiens GN=CSTB PE=1 SV=2	0.0379638	0.767129		1	6	6	6	0	5	4	4	5	5	5	4	6	3	5	5	4	5	4	4	5	5	5	4	6	3	5	5	4	83.7	83.7	83.7	11.139	6.18874	0.788483	1.05459	0.621613	0.836657	0.929363	1.93523	0.950243	0.97876
E3 ubiquitin-protein ligase RNF213	RNF213	Q63HN8-4;Q63HN8;Q63HN8-5	Q63HN8-4;Q63HN8	>sp|Q63HN8-4|RN213_HUMAN Isoform 2 of E3 ubiquitin-protein ligase RNF213 OS=Homo sapiens GN=RNF213;>sp|Q63HN8|RN213_HUMAN E3 ubiquitin-protein ligase RNF213 OS=Homo sapiens GN=RNF213 PE=1 SV=3	0.0379672	1.36451		3	14	14	14	0	7	8	9	9	8	8	5	7	11	4	7	8	7	8	9	9	8	8	5	7	11	4	7	8	3.6	3.6	3.6	596.48	0.906694	0.698254	0.255068	0.0918465	-0.0504513	0.228855	-0.278471	-0.778845	-0.0351086
2-aminoethanethiol dioxygenase	ADO	Q96SZ5	Q96SZ5	>sp|Q96SZ5|AEDO_HUMAN 2-aminoethanethiol dioxygenase OS=Homo sapiens GN=ADO PE=1 SV=2	0.038024	0.46762		1	2	2	2	0	1	0	0	2	0	0	2	1	2	2	1	2	1	0	0	2	0	0	2	1	2	2	1	2	12.6	12.6	12.6	29.751	-3.62857	-4.43822	-3.10913	-2.16882	-3.06162	-3.52848	-1.14311	-2.47053	-1.91447
Sodium-coupled neutral amino acid transporter 2	SLC38A2	Q96QD8;Q96QD8-2;F8VQW8;F8VUY8	Q96QD8;Q96QD8-2	>sp|Q96QD8|S38A2_HUMAN Sodium-coupled neutral amino acid transporter 2 OS=Homo sapiens GN=SLC38A2 PE=1 SV=2;>sp|Q96QD8-2|S38A2_HUMAN Isoform 2 of Sodium-coupled neutral amino acid transporter 2 OS=Homo sapiens GN=SLC38A2	0.0380926	1.18691		4	5	5	5	0	5	3	5	5	4	5	3	5	4	5	5	5	5	3	5	5	4	5	3	5	4	5	5	5	14	14	14	56.025	3.18281	2.06375	1.97072	1.71355	2.01091	1.93271	1.86805	1.57989	1.80958
Probable E3 ubiquitin-protein ligase makorin-2	MKRN2	Q9H000;C9J494;B4DPR4	Q9H000;C9J494;B4DPR4	>sp|Q9H000|MKRN2_HUMAN Probable E3 ubiquitin-protein ligase makorin-2 OS=Homo sapiens GN=MKRN2 PE=1 SV=2;>tr|C9J494|C9J494_HUMAN Makorin ring finger protein 2 OS=Homo sapiens GN=MKRN2 PE=4 SV=1;>tr|B4DPR4|B4DPR4_HUMAN Makorin ring finger protein 2 OS=Homo	0.0382461	0.449682		3	5	5	5	0	2	1	3	2	2	3	4	2	3	2	2	2	2	1	3	2	2	3	4	2	3	2	2	2	11.3	11.3	11.3	46.94	-0.748789	-4.27413	-2.5846	-3.00794	-2.18982	-2.64576	-2.0439	-0.301632	-1.03892
Tyrosine-protein phosphatase non-receptor type 1	PTPN1	P18031;B4DSN5	P18031;B4DSN5	>sp|P18031|PTN1_HUMAN Tyrosine-protein phosphatase non-receptor type 1 OS=Homo sapiens GN=PTPN1 PE=1 SV=1;>tr|B4DSN5|B4DSN5_HUMAN Protein tyrosine phosphatase, non-receptor type 1 OS=Homo sapiens GN=PTPN1 PE=2 SV=1	0.0383068	1.22112		2	17	17	17	0	15	13	11	15	14	13	10	11	12	16	13	12	15	13	11	15	14	13	10	11	12	16	13	12	47.6	47.6	47.6	49.966	4.43957	3.06876	2.94131	2.7895	2.88855	2.86946	2.09283	2.87421	2.78334
Thiosulfate sulfurtransferase;Sulfurtransferase	TST	Q16762;E7EN05;B1AH48	Q16762;E7EN05	>sp|Q16762|THTR_HUMAN Thiosulfate sulfurtransferase OS=Homo sapiens GN=TST PE=1 SV=4;>tr|E7EN05|E7EN05_HUMAN Sulfurtransferase OS=Homo sapiens GN=TST PE=4 SV=1	0.0383165	0.811592		3	7	7	7	0	5	4	5	5	7	5	3	5	5	6	5	6	5	4	5	5	7	5	3	5	5	6	5	6	29.6	29.6	29.6	33.429	-2.25024	-0.619423	-0.69191	-0.707773	-0.845806	-0.632704	0.0795918	-0.671944	-0.366688
Lysophospholipase-like protein 1	LYPLAL1	Q5VWZ2;Q5VWZ2-2	Q5VWZ2;Q5VWZ2-2	>sp|Q5VWZ2|LYPL1_HUMAN Lysophospholipase-like protein 1 OS=Homo sapiens GN=LYPLAL1 PE=1 SV=3;>sp|Q5VWZ2-2|LYPL1_HUMAN Isoform 2 of Lysophospholipase-like protein 1 OS=Homo sapiens GN=LYPLAL1	0.0383305	2.90313		2	6	6	6	0	4	3	2	4	2	2	2	3	3	2	3	2	4	3	2	4	2	2	2	3	3	2	3	2	32.1	32.1	32.1	26.316	-0.869072	-0.751902	-0.825506	-0.896753	-2.11178	-3.97438	-4.34841	-3.70704	-2.08233
S-adenosylmethionine synthase isoform type-2;S-adenosylmethionine synthase	MAT2A	P31153;B4DN45;E9PBA7;E7EPQ0;Q00266	P31153;B4DN45;E9PBA7	>sp|P31153|METK2_HUMAN S-adenosylmethionine synthase isoform type-2 OS=Homo sapiens GN=MAT2A PE=1 SV=1;>tr|B4DN45|B4DN45_HUMAN S-adenosylmethionine synthase OS=Homo sapiens GN=MAT2A PE=2 SV=1;>tr|E9PBA7|E9PBA7_HUMAN Methionine adenosyltransferase II, alpha	0.0383375	0.845513		5	14	14	14	0	10	13	11	10	11	11	11	13	11	11	13	14	10	13	11	10	11	11	11	13	11	11	13	14	45.3	45.3	45.3	43.66	-0.838713	1.95887	1.85242	2.15252	2.07269	1.91717	2.37507	2.2897	2.53602
CDP-diacylglycerol--inositol 3-phosphatidyltransferase	CDIPT	O14735	O14735	>sp|O14735|CDIPT_HUMAN CDP-diacylglycerol--inositol 3-phosphatidyltransferase OS=Homo sapiens GN=CDIPT PE=1 SV=1	0.0383405	2.74138		1	2	2	2	0	2	2	2	2	1	2	1	1	1	2	2	2	2	2	2	2	1	2	1	1	1	2	2	2	9.9	9.9	9.9	23.539	-1.75129	-0.53578	-0.16165	-0.286253	-2.27623	-0.145767	-3.40245	-2.80356	-3.1767
Ribonuclease H2 subunit A	RNASEH2A	O75792	O75792	>sp|O75792|RNH2A_HUMAN Ribonuclease H2 subunit A OS=Homo sapiens GN=RNASEH2A PE=1 SV=2	0.0384186	0.407236		1	4	4	4	0	1	2	2	1	3	2	3	4	2	2	3	4	1	2	2	1	3	2	3	4	2	2	3	4	14.7	14.7	14.7	33.395	-0.186335	-3.58671	-1.17586	-4.12491	-1.4417	-1.15861	-1.13206	-0.958347	-0.774889
PC4 and SFRS1-interacting protein	PSIP1	O75475;O75475-2	O75475	>sp|O75475|PSIP1_HUMAN PC4 and SFRS1-interacting protein OS=Homo sapiens GN=PSIP1 PE=1 SV=1	0.0384412	0.856012		2	11	11	11	0	9	7	8	7	7	6	6	5	8	9	7	8	9	7	8	7	7	6	6	5	8	9	7	8	26.2	26.2	26.2	60.103	-2.70105	0.445198	0.949449	0.661798	0.434437	0.495268	1.01578	0.937023	0.815657
Signal transducer and activator of transcription 2	STAT2	P52630;G3V2M6;G3V268;B4DLC8;G3V4F3	P52630;G3V2M6;G3V268;B4DLC8	>sp|P52630|STAT2_HUMAN Signal transducer and activator of transcription 2 OS=Homo sapiens GN=STAT2 PE=1 SV=1;>tr|G3V2M6|G3V2M6_HUMAN Signal transducer and activator of transcription 2, 113kDa OS=Homo sapiens GN=STAT2 PE=4 SV=1;>tr|G3V268|G3V268_HUMAN Signa	0.0385987	1.66537		5	6	6	6	0	3	5	6	4	4	6	4	3	3	3	3	4	3	5	6	4	4	6	4	3	3	3	3	4	9.4	9.4	9.4	97.915	-2.20204	-1.27749	-1.33005	-2.655	-1.63095	-1.31521	-2.86418	-2.22866	-2.27244
RUN and FYVE domain-containing protein 1	RUFY1	Q96T51;Q96T51-2;Q96T51-3;H0YA47;H0Y9Y8;H0YAC8	Q96T51;Q96T51-2;Q96T51-3	>sp|Q96T51|RUFY1_HUMAN RUN and FYVE domain-containing protein 1 OS=Homo sapiens GN=RUFY1 PE=1 SV=2;>sp|Q96T51-2|RUFY1_HUMAN Isoform 2 of RUN and FYVE domain-containing protein 1 OS=Homo sapiens GN=RUFY1;>sp|Q96T51-3|RUFY1_HUMAN Isoform 3 of RUN and FYVE do	0.0386188	0.805087		6	7	7	7	0	5	4	5	5	6	3	2	5	4	5	4	6	5	4	5	5	6	3	2	5	4	5	4	6	14.3	14.3	14.3	79.817	2.24638	-0.900532	-0.776291	-1.15596	-0.719275	-0.522726	-0.430571	-0.685984	-0.547947
ATP-binding cassette sub-family E member 1	ABCE1	P61221;D6R9I9;D6RGF4;H0Y990	P61221;D6R9I9	>sp|P61221|ABCE1_HUMAN ATP-binding cassette sub-family E member 1 OS=Homo sapiens GN=ABCE1 PE=1 SV=1;>tr|D6R9I9|D6R9I9_HUMAN ATP-binding cassette, sub-family E (OABP), member 1 OS=Homo sapiens GN=ABCE1 PE=4 SV=1	0.0387071	0.862262		4	25	25	25	0	17	14	19	14	13	17	14	14	14	17	15	15	17	14	19	14	13	17	14	14	14	17	15	15	48.6	48.6	48.6	67.314	0.0648994	3.03904	3.22732	3.15516	3.06079	3.11519	3.6334	3.32769	3.53055
Cysteine protease ATG4B	ATG4B	Q9Y4P1-2;Q9Y4P1;Q9Y4P1-6;F5H7P2;Q9Y4P1-4;F8WD71;C9J5D3;Q9Y4P1-3;C9JQ72;C9JIK8;C9J3C0;C9JVD5	Q9Y4P1-2;Q9Y4P1;Q9Y4P1-6;F5H7P2;Q9Y4P1-4;F8WD71;C9J5D3;Q9Y4P1-3;C9JQ72;C9JIK8;C9J3C0;C9JVD5	>sp|Q9Y4P1-2|ATG4B_HUMAN Isoform 2 of Cysteine protease ATG4B OS=Homo sapiens GN=ATG4B;>sp|Q9Y4P1|ATG4B_HUMAN Cysteine protease ATG4B OS=Homo sapiens GN=ATG4B PE=1 SV=2;>sp|Q9Y4P1-6|ATG4B_HUMAN Isoform 6 of Cysteine protease ATG4B OS=Homo sapiens GN=ATG4B;	0.0388544	1.77077		12	2	2	2	0	2	2	2	2	2	2	1	2	2	2	2	2	2	2	2	2	2	2	1	2	2	2	2	2	6.6	6.6	6.6	52.529	0.750563	-1.38144	-1.45118	-1.70591	-1.47971	-1.91832	-3.93689	-2.20366	-1.79086
Pre-mRNA-splicing factor 38A	PRPF38A	Q8NAV1	Q8NAV1	>sp|Q8NAV1|PR38A_HUMAN Pre-mRNA-splicing factor 38A OS=Homo sapiens GN=PRPF38A PE=1 SV=1	0.0391995	2.25296		1	7	7	7	0	6	4	4	6	6	4	4	4	2	6	4	4	6	4	4	6	6	4	4	4	2	6	4	4	22.1	22.1	22.1	37.476	-3.19364	-1.18822	-0.21685	-0.67576	-0.937544	-0.201819	-1.80793	-1.32791	-3.8261
MOB kinase activator 1A;MOB kinase activator 1B	MOB1A;MOB1B	Q9H8S9;B4DRY3;Q7L9L4;Q9H8S9-2;D6RCK3	Q9H8S9;B4DRY3;Q7L9L4;Q9H8S9-2	>sp|Q9H8S9|MOB1A_HUMAN MOB kinase activator 1A OS=Homo sapiens GN=MOB1A PE=1 SV=4;>tr|B4DRY3|B4DRY3_HUMAN Uncharacterized protein OS=Homo sapiens GN=MOB1B PE=2 SV=1;>sp|Q7L9L4|MOB1B_HUMAN MOB kinase activator 1B OS=Homo sapiens GN=MOB1B PE=1 SV=3;>sp|Q9H8S	0.0393326	0.772023		5	7	7	7	0	3	5	5	3	3	5	4	4	3	6	6	3	3	5	5	3	3	5	4	4	3	6	6	3	38.4	38.4	38.4	25.079	-3.86736	2.01622	2.03206	1.54902	1.85231	2.10449	2.80905	1.93592	2.06594
Serine dehydratase-like	SDSL	Q96GA7;H0YID3	Q96GA7;H0YID3	>sp|Q96GA7|SDSL_HUMAN Serine dehydratase-like OS=Homo sapiens GN=SDSL PE=1 SV=1;>tr|H0YID3|H0YID3_HUMAN Serine dehydratase-like (Fragment) OS=Homo sapiens GN=SDSL PE=4 SV=1	0.0394759	1.97369		2	2	2	2	0	2	2	2	2	1	2	0	1	1	0	1	2	2	2	2	2	1	2	0	1	1	0	1	2	13.1	13.1	13.1	34.674	-3.08875	-1.74818	-1.66393	-1.89122	-3.9219	-1.64667	-3.61464	-2.94808	-3.75027
5(3)-deoxyribonucleotidase, cytosolic type	NT5C	Q8TCD5;Q8TCD5-2	Q8TCD5;Q8TCD5-2	>sp|Q8TCD5|NT5C_HUMAN 5(3)-deoxyribonucleotidase, cytosolic type OS=Homo sapiens GN=NT5C PE=1 SV=2;>sp|Q8TCD5-2|NT5C_HUMAN Isoform 2 of 5(3)-deoxyribonucleotidase, cytosolic type OS=Homo sapiens GN=NT5C	0.0397737	0.321035		2	6	6	6	0	1	5	3	1	2	2	2	4	2	2	2	3	1	5	3	1	2	2	2	4	2	2	2	3	38.3	38.3	38.3	23.382	-2.09428	-1.95427	-1.90467	-3.87679	-0.273272	-0.702465	-0.975035	-0.0112248	1.29704
[truncated: 2,496 more rows]
[truncated: 3 more columns]
