# Supplementary material for: Translating Proteomic Into Functional Data: An High Mobility Group A1 (HMGA1) Proteomic Signature Has Prognostic Value in Breast Cancer
Source: Mol Cell Proteomics. 2015 Nov 2;15(1):109–23. doi: 10.1074/mcp.M115.050401 (PMC4762532; doi:10.1074/mcp.M115.050401)
Supplement: Supplemental Data [file 10.1074_M115.050401_mcp.M115.050401-6.xlsx]

## Sheet: UP
		Suppl. Table 5 – Label Free Proteomic data – Up-regulated proteins (u-A1) – David Analysis
		Term	p-Value	# Molecules
		acetylation	4.48977e-56	148
		phosphoprotein	7.77912e-19	176
		cytoplasm	5.41604e-17	106
		GO:0005829~cytosol	1.05366e-14	64
		protein biosynthesis	3.04943e-12	21
		binding site:Substrate	8.74154e-12	25
		GO:0006412~translation	1.06792e-08	24
		GO:0005625~soluble fraction	7.62053e-08	22
		GO:0032269~negative regulation of cellular protein metabolic process	4.29634e-07	16
		oxidoreductase	5.35292e-07	26
		GO:0051248~negative regulation of protein metabolic process	7.03083e-07	16
		GO:0005739~mitochondrion	1.98459e-06	41
		GO:0016052~carbohydrate catabolic process	2.40051e-06	12
		GO:0042470~melanosome	2.44875e-06	11
		GO:0048770~pigment granule	2.44875e-06	11
		nucleotide-binding	2.70368e-06	49
		mutagenesis site	3.05785e-06	56
		homotetramer	3.52383e-06	7
		GO:0031397~negative regulation of protein ubiquitination	4.29599e-06	10
		GO:0046496~nicotinamide nucleotide metabolic process	4.33394e-06	8
		GO:0006769~nicotinamide metabolic process	4.33394e-06	8
		GO:0043603~cellular amide metabolic process	4.34761e-06	9
		GO:0009820~alkaloid metabolic process	5.15124e-06	8
		domain:PCI	5.75827e-06	6
		GO:0019362~pyridine nucleotide metabolic process	6.09282e-06	8
		GO:0051438~regulation of ubiquitin-protein ligase activity	6.6829e-06	10
		GO:0031396~regulation of protein ubiquitination	7.54503e-06	11
		GO:0000502~proteasome complex	7.96845e-06	9
		GO:0051340~regulation of ligase activity	9.14745e-06	10
		GO:0046164~alcohol catabolic process	9.14745e-06	10
		GO:0055114~oxidation reduction	1.19016e-05	28
		GO:0031145~anaphase-promoting complex-dependent proteasomal ubiquitin-dependent protein catabolic process	1.35458e-05	9
		GO:0051436~negative regulation of ubiquitin-protein ligase activity during mitotic cell cycle	1.35458e-05	9
		GO:0044275~cellular carbohydrate catabolic process	1.36113e-05	10
		GO:0006511~ubiquitin-dependent protein catabolic process	1.68029e-05	16
		GO:0051444~negative regulation of ubiquitin-protein ligase activity	1.70009e-05	9
		GO:0051352~negative regulation of ligase activity	1.70009e-05	9
		Aminoacyl-tRNA synthetase	1.73888e-05	7
		nad	1.78428e-05	13
		GO:0019320~hexose catabolic process	2.1168e-05	9
		GO:0051443~positive regulation of ubiquitin-protein ligase activity	2.35534e-05	9
		GO:0019318~hexose metabolic process	2.46238e-05	14
		GO:0006733~oxidoreduction coenzyme metabolic process	2.61536e-05	8
		GO:0051439~regulation of ubiquitin-protein ligase activity during mitotic cell cycle	2.61601e-05	9
		GO:0046365~monosaccharide catabolic process	2.61601e-05	9
		GO:0005996~monosaccharide metabolic process	2.65919e-05	15
		cytosol	2.91108e-05	6
		atp-binding	2.96763e-05	39
		GO:0031410~cytoplasmic vesicle	3.13832e-05	27
		GO:0051351~positive regulation of ligase activity	3.21026e-05	9
		GO:0031400~negative regulation of protein modification process	3.50096e-05	11
		GO:0048037~cofactor binding	3.56637e-05	16
		GO:0000166~nucleotide binding	3.58349e-05	65
		SM00088:PINT	4.77877e-05	5
		GO:0031967~organelle envelope	4.83595e-05	26
		GO:0031975~envelope	5.09586e-05	26
		GO:0006007~glucose catabolic process	5.39105e-05	8
		GO:0008135~translation factor activity, nucleic acid binding	5.69263e-05	10
		GO:0019748~secondary metabolic process	5.7091e-05	9
		GO:0043161~proteasomal ubiquitin-dependent protein catabolic process	5.89798e-05	10
		GO:0010498~proteasomal protein catabolic process	5.89798e-05	10
		GO:0032268~regulation of cellular protein metabolic process	6.04678e-05	22
		GO:0006006~glucose metabolic process	6.06507e-05	12
		hsa00620:Pyruvate metabolism	6.17951e-05	8
		GO:0000267~cell fraction	6.27859e-05	37
		GO:0031982~vesicle	6.41711e-05	27
		nadp	8.25018e-05	11
		GO:0031398~positive regulation of protein ubiquitination	8.8705e-05	9
		acetylated amino end	9.18634e-05	9
		hsa00280:Valine, leucine and isoleucine degradation	0.000116493	8
		GO:0043038~amino acid activation	0.000120022	7
		GO:0006418~tRNA aminoacylation for protein translation	0.000120022	7
		GO:0043039~tRNA aminoacylation	0.000120022	7
		GO:0006739~NADP metabolic process	0.000126156	5
		ligase	0.0001301	15
		IPR000717:Proteasome component region PCI	0.000130261	5
		protein degradation	0.0001319	5
		proteasome	0.000141331	7
		GO:0051437~positive regulation of ubiquitin-protein ligase activity during mitotic cell cycle	0.000150531	8
		mitochondrion	0.000153516	27
		IPR016040:NAD(P)-binding domain	0.000154559	11
		GO:0016023~cytoplasmic membrane-bounded vesicle	0.00015785	23
		GO:0016875~ligase activity, forming carbon-oxygen bonds	0.000165439	7
		GO:0016876~ligase activity, forming aminoacyl-tRNA and related compounds	0.000165439	7
		GO:0004812~aminoacyl-tRNA ligase activity	0.000165439	7
		GO:0044429~mitochondrial part	0.000184075	24
		hydrolase	0.000190421	41
		GO:0031988~membrane-bounded vesicle	0.000248476	23
		pyridoxal phosphate	0.000249186	7
		GO:0006732~coenzyme metabolic process	0.000285785	11
		GO:0009060~aerobic respiration	0.000291203	6
		GO:0046394~carboxylic acid biosynthetic process	0.000317225	11
		GO:0016053~organic acid biosynthetic process	0.000317225	11
		GO:0006414~translational elongation	0.000321224	9
		GO:0009057~macromolecule catabolic process	0.000351181	28
		hsa00903:Limonene and pinene degradation	0.000354834	5
		SM00382:AAA	0.000414914	9
		endonexin fold	0.000433442	4
		duplication	0.000447222	12
		GO:0031980~mitochondrial lumen	0.000479103	13
		GO:0005759~mitochondrial matrix	0.000479103	13
		hsa00380:Tryptophan metabolism	0.000507363	7
		GO:0051186~cofactor metabolic process	0.000508622	12
		region of interest:Substrate binding	0.000579473	9
		hsa00970:Aminoacyl-tRNA biosynthesis	0.000581838	7
		SM00335:ANX	0.000618362	4
		GO:0006446~regulation of translational initiation	0.000618816	6
		GO:0034613~cellular protein localization	0.000669759	18
		isopeptide bond	0.000695967	14
		GO:0022624~proteasome accessory complex	0.000710411	4
		GO:0070727~cellular macromolecule localization	0.000722082	18
		GO:0019321~pentose metabolic process	0.000723584	4
		nucleotide phosphate-binding region:NAD	0.000775813	7
		hsa00010:Glycolysis / Gluconeogenesis	0.000831435	8
		annexin	0.000926384	4
		monomer	0.00093618	5
		repeat:Annexin 2	0.000943535	4
		repeat:Annexin 3	0.000943535	4
		repeat:Annexin 4	0.000943535	4
		repeat:Annexin 1	0.000943535	4
		GO:0005544~calcium-dependent phospholipid binding	0.00103888	5
		GO:0044445~cytosolic part	0.00110784	10
		GO:0034637~cellular carbohydrate biosynthetic process	0.00111036	7
		IPR010987:Glutathione S-transferase, C-terminal-like	0.00111758	5
		calcium/phospholipid-binding	0.00114583	4
		GO:0006096~glycolysis	0.00116623	6
		repeat:HEAT 9	0.00116697	4
		repeat:HEAT 10	0.00116697	4
		domain:GST C-terminal	0.00121879	5
		transit peptide:Mitochondrion	0.00121984	17
		hsa03050:Proteasome	0.00122327	7
		IPR018502:Annexin repeat	0.00130005	4
		IPR001464:Annexin	0.00130005	4
		IPR018252:Annexin repeat, conserved site	0.00130005	4
		transit peptide	0.00139563	17
		GO:0050662~coenzyme binding	0.0013996	11
		short sequence motif:"KMSKS" region	0.00142112	4
		repeat:HEAT 2	0.00143892	6
		repeat:HEAT 1	0.00143892	6
		lyase	0.00151584	8
		repeat:HEAT 5	0.00152494	5
		Isomerase	0.00166985	8
		GO:0032553~ribonucleotide binding	0.00169118	50
		GO:0032555~purine ribonucleotide binding	0.00169118	50
		GO:0044092~negative regulation of molecular function	0.00174974	15
		IPR000357:HEAT	0.001843	6
		GO:0006886~intracellular protein transport	0.00185721	16
		GO:0005852~eukaryotic translation initiation factor 3 complex	0.00186359	4
		GO:0046907~intracellular transport	0.00188445	23
		GO:0006508~proteolysis	0.00189554	32
		GO:0016192~vesicle-mediated transport	0.00199109	21
		short sequence motif:"HIGH" region	0.00202736	4
		disease mutation	0.0021198	38
		GO:0006575~cellular amino acid derivative metabolic process	0.00213777	10
		GO:0030163~protein catabolic process	0.00215205	22
		GO:0032270~positive regulation of cellular protein metabolic process	0.0021601	12
		IPR003593:ATPase, AAA+ type, core	0.00226317	9
		GO:0004601~peroxidase activity	0.00230061	5
		GO:0016684~oxidoreductase activity, acting on peroxide as acceptor	0.00230061	5
		cross-link:Glycyl lysine isopeptide (Lys-Gly) (interchain with G-Cter in ubiquitin)	0.00236692	10
		repeat:HEAT 8	0.00238215	4
		GO:0017076~purine nucleotide binding	0.00247786	51
		IPR016346:Guanine nucleotide-binding protein, beta subunit	0.00247883	3
		GO:0043648~dicarboxylic acid metabolic process	0.0025296	5
		GO:0016408~C-acyltransferase activity	0.00255929	4
		GO:0006091~generation of precursor metabolites and energy	0.00274143	14
		GO:0010033~response to organic substance	0.00276191	24
		GO:0042744~hydrogen peroxide catabolic process	0.00276557	4
		GO:0043086~negative regulation of catalytic activity	0.00281129	13
		GO:0016054~organic acid catabolic process	0.00285139	8
		GO:0046395~carboxylic acid catabolic process	0.00285139	8
		GO:0051247~positive regulation of protein metabolic process	0.00298771	12
		GO:0031090~organelle membrane	0.00305467	32
		SM00101:14_3_3	0.00309561	3
		GO:0070301~cellular response to hydrogen peroxide	0.00327739	4
		repeat:HEAT 4	0.00328647	5
		GO:0012505~endomembrane system	0.00334002	25
		GO:0046364~monosaccharide biosynthetic process	0.00346221	5
		hsa00071:Fatty acid metabolism	0.00346585	6
		repeat:WD 4	0.00347165	11
		calcium binding	0.003572	7
		hsa00030:Pentose phosphate pathway	0.00359328	5
		phospholipid binding	0.003603	4
		GO:0005524~ATP binding	0.00372172	41
		nucleotide phosphate-binding region:NADP	0.00373649	6
		IPR014729:Rossmann-like alpha/beta/alpha sandwich fold	0.00374705	5
		pentose phosphate pathway	0.00404994	3
		mRNA transport	0.00409284	6
		site:Interaction with phosphoserine on interacting protein	0.00410056	3
		binding site:Substrate; via amide nitrogen	0.00417364	4
		GO:0043632~modification-dependent macromolecule catabolic process	0.00431568	20
		GO:0019941~modification-dependent protein catabolic process	0.00431568	20
		GO:0003743~translation initiation factor activity	0.00435837	6
		GO:0032559~adenyl ribonucleotide binding	0.00469765	41
		repeat:HEAT 7	0.00471984	4
		PIRSF002394:guanine nucleotide-binding protein, beta subunit	0.00473301	3
		PIRSF002394:GN-bd_beta	0.00473301	3
		GO:0019903~protein phosphatase binding	0.00478014	5
		GO:0005740~mitochondrial envelope	0.00505028	16
		repeat:WD 3	0.00506101	11
		IPR000308:14-3-3 protein	0.0050962	3
		IPR001632:G-protein, beta subunit	0.0050962	3
		peroxidase	0.00521459	4
		hsa00310:Lysine degradation	0.00526634	6
		site:Transition state stabilizer	0.00530724	4
		neuronal ceroid lipofuscinosis	0.0053493	3
		carboxy-lyase	0.0053493	3
		GO:0005832~chaperonin-containing T-complex	0.00564465	3
		repeat:HEAT 3	0.00567262	5
		GO:0016044~membrane organization	0.0057719	15
		GO:0005743~mitochondrial inner membrane	0.00579367	13
		SM00320:WD40	0.00583208	10
		GO:0034599~cellular response to oxidative stress	0.00597673	5
		GO:0044265~cellular macromolecule catabolic process	0.00610398	23
		GO:0005783~endoplasmic reticulum	0.00612851	28
		GO:0045333~cellular respiration	0.00618446	7
		GO:0051236~establishment of RNA localization	0.00618446	7
		GO:0050658~RNA transport	0.00618446	7
		GO:0050657~nucleic acid transport	0.00618446	7
		repeat:WD 1	0.00637135	11
		repeat:WD 2	0.00637135	11
		Initiation factor	0.00637944	5
		wd repeat	0.00640508	11
		GO:0046165~alcohol biosynthetic process	0.00648836	5
		repeat:WD 5	0.00661678	10
		GO:0030554~adenyl nucleotide binding	0.00671958	42
		endoplasmic reticulum	0.00680536	20
		GO:0006631~fatty acid metabolic process	0.00680989	10
		GO:0051603~proteolysis involved in cellular protein catabolic process	0.00686578	20
		GO:0006413~translational initiation	0.00702822	5
		GO:0031966~mitochondrial membrane	0.00711886	15
		GO:0006403~RNA localization	0.00715509	7
		GO:0044257~cellular protein catabolic process	0.00721377	20
		GO:0019902~phosphatase binding	0.00736795	5
		GO:0005838~proteasome regulatory particle	0.00744276	3
		GO:0009898~internal side of plasma membrane	0.00751509	13
		methylation	0.00808041	10
		GO:0005635~nuclear envelope	0.00810229	10
		GO:0003723~RNA binding	0.00825023	23
		GO:0042743~hydrogen peroxide metabolic process	0.00846491	4
		repeat:HEAT 12	0.00854088	3
		repeat:HEAT 13	0.00854088	3
		GO:0001883~purine nucleoside binding	0.00864437	42
		hsa00640:Propanoate metabolism	0.00888068	5
		repeat:HEAT 6	0.0088887	4
		GO:0006417~regulation of translation	0.008931	8
		hsa00480:Glutathione metabolism	0.00907946	6
		actin-binding	0.00914323	10
		GO:0051287~NAD or NADH binding	0.00929265	5
		GO:0016209~antioxidant activity	0.00929265	5
		GO:0008610~lipid biosynthetic process	0.00932885	13
		GO:0006098~pentose-phosphate shunt	0.00957671	3
		PIRSF000868:14-3-3	0.00965109	3
		PIRSF000868:14-3-3 protein	0.00965109	3
		GO:0001882~nucleoside binding	0.00967051	42
		GO:0016051~carbohydrate biosynthetic process	0.0098415	7
		GO:0051789~response to protein stimulus	0.0098415	7
		blocked amino end	0.010172	6
		GO:0019866~organelle inner membrane	0.010213	13
		repeat:HEAT 11	0.0103407	3
		GO:0009310~amine catabolic process	0.0105092	6
		ubl conjugation	0.0105211	17
		IPR002194:Chaperonin TCP-1, conserved site	0.0105793	3
		SM00185:ARM	0.0107261	4
		GO:0005643~nuclear pore	0.0107863	6
		GO:0000278~mitotic cell cycle	0.0107949	14
		GO:0006457~protein folding	0.0108258	9
		GO:0008652~cellular amino acid biosynthetic process	0.0108944	5
		hsa00650:Butanoate metabolism	0.0110058	5
		GO:0008219~cell death	0.0110266	22
		GO:0008238~exopeptidase activity	0.0115474	6
		GO:0015980~energy derivation by oxidation of organic compounds	0.0115564	8
		hsa00330:Arginine and proline metabolism	0.0115621	6
		GO:0006749~glutathione metabolic process	0.0116157	4
		GO:0006081~cellular aldehyde metabolic process	0.0116157	4
		GO:0015908~fatty acid transport	0.0116157	4
		GO:0030132~clathrin coat of coated pit	0.0116983	3
		fatty acid metabolism	0.0117737	5
		GO:0016265~death	0.0118551	22
		IPR017933:Glutathione S-transferase/chloride channel, C-terminal	0.0120084	4
		GO:0031399~regulation of protein modification process	0.0122642	12
		GO:0006518~peptide metabolic process	0.0124354	5
		GO:0015931~nucleobase, nucleoside, nucleotide and nucleic acid transport	0.0126596	7
		IPR017998:Chaperone, tailless complex polypeptide 1	0.0127945	3
		GO:0005543~phospholipid binding	0.0132579	9
		GO:0034614~cellular response to reactive oxygen species	0.014043	4
		IPR019775:WD40 repeat, conserved site	0.0141575	11
		molecular chaperone	0.0142185	3
		GO:0009083~branched chain family amino acid catabolic process	0.0143075	3
		GO:0031401~positive regulation of protein modification process	0.014762	9
		GO:0016407~acetyltransferase activity	0.0148649	6
		GO:0008104~protein localization	0.0152228	25
		GO:0006399~tRNA metabolic process	0.0154062	7
		GO:0004177~aminopeptidase activity	0.0154835	4
		GO:0016769~transferase activity, transferring nitrogenous groups	0.0154835	4
		SM00164:TBC	0.0161457	4
		GO:0051028~mRNA transport	0.0162835	6
		IPR019781:WD40 repeat, subgroup	0.0163268	10
		carbon-carbon lyase	0.0164339	3
		glucose metabolism	0.0164339	3
		IPR001412:Aminoacyl-tRNA synthetase, class I, conserved site	0.0168906	4
		GO:0034660~ncRNA metabolic process	0.0169609	10
		IPR011989:Armadillo-like helical	0.0171499	7
		GO:0006913~nucleocytoplasmic transport	0.0172906	8
		allosteric enzyme	0.0179094	4
		GO:0004859~phospholipase inhibitor activity	0.018197	3
		hsa00410:beta-Alanine metabolism	0.018356	4
		GO:0051169~nuclear transport	0.0184118	8
		GO:0042981~regulation of apoptosis	0.0186866	23
		GO:0051168~nuclear export	0.0188977	5
		nuclear pore complex	0.0191621	4
		actin binding	0.0191621	4
		PIRSF002584:molecular chaperone t-complex-type	0.0197919	3
		GO:0045947~negative regulation of translational initiation	0.019843	3
		GO:0015031~protein transport	0.0199077	22
		lysosome	0.0200532	7
		ribosome	0.0203632	5
		GO:0043067~regulation of programmed cell death	0.0206621	23
		mitochondrion inner membrane	0.020904	8
		cytoplasmic vesicle	0.021152	9
		IPR000225:Armadillo	0.0211783	4
		GO:0010941~regulation of cell death	0.0214437	23
		GO:0045184~establishment of protein localization	0.0217728	22
		active site:Proton donor	0.0220406	8
		GO:0046930~pore complex	0.0223718	6
		Protease	0.0224499	14
		protein transport	0.0226006	14
		IPR015943:WD40/YVTN repeat-like	0.0232093	11
		rna-binding	0.0232244	15
		carbohydrate metabolism	0.0232294	5
		IPR012335:Thioredoxin fold	0.0232478	6
		IPR002423:Chaperonin Cpn60/TCP-1	0.0234199	3
		domain:Rab-GAP TBC	0.0235888	4
		GO:0010035~response to inorganic substance	0.0240501	9
		GO:0048193~Golgi vesicle transport	0.0244206	7
		glycolysis	0.0246463	4
		GO:0006916~anti-apoptosis	0.0246709	9
		magnesium	0.0251267	13
		GO:0050661~NADP or NADPH binding	0.0252153	4
		GO:0010605~negative regulation of macromolecule metabolic process	0.0253681	21
		metal ion-binding site:Magnesium	0.0258833	6
		transferase	0.025914	30
		GO:0005764~lysosome	0.0269034	9
		GO:0000323~lytic vacuole	0.0269034	9
		neurodegeneration	0.0274145	5
		GO:0030118~clathrin coat	0.0278381	4
		GO:0010608~posttranscriptional regulation of gene expression	0.0279394	9
		GO:0055102~lipase inhibitor activity	0.0279646	3
		IPR001680:WD40 repeat	0.0279924	10
		PIRSF002359:annexin I	0.0281939	3
		branched-chain amino acid biosynthesis	0.0282875	2
		GO:0009063~cellular amino acid catabolic process	0.028441	5
		domain:Ubiquitin-like 2	0.0284668	2
		domain:Ubiquitin-like 1	0.0284668	2
		GO:0030529~ribonucleoprotein complex	0.0285462	16
		hsa00052:Galactose metabolism	0.0287521	4
		GO:0008235~metalloexopeptidase activity	0.0290415	4
		gluconeogenesis	0.0294756	3
		GO:0009081~branched chain family amino acid metabolic process	0.0295268	3
		GO:0006536~glutamate metabolic process	0.0295268	3
		IPR019782:WD40 repeat 2	0.0296631	9
		GO:0042579~microbody	0.0303789	6
		GO:0005777~peroxisome	0.0303789	6
		IPR000195:RabGAP/TBC	0.0313738	4
		hsa00290:Valine, leucine and isoleucine biosynthesis	0.0315535	3
		IPR001544:Aminotransferase, class IV	0.0317988	2
		IPR005786:Branched-chain amino acid aminotransferase II	0.0317988	2
		IPR018300:Aminotransferase, class IV, conserved site	0.0317988	2
		GO:0006405~RNA export from nucleus	0.0321955	4
		GO:0043085~positive regulation of catalytic activity	0.0323278	16
		hereditary hemolytic anemia	0.032448	3
		GO:0006986~response to unfolded protein	0.0326384	5
		GO:0043200~response to amino acid stimulus	0.033095	3
		GO:0003924~GTPase activity	0.0336408	9
		GO:0009051~pentose-phosphate shunt, oxidative branch	0.0337157	2
		GO:0009082~branched chain family amino acid biosynthetic process	0.0337157	2
		GO:0006090~pyruvate metabolic process	0.0342496	4
		GO:0042445~hormone metabolic process	0.0345879	6
		binding site:NAD	0.0348423	4
		GO:0004084~branched-chain-amino-acid transaminase activity	0.0349671	2
		elongation factor	0.0355326	3
		tricarboxylic acid cycle	0.0355326	3
		Aminotransferase	0.0355326	3
		GO:0044438~microbody part	0.0358033	4
		GO:0044439~peroxisomal part	0.0358033	4
		GO:0006611~protein export from nucleus	0.0368221	3
		GO:0005905~coated pit	0.0379587	4
		IPR017986:WD40 repeat, region	0.038107	9
		decarboxylase	0.0387255	3
		peroxisome	0.0397347	5
		GO:0043066~negative regulation of apoptosis	0.0398689	12
		GO:0030125~clathrin vesicle coat	0.0402491	3
		pentose shunt	0.0421309	2
		phospholipase a2 inhibitor	0.0421309	2
		GO:0016836~hydro-lyase activity	0.0422453	4
		repeat:Solcar 1	0.0423106	4
		repeat:Solcar 2	0.0423106	4
		domain:CH 4	0.042396	2
		domain:CH 3	0.042396	2
		domain:Actin-binding 2	0.042396	2
		domain:Actin-binding 1	0.042396	2
		GO:0044093~positive regulation of molecular function	0.0424219	17
		GO:0043069~negative regulation of programmed cell death	0.0429925	12
		GO:0043531~ADP binding	0.0434984	3
		PIRSF006468:BCAT1	0.044124	2
		GO:0010817~regulation of hormone levels	0.0442219	7
		GO:0060548~negative regulation of cell death	0.0442378	12
		GO:0009719~response to endogenous stimulus	0.044252	13
		hsa00020:Citrate cycle (TCA cycle)	0.0452865	4
		charcot-marie-tooth disease	0.0454219	3
		amino-acid biosynthesis	0.0454219	3
		GO:0032313~regulation of Rab GTPase activity	0.0455072	4
		GO:0032483~regulation of Rab protein signal transduction	0.0455072	4
		GO:0006633~fatty acid biosynthetic process	0.0455162	5
		gtp-binding	0.0467543	10
		ribonucleoprotein	0.047002	9
		GO:0022626~cytosolic ribosome	0.0481964	5
		GO:0009309~amine biosynthetic process	0.0491197	5
		GO:0051176~positive regulation of sulfur metabolic process	0.0501467	2
		GO:0019322~pentose biosynthetic process	0.0501467	2
		GO:0019693~ribose phosphate metabolic process	0.0501467	2
		GO:0044271~nitrogen compound biosynthetic process	0.0509199	11
		GO:0019834~phospholipase A2 inhibitor activity	0.0519914	2
		GO:0003985~acetyl-CoA C-acetyltransferase activity	0.0519914	2
		GO:0008483~transaminase activity	0.052212	3
		ribosomal protein	0.052402	7
		GO:0005097~Rab GTPase activator activity	0.0524481	4
		Aminopeptidase	0.0525086	3
		ATP	0.0527074	8
		GO:0051082~unfolded protein binding	0.0528186	6
		hsa00860:Porphyrin and chlorophyll metabolism	0.0529673	4
		GO:0015718~monocarboxylic acid transport	0.0530334	4
		GO:0042133~neurotransmitter metabolic process	0.053196	3
		EF hand	0.0540452	4
		GO:0043524~negative regulation of neuron apoptosis	0.0556671	4
		GO:0005769~early endosome	0.0557363	5
		lithium	0.0557777	2
		repeat:HEAT 17	0.0561261	2
		repeat:HEAT 16	0.0561261	2
		repeat:HEAT 21	0.0561261	2
		repeat:HEAT 23	0.0561261	2
		repeat:HEAT 18	0.0561261	2
		repeat:HEAT 22	0.0561261	2
		repeat:HEAT 20	0.0561261	2
		region of interest:Required for insertion into the membrane	0.0561261	2
		repeat:HEAT 24	0.0561261	2
		repeat:HEAT 19	0.0561261	2
		hsa00770:Pantothenate and CoA biosynthesis	0.0563186	3
		hsa00051:Fructose and mannose metabolism	0.0570281	4
		GO:0000287~magnesium ion binding	0.0574789	14
		GO:0012501~programmed cell death	0.05751	17
		GO:0006099~tricarboxylic acid cycle	0.0576259	3
		GO:0046356~acetyl-CoA catabolic process	0.0576259	3
		repeat:WD 6	0.0587045	7
		GO:0031974~membrane-enclosed lumen	0.0599017	41
		heterotrimer	0.0599583	3
		coenzyme A	0.0599583	3
		GO:0030665~clathrin coated vesicle membrane	0.0602129	4
		nucleotide phosphate-binding region:ATP	0.0605701	21
		binding site:NADP	0.0606333	3
		IPR018108:Mitochondrial substrate/solute carrier	0.0606755	4
		GO:0006979~response to oxidative stress	0.0612767	7
		GO:0070001~aspartic-type peptidase activity	0.0614859	3
		GO:0004190~aspartic-type endopeptidase activity	0.0614859	3
		GO:0030140~trans-Golgi network transport vesicle	0.0615087	3
		GO:0001101~response to acid	0.0621789	3
		IPR001900:Ribonuclease II and R	0.0625901	2
		IPR002305:Aminoacyl-tRNA synthetase, class Ib	0.0625901	2
		GO:0051336~regulation of hydrolase activity	0.062709	11
		GO:0070011~peptidase activity, acting on L-amino acid peptides	0.0627464	16
		GO:0003779~actin binding	0.0635841	11
		GO:0005773~vacuole	0.0638241	9
		PIRSF002302:plastin	0.0654547	2
		GO:0034518~RNA cap binding complex	0.0659084	2
		GO:0005845~mRNA cap binding complex	0.0659084	2
		GO:0033279~ribosomal subunit	0.0659485	6
		GO:0000151~ubiquitin ligase complex	0.0660017	5
		GO:0042762~regulation of sulfur metabolic process	0.0662995	2
		GO:0003746~translation elongation factor activity	0.0663175	3
		manganese	0.0666404	6
		GO:0019674~NAD metabolic process	0.0668497	3
		GO:0006094~gluconeogenesis	0.0668497	3
		Acyltransferase	0.0681315	6
		GO:0004301~epoxide hydrolase activity	0.0687167	2
		GO:0016453~C-acetyltransferase activity	0.0687167	2
		IPR002198:Short-chain dehydrogenase/reductase SDR	0.0687596	4
		binding site:Activating enzyme	0.0696601	2
		site:Critical for catalysis	0.0696601	2
		GO:0009408~response to heat	0.0697403	4
		GO:0042542~response to hydrogen peroxide	0.0697403	4
		GO:0070279~vitamin B6 binding	0.069744	4
		GO:0030170~pyridoxal phosphate binding	0.069744	4
		GTP binding	0.0704645	4
		GO:0009109~coenzyme catabolic process	0.071633	3
		GO:0005840~ribosome	0.0724182	8
		GO:0017038~protein import	0.0728366	6
		GO:0030136~clathrin-coated vesicle	0.0731578	6
		GO:0070013~intracellular organelle lumen	0.0733735	39
		GO:0006605~protein targeting	0.0745942	8
		hsa03010:Ribosome	0.0746542	6
		GO:0016042~lipid catabolic process	0.0750738	7
		GO:0006892~post-Golgi vesicle-mediated transport	0.0757769	4
		GO:0019001~guanyl nucleotide binding	0.0758182	12
		GO:0032561~guanyl ribonucleotide binding	0.0758182	12
		coated pit	0.075844	3
		neuropathy	0.075844	3
		GO:0051259~protein oligomerization	0.0767518	7
		GO:0007264~small GTPase mediated signal transduction	0.0768352	10
		GO:0005099~Ras GTPase activator activity	0.0771102	5
		GO:0003735~structural constituent of ribosome	0.0771747	7
		IPR019479:Peroxiredoxin, C-terminal	0.077618	2
		IPR001451:Bacterial transferase hexapeptide repeat	0.077618	2
		IPR019818:Isocitrate/isopropylmalate dehydrogenase, conserved site	0.077618	2
		hsa00040:Pentose and glucuronate interconversions	0.0780558	3
		multifunctional enzyme	0.0781109	4
		GO:0034754~cellular hormone metabolic process	0.078879	4
		domain:Thioredoxin	0.0808806	3
		GO:0000272~polysaccharide catabolic process	0.0815164	3
		GO:0006635~fatty acid beta-oxidation	0.0815164	3
		GO:0033764~steroid dehydrogenase activity, acting on the CH-OH group of donors, NAD or NADP as acceptor	0.0815198	3
		GO:0005853~eukaryotic translation elongation factor 1 complex	0.0816983	2
		GO:0006014~D-ribose metabolic process	0.0821787	2
		GO:0006102~isocitrate metabolic process	0.0821787	2
		metal ion-binding site:Magnesium 1; via carbonyl oxygen	0.0830008	2
		active site:Cysteine sulfenic acid (-SOH) intermediate	0.0830008	2
		binding site:Phosphatidylinositol lipid headgroup	0.0830008	2
		GO:0008233~peptidase activity	0.0835252	16
		GO:0031403~lithium ion binding	0.0851482	2
		GO:0004448~isocitrate dehydrogenase activity	0.0851482	2
		GO:0030131~clathrin adaptor complex	0.0857029	3
		PIRSF004949:metal-dependent/Li(+)-inhibited phosphomonoesterase	0.0863123	2
		GO:0030659~cytoplasmic vesicle membrane	0.0867662	6
		translocation	0.0888416	4
		GO:0016597~amino acid binding	0.0892617	4
		GO:0030117~membrane coat	0.090536	4
		GO:0048475~coated membrane	0.090536	4
		GO:0030119~AP-type membrane coat adaptor complex	0.0908382	3
		active site:Proton acceptor	0.09167	15
		GO:0045454~cell redox homeostasis	0.0918258	4
		GO:0016831~carboxy-lyase activity	0.0921888	3
		IPR002946:Intracellular chloride channel	0.0924058	2
		IPR012947:Threonyl/alanyl tRNA synthetase, SAD	0.0924058	2
		IPR001804:Isocitrate/isopropylmalate dehydrogenase	0.0924058	2
		IPR000760:Inositol monophosphatase	0.0924058	2
		hsa05016:Huntington's disease	0.0949077	9
		GO:0043233~organelle lumen	0.0951295	39
		GO:0000139~Golgi membrane	0.0954865	7
		Detoxification	0.0955668	2
		Cyclosporin	0.0955668	2
		GO:0009295~nucleoid	0.0960613	3
		GO:0042645~mitochondrial nucleoid	0.0960613	3
		GO:0031903~microbody membrane	0.0960613	3
		GO:0005778~peroxisomal membrane	0.0960613	3
		repeat:HEAT 15	0.0961508	2
		GO:0009725~response to hormone stimulus	0.0962519	11
		GO:0006084~acetyl-CoA metabolic process	0.0970612	3
		GO:0019319~hexose biosynthetic process	0.0970612	3
		GO:0051187~cofactor catabolic process	0.0970612	3
		Rotamase	0.0973035	3
		GO:0044433~cytoplasmic vesicle part	0.0973353	7
		GO:0006534~cysteine metabolic process	0.0977891	2
		GO:0001839~neural plate morphogenesis	0.0977891	2
		GO:0006538~glutamate catabolic process	0.0977891	2

## Sheet: DW
Suppl. Table 5 – Label Free Proteomic data – Down-regulated proteins (d-A1) – David Analysis
Term	PValue	Count
acetylation	2.30377e-45	139
phosphoprotein	4.23484e-38	216
nucleus	5.25625e-18	130
GO:0031981~nuclear lumen	9.81405e-15	69
GO:0031974~membrane-enclosed lumen	6.50088e-14	78
GO:0070013~intracellular organelle lumen	6.98288e-14	76
GO:0043233~organelle lumen	2.30426e-13	76
GO:0005694~chromosome	5.04586e-12	34
cell cycle	1.41021e-11	31
GO:0005654~nucleoplasm	1.72176e-11	47
GO:0000278~mitotic cell cycle	2.33609e-11	30
GO:0007049~cell cycle	2.87481e-11	44
GO:0022402~cell cycle process	3.07534e-11	37
GO:0000280~nuclear division	6.71917e-11	23
GO:0007067~mitosis	6.71917e-11	23
GO:0000087~M phase of mitotic cell cycle	9.56274e-11	23
GO:0048285~organelle fission	1.46692e-10	23
GO:0000279~M phase	2.26043e-10	27
cytoplasm	2.9321e-10	94
mitosis	3.02666e-10	19
GO:0043228~non-membrane-bounded organelle	3.47392e-10	87
GO:0043232~intracellular non-membrane-bounded organelle	3.47392e-10	87
cell division	5.14776e-10	22
GO:0022403~cell cycle phase	1.56057e-09	29
GO:0051301~cell division	1.71847e-08	23
GO:0044427~chromosomal part	1.88778e-08	26
nucleotide-binding	2.36591e-08	56
atp-binding	2.52977e-08	48
GO:0051276~chromosome organization	4.93442e-08	29
GO:0007059~chromosome segregation	2.00681e-07	12
GO:0016585~chromatin remodeling complex	4.22571e-07	11
nucleotide phosphate-binding region:ATP	4.25002e-07	37
GO:0000166~nucleotide binding	5.01479e-07	70
IPR010935:SMCs flexible hinge	9.72316e-07	5
GO:0032559~adenyl ribonucleotide binding	1.36911e-06	52
GO:0043933~macromolecular complex subunit organization	1.43494e-06	33
GO:0005524~ATP binding	2.15466e-06	51
GO:0005829~cytosol	2.21721e-06	48
GO:0032555~purine ribonucleotide binding	2.46671e-06	59
GO:0032553~ribonucleotide binding	2.46671e-06	59
GO:0030554~adenyl nucleotide binding	2.78844e-06	53
GO:0000793~condensed chromosome	2.81945e-06	13
GO:0001883~purine nucleoside binding	4.34953e-06	53
GO:0017076~purine nucleotide binding	4.61962e-06	60
GO:0006259~DNA metabolic process	4.62493e-06	26
GO:0001882~nucleoside binding	5.30999e-06	53
GO:0010604~positive regulation of macromolecule metabolic process	1.0763e-05	35
GO:0033554~cellular response to stress	1.08643e-05	27
GO:0006974~response to DNA damage stimulus	1.33511e-05	21
GO:0006461~protein complex assembly	1.37943e-05	25
GO:0070271~protein complex biogenesis	1.37943e-05	25
mutagenesis site	2.60421e-05	55
host-virus interaction	2.67704e-05	16
GO:0000070~mitotic sister chromatid segregation	3.91548e-05	7
GO:0006260~DNA replication	3.91594e-05	14
GO:0000819~sister chromatid segregation	4.60367e-05	7
dna replication	5.09894e-05	9
PIRSF005719:structural maintenance of chromosomes protein	5.53803e-05	4
GO:0006338~chromatin remodeling	6.06396e-05	8
compositionally biased region:Poly-Glu	6.23023e-05	21
GO:0065003~macromolecular complex assembly	6.37337e-05	28
mrna splicing	7.52702e-05	13
GO:0032270~positive regulation of cellular protein metabolic process	8.16034e-05	15
GO:0005730~nucleolus	9.83667e-05	28
region of interest:Flexible hinge	0.000112148	4
short sequence motif:Nuclear localization signal	0.000126385	16
GO:0051247~positive regulation of protein metabolic process	0.000128211	15
GO:0006396~RNA processing	0.000136158	24
dna repair	0.000144938	12
GO:0017166~vinculin binding	0.000170757	4
compositionally biased region:Ala/Asp-rich (DA-box)	0.000177443	4
rna-binding	0.000188794	21
GO:0006281~DNA repair	0.000193367	16
nucleotide binding	0.000202647	9
IPR003395:RecF/RecN/SMC protein, N-terminal	0.000219579	4
coiled coil	0.000228882	51
alternative splicing	0.000257849	142
DNA damage	0.00026816	12
GO:0005635~nuclear envelope	0.000276325	13
splice variant	0.000290662	142
GO:0044451~nucleoplasm part	0.000320275	23
GO:0051726~regulation of cell cycle	0.000325418	17
GO:0000775~chromosome, centromeric region	0.000340071	10
P-loop	0.000352005	9
GO:0005643~nuclear pore	0.000471884	8
GO:0006913~nucleocytoplasmic transport	0.000515116	11
mrna processing	0.00056064	13
GO:0051169~nuclear transport	0.000569316	11
GO:0000228~nuclear chromosome	0.000588053	11
GO:0008380~RNA splicing	0.000628657	15
GO:0000792~heterochromatin	0.00072282	6
GO:0016887~ATPase activity	0.000727513	16
GO:0034621~cellular macromolecular complex subunit organization	0.000739301	17
GO:0046907~intracellular transport	0.00076623	25
mRNA transport	0.000829254	7
GO:0000785~chromatin	0.000831252	12
hsa00240:Pyrimidine metabolism	0.000838625	9
helicase	0.000917452	9
GO:0032268~regulation of cellular protein metabolic process	0.000945245	20
GO:0015931~nucleobase, nucleoside, nucleotide and nucleic acid transport	0.000976982	9
domain:Helicase C-terminal	0.00103983	8
protein transport	0.00105112	18
GO:0009262~deoxyribonucleotide metabolic process	0.00128773	5
repeat:HEAT 9	0.00133353	4
repeat:HEAT 10	0.00133353	4
domain:Helicase ATP-binding	0.00136459	8
GO:0031400~negative regulation of protein modification process	0.00136599	9
GO:0046930~pore complex	0.00141951	8
GO:0042254~ribosome biogenesis	0.00160199	9
compositionally biased region:Asp/Glu-rich (acidic)	0.00167741	8
IPR001650:DNA/RNA helicase, C-terminal	0.00174963	8
IPR014021:Helicase, superfamily 1 and 2, ATP-binding	0.00174963	8
GO:0006605~protein targeting	0.00176714	12
GO:0051236~establishment of RNA localization	0.00180353	8
GO:0050657~nucleic acid transport	0.00180353	8
GO:0050658~RNA transport	0.00180353	8
GO:0019899~enzyme binding	0.00189781	20
IPR014001:DEAD-like helicase, N-terminal	0.0019457	8
GO:0006397~mRNA processing	0.00201556	15
GO:0007017~microtubule-based process	0.00209878	13
GO:0005875~microtubule associated complex	0.00213942	8
GO:0006403~RNA localization	0.00214793	8
hsa04114:Oocyte meiosis	0.00217355	9
GO:0000776~kinetochore	0.00233133	7
SM00490:HELICc	0.00235684	8
GO:0043161~proteasomal ubiquitin-dependent protein catabolic process	0.00240434	8
GO:0010498~proteasomal protein catabolic process	0.00240434	8
kinetochore	0.00247762	6
repeat:HEAT 8	0.00271666	4
SM00487:DEXDc	0.00276049	8
GO:0016071~mRNA metabolic process	0.00285705	16
GO:0016604~nuclear body	0.00291291	10
GO:0004386~helicase activity	0.00302913	9
GO:0006886~intracellular protein transport	0.0031637	16
GO:0000777~condensed chromosome kinetochore	0.00347115	6
GO:0006325~chromatin organization	0.00352023	16
GO:0010557~positive regulation of macromolecule biosynthetic process	0.00353014	23
GO:0010628~positive regulation of gene expression	0.00412477	21
GO:0030529~ribonucleoprotein complex	0.00439892	19
GO:0000796~condensin complex	0.00441647	3
GO:0006360~transcription from RNA polymerase I promoter	0.00459584	3
GO:0008104~protein localization	0.00463813	28
GO:0051028~mRNA transport	0.00474809	7
GO:0016563~transcription activator activity	0.00525237	16
GO:0032269~negative regulation of cellular protein metabolic process	0.00525901	10
GO:0022613~ribonucleoprotein complex biogenesis	0.00525901	10
GO:0015031~protein transport	0.00531356	25
repeat:HEAT 7	0.00536912	4
compositionally biased region:Pro-rich	0.00540663	26
GO:0045184~establishment of protein localization	0.00594563	25
GO:0000779~condensed chromosome, centromeric region	0.00604633	6
GO:0031328~positive regulation of cellular biosynthetic process	0.00605639	23
GO:0031145~anaphase-promoting complex-dependent proteasomal ubiquitin-dependent protein catabolic process	0.00617499	6
GO:0006351~transcription, DNA-dependent	0.00660296	13
GO:0031967~organelle envelope	0.00661363	21
GO:0051248~negative regulation of protein metabolic process	0.00670598	10
GO:0031401~positive regulation of protein modification process	0.00670598	10
GO:0003723~RNA binding	0.00675142	23
GO:0031975~envelope	0.00684461	21
hsa03018:RNA degradation	0.00686065	6
GO:0009891~positive regulation of biosynthetic process	0.00713901	23
GO:0031399~regulation of protein modification process	0.00714648	13
GO:0032774~RNA biosynthetic process	0.00732907	13
ubl conjugation	0.00741966	18
GO:0034613~cellular protein localization	0.00742612	16
GO:0051437~positive regulation of ubiquitin-protein ligase activity during mitotic cell cycle	0.00746333	6
GO:0070727~cellular macromolecule localization	0.00787374	16
GO:0042623~ATPase activity, coupled	0.00790678	12
h_vdrPathway:Control of Gene Expression by Vitamin D Receptor	0.0080296	5
GO:0009263~deoxyribonucleotide biosynthetic process	0.00837762	3
GO:0051443~positive regulation of ubiquitin-protein ligase activity	0.00841953	6
GO:0005681~spliceosome	0.0087873	8
GO:0045935~positive regulation of nucleobase, nucleoside, nucleotide and nucleic acid metabolic process	0.00887824	21
GO:0051439~regulation of ubiquitin-protein ligase activity during mitotic cell cycle	0.00892807	6
GO:0031072~heat shock protein binding	0.00914374	6
ATP	0.00920978	10
GO:0005925~focal adhesion	0.00922638	7
Spliceosome	0.00927939	7
GO:0030261~chromosome condensation	0.00983364	4
GO:0005487~nucleocytoplasmic transporter activity	0.00993451	3
GO:0051351~positive regulation of ligase activity	0.010008	6
repeat:HEAT 6	0.0100813	4
GO:0003777~microtubule motor activity	0.0107591	6
GO:0016568~chromatin modification	0.0107763	12
cell cycle control	0.0108521	4
GO:0005924~cell-substrate adherens junction	0.0110355	7
GO:0008022~protein C-terminus binding	0.0114191	8
IPR019787:Zinc finger, PHD-finger	0.0121634	6
GO:0006511~ubiquitin-dependent protein catabolic process	0.0121854	11
serine/threonine-specific protein kinase	0.0123046	5
GO:0051173~positive regulation of nitrogen compound metabolic process	0.0123246	21
GO:0045893~positive regulation of transcription, DNA-dependent	0.0124157	17
GO:0010605~negative regulation of macromolecule metabolic process	0.0127602	23
rrna processing	0.0130173	5
GO:0051438~regulation of ubiquitin-protein ligase activity	0.0130928	6
GO:0048524~positive regulation of viral reproduction	0.0131491	3
GO:0045941~positive regulation of transcription	0.0132084	19
exosome	0.0132663	3
dna condensation	0.0132663	3
GO:0051254~positive regulation of RNA metabolic process	0.0135086	17
GO:0030055~cell-substrate junction	0.0141998	7
chromatin regulator	0.0148388	9
GO:0051340~regulation of ligase activity	0.0152221	6
IPR001965:Zinc finger, PHD-type	0.0152807	6
repeat:HEAT 5	0.0153846	4
hsa04110:Cell cycle	0.0164282	8
GO:0051130~positive regulation of cellular component organization	0.0165976	9
GO:0008134~transcription factor binding	0.0167267	17
GO:0000226~microtubule cytoskeleton organization	0.0168951	8
GO:0008094~DNA-dependent ATPase activity	0.0169509	5
IPR019786:Zinc finger, PHD-type, conserved site	0.017386	6
GO:0031398~positive regulation of protein ubiquitination	0.0175715	6
GO:0000178~exosome (RNase complex)	0.0181268	3
GO:0005657~replication fork	0.0183362	4
GO:0005996~monosaccharide metabolic process	0.0190049	10
GO:0009165~nucleotide biosynthetic process	0.0192275	9
SM00249:PHD	0.0196576	6
GO:0005912~adherens junction	0.0198204	8
GO:0007346~regulation of mitotic cell cycle	0.0199193	8
GO:0044454~nuclear chromosome part	0.0207933	7
GO:0046324~regulation of glucose import	0.0210067	4
GO:0016581~NuRD complex	0.021177	3
nuclear pore complex	0.0216292	4
chromosomal protein	0.0217785	7
GO:0007076~mitotic chromosome condensation	0.0219996	3
GO:0034399~nuclear periphery	0.0223331	5
GO:0051168~nuclear export	0.0226052	5
GO:0010827~regulation of glucose transport	0.0227412	4
GO:0034404~nucleobase, nucleoside and nucleotide biosynthetic process	0.0234167	9
GO:0034654~nucleobase, nucleoside, nucleotide and nucleic acid biosynthetic process	0.0234167	9
GO:0000075~cell cycle checkpoint	0.0239546	6
translocation	0.0247259	5
GO:0006364~rRNA processing	0.0249734	6
domain:Ubiquitin-like	0.0249998	4
short sequence motif:DEAH box	0.0249998	4
GO:0034728~nucleosome organization	0.0260196	6
IPR001487:Bromodomain	0.0265106	4
repeat:HEAT 4	0.026584	4
GO:0003729~mRNA binding	0.0274462	5
h_chemicalPathway:Apoptotic Signaling in Response to DNA Damage	0.0274748	4
GO:0008026~ATP-dependent helicase activity	0.027702	6
GO:0070035~purine NTP-dependent helicase activity	0.027702	6
GO:0008135~translation factor activity, nucleic acid binding	0.027702	6
GO:0016514~SWI/SNF complex	0.0278589	3
GO:0070603~SWI/SNF-type complex	0.0278589	3
GO:0051235~maintenance of location	0.0278779	5
compositionally biased region:Poly-Ser	0.027886	14
IPR000608:Ubiquitin-conjugating enzyme, E2	0.0282711	4
h_srcRPTPPathway:Activation of Src by Protein-tyrosine phosphatase alpha	0.0287786	3
GO:0007052~mitotic spindle organization	0.0289272	3
GO:0051436~negative regulation of ubiquitin-protein ligase activity during mitotic cell cycle	0.0293011	5
GO:0016072~rRNA metabolic process	0.029325	6
GO:0042802~identical protein binding	0.0295796	19
region of interest:Interaction with REST	0.0298072	2
repeat:PAH 3	0.0298072	2
IPR000795:Protein synthesis factor, GTP-binding	0.0301172	3
GO:0043123~positive regulation of I-kappaB kinase/NF-kappaB cascade	0.0304831	6
GO:0017038~protein import	0.0308395	7
GO:0010740~positive regulation of protein kinase cascade	0.0312314	8
SM00297:BROMO	0.0314296	4
GO:0031589~cell-substrate adhesion	0.0316695	6
GO:0048029~monosaccharide binding	0.0317071	4
IPR007282:NOT2/NOT3/NOT5	0.0320351	2
IPR013194:Histone deacetylase interacting	0.0320351	2
IPR001904:Paxillin	0.0320351	2
GO:0051352~negative regulation of ligase activity	0.0322747	5
GO:0051444~negative regulation of ubiquitin-protein ligase activity	0.0322747	5
GO:0070161~anchoring junction	0.0325889	8
SM00212:UBCc	0.0334924	4
GO:0031396~regulation of protein ubiquitination	0.0341282	6
SM00761:HDAC_interact	0.0342881	2
ribosome biogenesis	0.0347303	4
GO:0000118~histone deacetylase complex	0.0351394	4
compositionally biased region:Poly-Lys	0.0355717	8
IPR000886:Endoplasmic reticulum, targeting sequence	0.0359174	4
GO:0003774~motor activity	0.0371614	7
GO:0006417~regulation of translation	0.0371742	7
IPR000626:Ubiquitin	0.0379787	4
endosome	0.0379995	8
GO:0007050~cell cycle arrest	0.038033	6
GO:0044092~negative regulation of molecular function	0.0391055	12
repeat:HEAT 3	0.0391344	4
GO:0005871~kinesin complex	0.0392219	3
GO:0002763~positive regulation of myeloid leukocyte differentiation	0.040697	3
GO:0009967~positive regulation of signal transduction	0.0407327	11
GO:0001824~blastocyst development	0.0417298	4
IPR016135:Ubiquitin-conjugating enzyme/RWD-like	0.0422784	4
ubl conjugation pathway	0.0427209	14
GO:0044087~regulation of cellular component biogenesis	0.0430469	7
zinc finger region:PHD-type	0.0431829	4
GO:0043122~regulation of I-kappaB kinase/NF-kappaB cascade	0.0436489	6
GO:0031397~negative regulation of protein ubiquitination	0.0440298	5
nidogen binding	0.0440998	2
hsa00670:One carbon pool by folate	0.0441859	3
short sequence motif:LD motif 3	0.0443771	2
short sequence motif:LD motif 1	0.0443771	2
repeat:PAH 1	0.0443771	2
repeat:PAH 2	0.0443771	2
short sequence motif:LD motif 2	0.0443771	2
IPR003959:ATPase, AAA-type, core	0.044516	4
SM00213:UBQ	0.0448307	4
GO:0030522~intracellular receptor-mediated signaling pathway	0.0458808	5
compositionally biased region:Glu-rich (acidic)	0.0462101	3
GO:0005048~signal sequence binding	0.0462922	3
IPR013026:Tetratricopeptide region	0.0465169	6
GO:0007051~spindle organization	0.0467592	4
IPR017305:Leupaxin	0.0476671	2
IPR007185:DNA polymerase alpha/epsilon, subunit B	0.0476671	2
IPR003822:Paired amphipathic helix	0.0476671	2
GO:0033365~protein localization in organelle	0.0481424	7
GO:0016564~transcription repressor activity	0.0483782	11
blocked amino end	0.0489339	5
GO:0040029~regulation of gene expression, epigenetic	0.0497113	5
h_npcPathway:Mechanism of Protein Import into the Nucleus	0.0497803	3
GO:0046983~protein dimerization activity	0.0500171	16
hsa03040:Spliceosome	0.050606	7
IPR019955:Ubiquitin supergroup	0.0515738	4
GO:0043260~laminin-11 complex	0.0518885	2
GO:0034470~ncRNA processing	0.0520119	8
PIRSF037881:Leupaxin	0.0529908	2
PIRSF002271:laminin beta-1 chain	0.0529908	2
PIRSF006657:exosome complex 3'-5' exonuclease	0.0529908	2
compositionally biased region:Arg-rich	0.0531095	6
domain:LIM zinc-binding 3	0.0537393	3
GO:0009394~2'-deoxyribonucleotide metabolic process	0.0539406	3
GO:0050792~regulation of viral reproduction	0.0539406	3
GO:0016591~DNA-directed RNA polymerase II, holoenzyme	0.0544771	5
GO:0010564~regulation of cell cycle process	0.0546161	6
GO:0043632~modification-dependent macromolecule catabolic process	0.0547025	17
GO:0019941~modification-dependent protein catabolic process	0.0547025	17
GO:0051651~maintenance of location in cell	0.0548347	4
hsa04960:Aldosterone-regulated sodium reabsorption	0.0554711	4
hsa04720:Long-term potentiation	0.0556223	5
GO:0042770~DNA damage response, signal transduction	0.0557771	5
GO:0008092~cytoskeletal protein binding	0.0560514	15
h_g1Pathway:Cell Cycle: G1/S Check Point	0.0562055	4
repeat:HEAT 1	0.0565201	4
repeat:HEAT 2	0.0565201	4
IPR011989:Armadillo-like helical	0.0566593	6
GO:0045892~negative regulation of transcription, DNA-dependent	0.056746	12
IPR001357:BRCT	0.0567951	3
IPR008942:ENTH/VHS	0.0567951	3
GO:0045786~negative regulation of cell cycle	0.0578839	5
GO:0019318~hexose metabolic process	0.0583732	8
GO:0045930~negative regulation of mitotic cell cycle	0.0586497	3
region of interest:Interaction with F-actin	0.058729	2
short sequence motif:Prevents secretion from ER	0.0589122	4
GO:0012505~endomembrane system	0.0595272	21
GO:0006323~DNA packaging	0.0597624	6
hydrolase	0.0602	32
IPR000108:Neutrophil cytosol factor 2	0.0610935	3
GO:0015630~microtubule cytoskeleton	0.061326	16
GO:0051253~negative regulation of RNA metabolic process	0.0626508	12
hsa04510:Focal adhesion	0.062774	9
GO:0045727~positive regulation of translation	0.063495	3
1,RBphosphoE2F	0.0638787	3
SM00292:BRCT	0.0639895	3
GO:0003746~translation elongation factor activity	0.0643001	3
compositionally biased region:Glu-rich	0.0644252	9
GO:0044265~cellular macromolecule catabolic process	0.0647789	20
heterotrimer	0.0650438	3
GO:0005626~insoluble fraction	0.0651574	22
domain:Bromo	0.0657712	3
GO:0016779~nucleotidyltransferase activity	0.0662824	6
h_fasPathway:FAS signaling pathway ( CD95 )	0.0662885	4
GO:0006997~nucleus organization	0.0665604	4
GO:0030528~transcription regulator activity	0.0667908	35
GO:0070577~histone acetyl-lysine binding	0.0675477	2
GO:0016728~oxidoreductase activity, acting on CH or CH2 groups, disulfide as acceptor	0.0675477	2
GO:0004748~ribonucleoside-diphosphate reductase activity	0.0675477	2
compositionally biased region:Poly-Gly	0.0676485	9
GO:0048471~perinuclear region of cytoplasm	0.0678896	10
calcium binding	0.0684037	5
compositionally biased region:Gly-rich	0.0684145	8
GO:0010558~negative regulation of macromolecule biosynthetic process	0.068416	16
GO:0006606~protein import into nucleus	0.0690458	5
endoplasmic reticulum	0.0691138	17
GO:0022411~cellular component disassembly	0.069657	4
GO:0009057~macromolecule catabolic process	0.0698268	21
GO:0051300~spindle pole body organization	0.0699456	2
GO:0008054~cyclin catabolic process	0.0699456	2
GO:0008284~positive regulation of cell proliferation	0.0699457	13
hsa04120:Ubiquitin mediated proteolysis	0.0702673	7
GO:0046982~protein heterodimerization activity	0.070619	8
GO:0016481~negative regulation of transcription	0.07101	14
GO:0000790~nuclear chromatin	0.0724973	4
region of interest:Interaction with NCOR1	0.072866	2
GO:0010647~positive regulation of cell communication	0.072938	11
GO:0051170~nuclear import	0.0737995	5
GO:0050681~androgen receptor binding	0.0740465	3
hsa05220:Chronic myeloid leukemia	0.074322	5
h_pmlPathway:Regulation of transcriptional activity by PML	0.0747503	3
GO:0051603~proteolysis involved in cellular protein catabolic process	0.0751042	17
GO:0016363~nuclear matrix	0.0756491	4
IPR011545:DNA/RNA helicase, DEAD/DEAH box type, N-terminal	0.0757152	4
Transcription	0.0757215	40
GO:0006289~nucleotide-excision repair	0.0760414	4
GO:0044257~cellular protein catabolic process	0.0771832	17
Chromosome partition	0.0777442	3
GO:0005624~membrane fraction	0.0780592	21
IPR017890:Transcription elongation factor S-IIM	0.0781806	2
GO:0045934~negative regulation of nucleobase, nucleoside, nucleotide and nucleic acid metabolic process	0.0784329	15
GO:0043254~regulation of protein complex assembly	0.0787151	5
GO:0034623~cellular macromolecular complex disassembly	0.0787855	3
GO:0032984~macromolecular complex disassembly	0.0787855	3
GO:0006333~chromatin assembly or disassembly	0.0788392	6
GO:0031327~negative regulation of cellular biosynthetic process	0.0805083	16
GO:0010627~regulation of protein kinase cascade	0.0811907	9
GO:0045787~positive regulation of cell cycle	0.0826741	4
h_integrinPathway:Integrin Signaling Pathway	0.082858	4
SM00510:TFS2M	0.0835419	2
h_etsPathway:METS affect on Macrophage Differentiation	0.0838067	3
GO:0008408~3'-5' exonuclease activity	0.0842289	3
IPR003593:ATPase, AAA+ type, core	0.0842312	6
hsa03430:Mismatch repair	0.0846982	3
active site:Glycyl thioester intermediate	0.0853268	4
GO:0051172~negative regulation of nitrogen compound metabolic process	0.0856172	15
GO:0030518~steroid hormone receptor signaling pathway	0.0860809	4
GO:0010608~posttranscriptional regulation of gene expression	0.0865268	8
ADP-ribosylation	0.0866052	3
GO:0006999~nuclear pore organization	0.0866569	2
domain:DDT	0.0867914	2
hsa05200:Pathways in cancer	0.0868024	12
mitochondrion outer membrane	0.0869309	4
short sequence motif:DEAD box	0.0875479	3
GO:0034504~protein localization in nucleus	0.0890217	5
GO:0003724~RNA helicase activity	0.0894707	3
GO:0016645~oxidoreductase activity, acting on the CH-NH group of donors	0.0894707	3
activator	0.0908272	13
GO:0019900~kinase binding	0.0913201	7
GO:0042734~presynaptic membrane	0.091871	3
GO:0009890~negative regulation of biosynthetic process	0.0930313	16
GO:0045785~positive regulation of cell adhesion	0.0930696	4
IPR015847:Exoribonuclease, phosphorolytic domain 2	0.0930701	2
IPR000629:RNA helicase, ATP-dependent, DEAD-box, conserved site	0.093938	3
IPR000330:SNF2-related	0.093938	3
Many sequence variants affecting diversity of adult human height	0.0942694	5
GO:0030163~protein catabolic process	0.0944455	17
GO:0007010~cytoskeleton organization	0.0947822	13
cytoskeleton	0.0959982	15
GO:0031252~cell leading edge	0.0966777	6
GO:0030332~cyclin binding	0.0995981	2
GO:0051327~M phase of meiotic cell cycle	0.0999433	5
GO:0007126~meiosis	0.0999433	5

## Sheet: ALL
Suppl. Table 5 – Label Free Proteomic data – David Analysis
Term	p-Value	# Molecules
acetylation	5.28031e-102	287
phosphoprotein	2.2695e-54	392
cytoplasm	6.94142e-26	200
GO:0005829~cytosol	1.41814e-19	112
nucleotide-binding	1.37607e-13	105
atp-binding	1.85332e-12	87
GO:0000278~mitotic cell cycle	3.95243e-12	44
GO:0031974~membrane-enclosed lumen	7.82412e-12	119
GO:0070013~intracellular organelle lumen	1.26201e-11	115
nucleus	2.07175e-11	194
protein biosynthesis	4.75096e-11	27
GO:0000166~nucleotide binding	5.15919e-11	135
GO:0043233~organelle lumen	5.37601e-11	115
mutagenesis site	1.99119e-10	111
GO:0022402~cell cycle process	4.64848e-10	52
GO:0007049~cell cycle	7.81728e-10	63
GO:0005694~chromosome	2.65253e-09	44
GO:0032269~negative regulation of cellular protein metabolic process	3.85089e-09	26
GO:0031981~nuclear lumen	7.83173e-09	92
GO:0051248~negative regulation of protein metabolic process	8.52335e-09	26
binding site:Substrate	1.70203e-08	30
GO:0032553~ribonucleotide binding	1.81017e-08	109
GO:0032555~purine ribonucleotide binding	1.81017e-08	109
mitosis	2.07349e-08	23
GO:0043228~non-membrane-bounded organelle	2.36386e-08	139
GO:0043232~intracellular non-membrane-bounded organelle	2.36386e-08	139
GO:0031400~negative regulation of protein modification process	2.97454e-08	20
cell cycle	3.05556e-08	38
GO:0032559~adenyl ribonucleotide binding	3.62766e-08	93
GO:0005524~ATP binding	3.87562e-08	92
GO:0031145~anaphase-promoting complex-dependent proteasomal ubiquitin-dependent protein catabolic process	4.11288e-08	15
GO:0017076~purine nucleotide binding	4.99419e-08	111
GO:0051438~regulation of ubiquitin-protein ligase activity	6.77824e-08	16
GO:0010498~proteasomal protein catabolic process	8.34235e-08	18
GO:0043161~proteasomal ubiquitin-dependent protein catabolic process	8.34235e-08	18
GO:0032268~regulation of cellular protein metabolic process	8.68253e-08	42
repeat:HEAT 9	9.59962e-08	8
repeat:HEAT 10	9.59962e-08	8
GO:0030554~adenyl nucleotide binding	1.07653e-07	95
GO:0051443~positive regulation of ubiquitin-protein ligase activity	1.1098e-07	15
GO:0051340~regulation of ligase activity	1.14743e-07	16
GO:0051439~regulation of ubiquitin-protein ligase activity during mitotic cell cycle	1.33869e-07	15
GO:0032270~positive regulation of cellular protein metabolic process	1.82275e-07	27
GO:0051351~positive regulation of ligase activity	1.92828e-07	15
GO:0001883~purine nucleoside binding	2.17935e-07	95
GO:0000280~nuclear division	2.21543e-07	26
GO:0007067~mitosis	2.21543e-07	26
GO:0031397~negative regulation of protein ubiquitination	2.30308e-07	15
cell division	2.65578e-07	26
GO:0001882~nucleoside binding	3.01305e-07	95
GO:0000087~M phase of mitotic cell cycle	3.13413e-07	26
GO:0051436~negative regulation of ubiquitin-protein ligase activity during mitotic cell cycle	3.16304e-07	14
GO:0031396~regulation of protein ubiquitination	3.58485e-07	17
nucleotide phosphate-binding region:ATP	3.82359e-07	58
GO:0006511~ubiquitin-dependent protein catabolic process	3.85438e-07	27
GO:0051247~positive regulation of protein metabolic process	4.17746e-07	27
GO:0051352~negative regulation of ligase activity	4.58431e-07	14
GO:0051444~negative regulation of ubiquitin-protein ligase activity	4.58431e-07	14
GO:0048285~organelle fission	4.77729e-07	26
GO:0044427~chromosomal part	5.38271e-07	35
GO:0051437~positive regulation of ubiquitin-protein ligase activity during mitotic cell cycle	5.4895e-07	14
GO:0000279~M phase	5.57248e-07	32
domain:PCI	6.78374e-07	8
repeat:HEAT 8	6.78374e-07	8
GO:0031967~organelle envelope	7.91498e-07	47
GO:0031975~envelope	8.63687e-07	47
GO:0005996~monosaccharide metabolic process	9.71258e-07	25
GO:0031398~positive regulation of protein ubiquitination	1.16305e-06	15
GO:0022403~cell cycle phase	1.35491e-06	36
mRNA transport	1.4497e-06	13
GO:0008135~translation factor activity, nucleic acid binding	1.48498e-06	16
GO:0051301~cell division	1.72199e-06	29
GO:0005635~nuclear envelope	2.45662e-06	23
GO:0046907~intracellular transport	2.48684e-06	48
GO:0005643~nuclear pore	2.79404e-06	14
GO:0005654~nucleoplasm	3.13193e-06	58
GO:0019318~hexose metabolic process	3.81064e-06	22
oxidoreductase	3.94481e-06	38
repeat:HEAT 7	4.09962e-06	8
GO:0007059~chromosome segregation	4.33675e-06	14
GO:0006412~translation	5.56922e-06	30
repeat:HEAT 5	6.20695e-06	9
SM00088:PINT	6.27822e-06	7
GO:0000502~proteasome complex	6.54951e-06	12
GO:0050657~nucleic acid transport	6.75789e-06	15
GO:0051236~establishment of RNA localization	6.75789e-06	15
GO:0050658~RNA transport	6.75789e-06	15
cytosol	7.1028e-06	8
GO:0034613~cellular protein localization	8.22079e-06	34
GO:0006886~intracellular protein transport	8.23055e-06	32
GO:0006913~nucleocytoplasmic transport	8.89602e-06	19
GO:0015931~nucleobase, nucleoside, nucleotide and nucleic acid transport	9.11707e-06	16
GO:0043933~macromolecular complex subunit organization	9.12214e-06	49
GO:0070727~cellular macromolecule localization	9.58324e-06	34
GO:0006403~RNA localization	9.70035e-06	15
IPR000717:Proteasome component region PCI	9.97082e-06	7
rna-binding	1.01663e-05	36
GO:0051169~nuclear transport	1.06309e-05	19
IPR010935:SMCs flexible hinge	1.52115e-05	5
repeat:HEAT 6	2.06869e-05	8
GO:0046930~pore complex	2.23501e-05	14
GO:0016052~carbohydrate catabolic process	2.63969e-05	15
repeat:HEAT 4	3.10938e-05	9
proteasome	3.24124e-05	10
GO:0005625~soluble fraction	3.29668e-05	27
host-virus interaction	3.5936e-05	23
protein transport	4.22582e-05	32
GO:0070271~protein complex biogenesis	4.23373e-05	37
GO:0006461~protein complex assembly	4.23373e-05	37
GO:0033554~cellular response to stress	4.30452e-05	40
repeat:HEAT 1	4.54336e-05	10
repeat:HEAT 2	4.54336e-05	10
GO:0051028~mRNA transport	4.85376e-05	13
nadp	5.45347e-05	16
hydrolase	6.44557e-05	73
nucleotide binding	6.83598e-05	13
GO:0010604~positive regulation of macromolecule metabolic process	7.22112e-05	53
GO:0065003~macromolecular complex assembly	7.51736e-05	44
GO:0000267~cell fraction	9.14474e-05	62
GO:0006006~glucose metabolic process	9.26597e-05	17
repeat:HEAT 3	9.61002e-05	9
SM00382:AAA	9.72837e-05	15
ligase	9.84082e-05	23
GO:0031401~positive regulation of protein modification process	0.000101829	19
GO:0009057~macromolecule catabolic process	0.000102185	49
GO:0003723~RNA binding	0.000106117	46
GO:0046164~alcohol catabolic process	0.000115095	12
GO:0031399~regulation of protein modification process	0.000115704	25
GO:0044092~negative regulation of molecular function	0.000125124	27
ubl conjugation	0.000132223	35
repeat:HEAT 13	0.000134863	5
repeat:HEAT 12	0.000134863	5
GO:0019320~hexose catabolic process	0.000134911	11
nuclear pore complex	0.000141221	8
GO:0000793~condensed chromosome	0.000147129	15
GO:0008104~protein localization	0.000148554	53
P-loop	0.000149603	13
GO:0016585~chromatin remodeling complex	0.000154088	11
GO:0006007~glucose catabolic process	0.000170458	10
GO:0046365~monosaccharide catabolic process	0.000172104	11
GO:0009060~aerobic respiration	0.000177818	8
GO:0044275~cellular carbohydrate catabolic process	0.000178602	12
homotetramer	0.000197765	7
GO:0006605~protein targeting	0.000206014	20
repeat:HEAT 11	0.000207006	5
calcium binding	0.000211182	12
GO:0051276~chromosome organization	0.000212065	34
GO:0015031~protein transport	0.000213075	47
GO:0000070~mitotic sister chromatid segregation	0.000214156	8
GO:0051168~nuclear export	0.000222422	10
GO:0030529~ribonucleoprotein complex	0.000229044	35
IPR003593:ATPase, AAA+ type, core	0.000233742	15
GO:0042470~melanosome	0.00023985	12
GO:0048770~pigment granule	0.00023985	12
dna replication	0.000244371	11
GO:0000819~sister chromatid segregation	0.000256252	8
GO:0045184~establishment of protein localization	0.000264756	47
hsa03050:Proteasome	0.000291071	10
GO:0006417~regulation of translation	0.000319254	15
GO:0005739~mitochondrion	0.000324233	60
blocked amino end	0.000351839	11
IPR000357:HEAT	0.000354778	9
GO:0016053~organic acid biosynthetic process	0.000357473	16
GO:0046394~carboxylic acid biosynthetic process	0.000357473	16
GO:0006769~nicotinamide metabolic process	0.000423802	8
GO:0046496~nicotinamide nucleotide metabolic process	0.000423802	8
GO:0006396~RNA processing	0.000437869	36
mrna splicing	0.000445936	17
GO:0000792~heterochromatin	0.000457402	8
region of interest:Substrate binding	0.000458797	13
hsa00620:Pyruvate metabolism	0.000465578	9
GO:0048037~cofactor binding	0.000491261	21
GO:0009820~alkaloid metabolic process	0.000495854	8
GO:0006446~regulation of translational initiation	0.000495854	8
GO:0000228~nuclear chromosome	0.000496453	16
GO:0012505~endomembrane system	0.000519054	46
GO:0019941~modification-dependent protein catabolic process	0.000527812	37
GO:0043632~modification-dependent macromolecule catabolic process	0.000527812	37
GO:0055114~oxidation reduction	0.000528118	40
GO:0019362~pyridine nucleotide metabolic process	0.000577335	8
GO:0000785~chromatin	0.000581966	18
ATP	0.000601564	18
GO:0030163~protein catabolic process	0.000608984	39
PIRSF005719:structural maintenance of chromosomes protein	0.000615706	4
GO:0010605~negative regulation of macromolecule metabolic process	0.000636268	44
GO:0043603~cellular amide metabolic process	0.000693209	9
Initiation factor	0.000749137	8
GO:0043086~negative regulation of catalytic activity	0.000761858	22
Isomerase	0.000788084	12
GO:0006414~translational elongation	0.000805639	12
repeat:HEAT 15	0.000810189	4
region of interest:Flexible hinge	0.000810189	4
GO:0034621~cellular macromolecular complex subunit organization	0.000818706	26
Aminoacyl-tRNA synthetase	0.000869864	7
allosteric enzyme	0.000869864	7
IPR011989:Armadillo-like helical	0.00088733	13
GO:0044265~cellular macromolecule catabolic process	0.000945218	43
endoplasmic reticulum	0.00106857	37
duplication	0.00113561	17
IPR016040:NAD(P)-binding domain	0.00114775	14
GO:0005730~nucleolus	0.00115042	41
GO:0006096~glycolysis	0.00115765	8
GO:0051603~proteolysis involved in cellular protein catabolic process	0.00117704	37
heterotrimer	0.00117753	6
isopeptide bond	0.001191	21
nucleotide phosphate-binding region:NADP	0.00121821	9
GO:0003743~translation initiation factor activity	0.00123372	9
GO:0003746~translation elongation factor activity	0.0012654	6
compositionally biased region:Ala/Asp-rich (DA-box)	0.00126803	4
GO:0044257~cellular protein catabolic process	0.00128683	37
GO:0017166~vinculin binding	0.00134697	4
translocation	0.00140033	9
mitochondrion	0.00144038	41
GO:0007052~mitotic spindle organization	0.00149307	5
GO:0007017~microtubule-based process	0.00151974	20
GO:0019899~enzyme binding	0.00157643	33
compositionally biased region:Poly-Glu	0.00159312	28
IPR003395:RecF/RecN/SMC protein, N-terminal	0.00165246	4
GO:0031982~vesicle	0.00180144	39
signalosome	0.00182699	4
hsa00010:Glycolysis / Gluconeogenesis	0.00184398	10
GO:0006259~DNA metabolic process	0.00184517	32
repeat:HEAT 14	0.00186062	4
monomer	0.00189426	6
GO:0006739~NADP metabolic process	0.00193613	5
helicase	0.00193844	12
protein degradation	0.00197016	5
GO:0016044~membrane organization	0.00202802	26
GO:0006733~oxidoreduction coenzyme metabolic process	0.00211909	8
GO:0017038~protein import	0.00216983	13
SM00213:UBQ	0.00229823	7
kinetochore	0.00235214	8
GO:0031988~membrane-bounded vesicle	0.00247662	34
actin-binding	0.00257442	17
acetylated amino end	0.00262163	10
GO:0034637~cellular carbohydrate biosynthetic process	0.00274659	9
GO:0044429~mitochondrial part	0.00280196	35
GO:0006732~coenzyme metabolic process	0.00282137	14
GO:0016023~cytoplasmic membrane-bounded vesicle	0.0028281	33
GO:0006260~DNA replication	0.00284226	16
GO:0006405~RNA export from nucleus	0.002844	7
GO:0031410~cytoplasmic vesicle	0.00290431	37
elongation factor	0.00290467	5
GO:0005487~nucleocytoplasmic transporter activity	0.00306736	4
GO:0034660~ncRNA metabolic process	0.00311356	18
GO:0010608~posttranscriptional regulation of gene expression	0.00316607	17
GO:0006338~chromatin remodeling	0.00325853	8
GO:0009898~internal side of plasma membrane	0.00329007	22
hsa00903:Limonene and pinene degradation	0.0033803	5
IPR000626:Ubiquitin	0.00341855	7
endonexin fold	0.00343543	4
GO:0016887~ATPase activity	0.0034661	23
phospholipid binding	0.00346914	5
GO:0006091~generation of precursor metabolites and energy	0.00348013	22
GO:0051186~cofactor metabolic process	0.0036355	16
short sequence motif:Nuclear localization signal	0.00364521	20
GO:0042254~ribosome biogenesis	0.00369492	12
GO:0000775~chromosome, centromeric region	0.0037802	12
nad	0.00379288	14
GO:0043531~ADP binding	0.00379528	5
domain:Helicase C-terminal	0.00379935	10
GO:0019902~phosphatase binding	0.00408898	7
GO:0008180~signalosome	0.00411018	4
hsa00310:Lysine degradation	0.00419358	8
hsa00280:Valine, leucine and isoleucine degradation	0.00419358	8
binding site:Substrate; via amide nitrogen	0.00419764	5
mrna processing	0.00424016	17
SM00490:HELICc	0.00432471	10
SM00185:ARM	0.0045526	6
GO:0050662~coenzyme binding	0.00464052	15
IPR003959:ATPase, AAA-type, core	0.00470623	7
GO:0016684~oxidoreductase activity, acting on peroxide as acceptor	0.00476319	6
GO:0004601~peroxidase activity	0.00476319	6
GO:0000776~kinetochore	0.005009	9
GO:0006418~tRNA aminoacylation for protein translation	0.00511504	7
GO:0043038~amino acid activation	0.00511504	7
GO:0043039~tRNA aminoacylation	0.00511504	7
domain:Helicase ATP-binding	0.00516415	10
SM00487:DEXDc	0.0051978	10
GO:0033365~protein localization in organelle	0.0052659	13
repeat:WD 3	0.00539083	17
GO:0006406~mRNA export from nucleus	0.0054534	6
GO:0008380~RNA splicing	0.00549827	20
hsa04114:Oocyte meiosis	0.00550253	13
GO:0022624~proteasome accessory complex	0.00550766	4
GO:0046395~carboxylic acid catabolic process	0.0055543	11
GO:0016054~organic acid catabolic process	0.0055543	11
GO:0000226~microtubule cytoskeleton organization	0.00555783	13
peroxidase	0.00559865	5
GO:0016876~ligase activity, forming aminoacyl-tRNA and related compounds	0.00569581	7
GO:0016875~ligase activity, forming carbon-oxygen bonds	0.00569581	7
GO:0004812~aminoacyl-tRNA ligase activity	0.00569581	7
GO:0019321~pentose metabolic process	0.00571586	4
GO:0016071~mRNA metabolic process	0.00582516	24
hsa04110:Cell cycle	0.00589818	14
GO:0005783~endoplasmic reticulum	0.00603731	49
transit peptide:Mitochondrion	0.00605832	25
GO:0048193~Golgi vesicle transport	0.00631759	12
IPR019955:Ubiquitin supergroup	0.00631926	7
GO:0019748~secondary metabolic process	0.00633108	9
IPR000225:Armadillo	0.0063499	6
GO:0044445~cytosolic part	0.00650597	13
compositionally biased region:Asp/Glu-rich (acidic)	0.00650713	10
nucleotide phosphate-binding region:NAD	0.0069539	8
transit peptide	0.00704867	25
annexin	0.00710014	4
repeat:Annexin 2	0.00722583	4
repeat:Annexin 1	0.00722583	4
repeat:Annexin 3	0.00722583	4
repeat:Annexin 4	0.00722583	4
repeat:WD 1	0.00728563	17
repeat:WD 2	0.00728563	17
GO:0006508~proteolysis	0.00734182	53
wd repeat	0.0074371	17
GO:0003924~GTPase activity	0.007467	16
SM00335:ANX	0.00749914	4
repeat:WD 4	0.00758367	16
IPR014021:Helicase, superfamily 1 and 2, ATP-binding	0.0076997	10
IPR001650:DNA/RNA helicase, C-terminal	0.0076997	10
GO:0006099~tricarboxylic acid cycle	0.0077603	5
GO:0045727~positive regulation of translation	0.0077603	5
GO:0046356~acetyl-CoA catabolic process	0.0077603	5
GO:0050661~NADP or NADPH binding	0.00795344	6
GO:0008652~cellular amino acid biosynthetic process	0.00849559	7
hsa00480:Glutathione metabolism	0.00859076	8
rrna processing	0.00863663	7
IPR014001:DEAD-like helicase, N-terminal	0.00865658	10
calcium/phospholipid-binding	0.00868485	4
GO:0005875~microtubule associated complex	0.0087326	10
GO:0046364~monosaccharide biosynthetic process	0.00893434	6
IPR018252:Annexin repeat, conserved site	0.00929836	4
IPR001464:Annexin	0.00929836	4
IPR018502:Annexin repeat	0.00929836	4
pyridoxal phosphate	0.0093323	7
GO:0006397~mRNA processing	0.00955682	21
GO:0044454~nuclear chromosome part	0.00969424	11
IPR019479:Peroxiredoxin, C-terminal	0.00972172	3
IPR016346:Guanine nucleotide-binding protein, beta subunit	0.00972172	3
GO:0035258~steroid hormone receptor binding	0.0100027	6
GO:0042981~regulation of apoptosis	0.0101207	42
GO:0004386~helicase activity	0.0102172	12
GO:0006606~protein import into nucleus	0.0104271	9
hsa00380:Tryptophan metabolism	0.0105384	7
hsa00071:Fatty acid metabolism	0.0105384	7
dna repair	0.0105939	13
short sequence motif:"KMSKS" region	0.0106424	4
GO:0022613~ribonucleoprotein complex biogenesis	0.0108502	14
GO:0003779~actin binding	0.0110091	21
GO:0008092~cytoskeletal protein binding	0.011052	29
GO:0019903~protein phosphatase binding	0.0111517	6
GO:0044087~regulation of cellular component biogenesis	0.0112943	12
GO:0051130~positive regulation of cellular component organization	0.0113304	14
GO:0043067~regulation of programmed cell death	0.0115905	42
hsa00970:Aminoacyl-tRNA biosynthesis	0.011869	7
GO:0051170~nuclear import	0.0118942	9
binding site:Phosphatidylinositol lipid headgroup	0.0119677	3
active site:Cysteine sulfenic acid (-SOH) intermediate	0.0119677	3
GO:0016192~vesicle-mediated transport	0.0119828	32
methylation	0.0120319	15
GO:0009109~coenzyme catabolic process	0.012064	5
GO:0050681~androgen receptor binding	0.0120688	5
GO:0005544~calcium-dependent phospholipid binding	0.0120688	5
IPR019781:WD40 repeat, subgroup	0.0121337	16
Chromosome partition	0.0121363	5
GO:0010941~regulation of cell death	0.0123191	42
GO:0006974~response to DNA damage stimulus	0.0123407	23
GO:0048029~monosaccharide binding	0.0123875	6
GO:0015980~energy derivation by oxidation of organic compounds	0.0124546	12
GO:0005759~mitochondrial matrix	0.0125912	16
GO:0031980~mitochondrial lumen	0.0125912	16
ribosome biogenesis	0.0127325	6
GO:0016051~carbohydrate biosynthetic process	0.0127608	10
GO:0010033~response to organic substance	0.0128846	38
hsa00290:Valine, leucine and isoleucine biosynthesis	0.0130704	4
IPR010987:Glutathione S-transferase, C-terminal-like	0.0133793	5
SM00320:WD40	0.0134862	16
GO:0043254~regulation of protein complex assembly	0.0135078	9
coated pit	0.0135569	5
GO:0005852~eukaryotic translation initiation factor 3 complex	0.013706	4
GO:0009262~deoxyribonucleotide metabolic process	0.0137789	5
GO:0034470~ncRNA processing	0.0145672	14
GO:0000777~condensed chromosome kinetochore	0.0146639	7
short sequence motif:"HIGH" region	0.0148481	4
ubl conjugation pathway	0.0149042	25
cross-link:Glycyl lysine isopeptide (Lys-Gly) (interchain with G-Cter in ubiquitin)	0.0149182	13
PIRSF002394:guanine nucleotide-binding protein, beta subunit	0.0150213	3
PIRSF002394:GN-bd_beta	0.0150213	3
PIRSF000239:alkyl hydroperoxide reductase C22 protein	0.0150213	3
IPR019782:WD40 repeat 2	0.0151458	15
GO:0006364~rRNA processing	0.0152757	9
domain:GST C-terminal	0.0154018	5
GO:0030055~cell-substrate junction	0.0155281	10
GO:0006892~post-Golgi vesicle-mediated transport	0.0155711	7
GO:0030518~steroid hormone receptor signaling pathway	0.0155711	7
GO:0006081~cellular aldehyde metabolic process	0.0156409	5
GO:0005626~insoluble fraction	0.0157703	42
GO:0030522~intracellular receptor-mediated signaling pathway	0.0158463	8
h_vdrPathway:Control of Gene Expression by Vitamin D Receptor	0.0159924	6
IPR000795:Protein synthesis factor, GTP-binding	0.016171	4
GO:0016879~ligase activity, forming carbon-nitrogen bonds	0.0161988	16
GO:0034728~nucleosome organization	0.0162199	9
GO:0005681~spliceosome	0.0162306	11
pentose phosphate pathway	0.0162331	3
GO:0000796~condensin complex	0.0163165	3
multifunctional enzyme	0.0163959	7
site:Interaction with phosphoserine on interacting protein	0.0164307	3
GO:0034599~cellular response to oxidative stress	0.0166364	6
GO:0006360~transcription from RNA polymerase I promoter	0.0167335	3
SM00101:14_3_3	0.0168814	3
GO:0016408~C-acyltransferase activity	0.017042	4
GO:0034504~protein localization in nucleus	0.0172056	9
GO:0005905~coated pit	0.0173213	6
GO:0031090~organelle membrane	0.017576	52
ribonucleoprotein	0.0176246	16
GO:0003724~RNA helicase activity	0.0176609	5
DNA damage	0.0176962	13
SM00033:CH	0.0177958	7
IPR015943:WD40/YVTN repeat-like	0.017953	18
IPR019775:WD40 repeat, conserved site	0.017977	17
GO:0003777~microtubule motor activity	0.0181033	8
GO:0035257~nuclear hormone receptor binding	0.0181033	8
GO:0046165~alcohol biosynthetic process	0.0182452	6
GO:0031966~mitochondrial membrane	0.018709	23
GO:0009310~amine catabolic process	0.0193038	8
GO:0016072~rRNA metabolic process	0.0193049	9
GO:0051259~protein oligomerization	0.0195529	13
IPR000866:Alkyl hydroperoxide reductase/ Thiol specific antioxidant/ Mal allergen	0.0195588	3
IPR000308:14-3-3 protein	0.0195588	3
IPR001632:G-protein, beta subunit	0.0195588	3
GO:0051082~unfolded protein binding	0.0196448	10
GO:0005740~mitochondrial envelope	0.0196451	24
ribosome	0.0197997	7
GO:0034614~cellular response to reactive oxygen species	0.0198207	5
GO:0016769~transferase activity, transferring nitrogenous groups	0.0198287	5
GO:0004177~aminopeptidase activity	0.0198287	5
GO:0007010~cytoskeleton organization	0.0198936	25
GO:0007051~spindle organization	0.0199533	6
GO:0006413~translational initiation	0.0199533	6
GO:0042744~hydrogen peroxide catabolic process	0.0201582	4
GO:0043200~response to amino acid stimulus	0.0201582	4
GO:0045333~cellular respiration	0.0204204	9
hsa00650:Butanoate metabolism	0.02071	6
GO:0044271~nitrogen compound biosynthetic process	0.0209828	20
h_cell2cellPathway:Cell to Cell Adhesion Signaling	0.0211865	4
neuronal ceroid lipofuscinosis	0.0212292	3
carboxy-lyase	0.0212292	3
domain:NTF2	0.021485	3
GO:0006457~protein folding	0.0220267	13
GO:0006084~acetyl-CoA metabolic process	0.0221447	5
GO:0051187~cofactor catabolic process	0.0221447	5
Aminotransferase	0.0223064	4
GO:0005832~chaperonin-containing T-complex	0.0223249	3
GO:0005868~cytoplasmic dynein complex	0.0223249	3
lyase	0.0224976	9
GO:0008134~transcription factor binding	0.0225257	28
IPR017986:WD40 repeat, region	0.0226091	15
GO:0051238~sequestering of metal ion	0.0228883	3
GO:0042921~glucocorticoid receptor signaling pathway	0.0228883	3
GO:0043243~positive regulation of protein complex disassembly	0.0228883	3
GO:0006281~DNA repair	0.0229343	18
IPR003960:ATPase, AAA-type, conserved site	0.0230393	5
GO:0006611~protein export from nucleus	0.023574	4
GO:0070301~cellular response to hydrogen peroxide	0.023574	4
GO:0005657~replication fork	0.0235901	5
GO:0016209~antioxidant activity	0.0236852	6
GO:0051287~NAD or NADH binding	0.0236852	6
GO:0019900~kinase binding	0.0237993	13
GO:0051235~maintenance of location	0.0242404	7
Spliceosome	0.0245888	9
GO:0051726~regulation of cell cycle	0.0246691	20
GO:0044093~positive regulation of molecular function	0.0247959	31
GO:0005925~focal adhesion	0.0248963	9
IPR001715:Calponin-like actin-binding	0.025145	7
GO:0070647~protein modification by small protein conjugation or removal	0.0252555	12
IPR002075:Nuclear transport factor 2	0.0255276	3
GO:0051651~maintenance of location in cell	0.025694	6
IPR001680:WD40 repeat	0.0261208	16
GO:0000779~condensed chromosome, centromeric region	0.0261925	7
antioxidant	0.0267727	3
h_npcPathway:Mechanism of Protein Import into the Nucleus	0.0271043	4
GO:0042802~identical protein binding	0.0273032	33
GO:0043085~positive regulation of catalytic activity	0.0273424	28
GO:0005769~early endosome	0.0275612	8
IPR017936:Thioredoxin-like	0.0278353	5
GO:0009719~response to endogenous stimulus	0.0283119	23
hsa00030:Pentose phosphate pathway	0.028397	5
actin binding	0.0287288	5
GO:0005838~proteasome regulatory particle	0.0290933	3
short sequence motif:Prevents secretion from ER	0.029422	6
GO:0030069~lysogeny	0.0298183	3
GO:0009263~deoxyribonucleotide biosynthetic process	0.0298183	3
GO:0031958~corticosteroid receptor signaling pathway	0.0298183	3
GO:0019047~provirus integration	0.0298183	3
GO:0051920~peroxiredoxin activity	0.0298281	3
PIRSF000868:14-3-3 protein	0.0298973	3
PIRSF000868:14-3-3	0.0298973	3
GO:0017148~negative regulation of translation	0.0300806	5
GO:0043648~dicarboxylic acid metabolic process	0.0300806	5
GO:0042623~ATPase activity, coupled	0.0303082	17
GO:0005924~cell-substrate adherens junction	0.030443	9
GO:0009165~nucleotide biosynthetic process	0.0308362	13
GO:0005048~signal sequence binding	0.0312955	4
GO:0009063~cellular amino acid catabolic process	0.0315311	7
GO:0016604~nuclear body	0.0316524	12
amino-acid biosynthesis	0.0318351	4
IPR018222:Nuclear transport factor 2, Eukaryote	0.0321298	3
IPR000994:Peptidase M24, structural domain	0.0321298	3
hsa00052:Galactose metabolism	0.0323499	5
GO:0043524~negative regulation of neuron apoptosis	0.0323955	6
h_chemicalPathway:Apoptotic Signaling in Response to DNA Damage	0.0327766	5
gtp-binding	0.0330087	17
GO:0010740~positive regulation of protein kinase cascade	0.0331434	12
GO:0005624~membrane fraction	0.0334057	39
short sequence motif:DEAH box	0.0343084	5
GO:0051427~hormone receptor binding	0.0345845	8
fatty acid metabolism	0.0346239	6
hsa00240:Pyrimidine metabolism	0.0350403	10
GO:0007030~Golgi organization	0.0355734	4
GO:0050792~regulation of viral reproduction	0.0355734	4
GO:0048284~organelle fusion	0.0355734	4
GO:0008483~transaminase activity	0.0355873	4
GO:0030665~clathrin coated vesicle membrane	0.0356399	6
site:Transition state stabilizer	0.0359862	4
GO:0030521~androgen receptor signaling pathway	0.0361908	5
GO:0070161~anchoring junction	0.0366386	12
GO:0006098~pentose-phosphate shunt	0.0374617	3
h_cxcr4Pathway:CXCR4 Signaling Pathway	0.0379968	5
glycolysis	0.0389924	5
IPR014729:Rossmann-like alpha/beta/alpha sandwich fold	0.0390885	5
Aminopeptidase	0.0391884	4
GO:0034404~nucleobase, nucleoside and nucleotide biosynthetic process	0.0392592	13
GO:0034654~nucleobase, nucleoside, nucleotide and nucleic acid biosynthetic process	0.0392592	13
IPR002194:Chaperonin TCP-1, conserved site	0.0393187	3
GO:0030136~clathrin-coated vesicle	0.0395701	10
GO:0030662~coated vesicle membrane	0.0402312	7
compositionally biased region:Poly-Lys	0.0403243	12
IPR008942:ENTH/VHS	0.0407917	4
GO:0000790~nuclear chromatin	0.0408815	6
GO:0007346~regulation of mitotic cell cycle	0.0413138	11
GO:0005912~adherens junction	0.0428118	11
GO:0008235~metalloexopeptidase activity	0.0429826	5
repeat:WD 5	0.0431985	13
IPR012677:Nucleotide-binding, alpha-beta plait	0.0438066	13
region of interest:Linker	0.0438469	4
GO:0016234~inclusion body	0.0446751	3
GO:0030132~clathrin coat of coated pit	0.0446751	3
GO:0031080~Nup107-160 complex	0.0446751	3
IPR012335:Thioredoxin fold	0.0447182	8
GO:0047485~protein N-terminus binding	0.0449376	7
GO:0009112~nucleobase metabolic process	0.0450082	4
GO:0048524~positive regulation of viral reproduction	0.0457604	3
GTP binding	0.0459914	6
translation regulation	0.0459914	6
homodimer	0.0460539	7
GO:0006631~fatty acid metabolic process	0.046188	13
purine biosynthesis	0.0463344	3
exosome	0.0463344	3
dna condensation	0.0463344	3
disease mutation	0.0468658	59
site:Lowers pKa of active site Tyr	0.0468699	3
IPR018170:Aldo/keto reductase, conserved site	0.0470497	3
IPR017998:Chaperone, tailless complex polypeptide 1	0.0470497	3
GO:0008219~cell death	0.0473025	35
GO:0000302~response to reactive oxygen species	0.0474472	7
binding site:NADP	0.048071	4
peroxisome	0.0481819	7
GO:0030140~trans-Golgi network transport vesicle	0.0485327	4
GO:0016265~death	0.0488284	35
GO:0030135~coated vesicle	0.0494078	11
GO:0031252~cell leading edge	0.0500709	10
GO:0001101~response to acid	0.0501438	4
lipid-binding	0.0503696	7
GO:0016881~acid-amino acid ligase activity	0.0507373	13
SM00360:RRM	0.0515683	12
active site:Glycyl thioester intermediate	0.0522389	6
GO:0005884~actin filament	0.052245	5
repeat:ARM 5	0.0524868	4
GO:0040029~regulation of gene expression, epigenetic	0.0527628	7
GO:0008238~exopeptidase activity	0.052785	7
GO:0006323~DNA packaging	0.0531933	9
GO:0045334~clathrin-coated endocytic vesicle	0.0533789	3
GO:0007005~mitochondrion organization	0.053631	10
molecular chaperone	0.0537223	3
GO:0009083~branched chain family amino acid catabolic process	0.0546592	3
metal ion-binding site:Magnesium	0.0552915	8
hsa00520:Amino sugar and nucleotide sugar metabolism	0.0553221	6
GO:0030261~chromosome condensation	0.0555508	4
GO:0042743~hydrogen peroxide metabolic process	0.0555508	4
GO:0008026~ATP-dependent helicase activity	0.0562982	8
GO:0070035~purine NTP-dependent helicase activity	0.0562982	8
IPR000886:Endoplasmic reticulum, targeting sequence	0.0563033	5
GO:0034622~cellular macromolecular complex assembly	0.0565052	18
hsa00020:Citrate cycle (TCA cycle)	0.0567236	5
hsa00250:Alanine, aspartate and glutamate metabolism	0.0567236	5
transferase	0.056889	52
GO:0010035~response to inorganic substance	0.0572244	13
mitochondrion inner membrane	0.0575617	11
branched-chain amino acid biosynthesis	0.057583	2
GO:0016567~protein ubiquitination	0.0576705	9
region of interest:Essential for ubiquitin-binding	0.057945	2
domain:Ubiquitin-like 2	0.057945	2
domain:Ubiquitin-like 1	0.057945	2
region of interest:Interaction with REST	0.057945	2
repeat:PAH 3	0.057945	2
GO:0006633~fatty acid biosynthetic process	0.0584266	7
GO:0006090~pyruvate metabolic process	0.0585011	5
SM00761:HDAC_interact	0.0588104	2
PIRSF002584:molecular chaperone t-complex-type	0.0591546	3
GO:0034399~nuclear periphery	0.0592764	6
GO:0009725~response to hormone stimulus	0.059836	20
GO:0006916~anti-apoptosis	0.0598366	13
GO:0008022~protein C-terminus binding	0.0598811	10
GO:0045121~membrane raft	0.0601092	10
GO:0044438~microbody part	0.0603824	5
GO:0044439~peroxisomal part	0.0603824	5
cell cycle control	0.0609411	4
GO:0022626~cytosolic ribosome	0.0612139	7
GO:0009069~serine family amino acid metabolic process	0.061223	4
active site:Proton donor	0.0612245	11
carbon-carbon lyase	0.0614926	3
glucose metabolism	0.0614926	3
repeat:ARM 4	0.0618791	4
domain:Importin N-terminal	0.0621884	3
GO:0014070~response to organic cyclic substance	0.0623798	9
hsa00640:Propanoate metabolism	0.0625157	5
repeat:LRR 15	0.062519	5
GO:0000178~exosome (RNase complex)	0.0626233	3
GO:0001824~blastocyst development	0.062795	5
chromosomal protein	0.0628809	9
IPR003338:ATPase, AAA-type, VAT, N-terminal	0.0634324	2
IPR013194:Histone deacetylase interacting	0.0634324	2
IPR001544:Aminotransferase, class IV	0.0634324	2
IPR007282:NOT2/NOT3/NOT5	0.0634324	2
IPR001904:Paxillin	0.0634324	2
IPR004201:Cell division protein 48, CDC48, domain 2	0.0634324	2
IPR005786:Branched-chain amino acid aminotransferase II	0.0634324	2
IPR018300:Aminotransferase, class IV, conserved site	0.0634324	2
GO:0004859~phospholipase inhibitor activity	0.0641269	3
GO:0009309~amine biosynthetic process	0.0644402	7
GO:0015630~microtubule cytoskeleton	0.0650848	27
GO:0006302~double-strand break repair	0.0656456	6
GO:0042579~microbody	0.0659135	8
GO:0005777~peroxisome	0.0659135	8
GO:0005743~mitochondrial inner membrane	0.0671185	17
GO:0051219~phosphoprotein binding	0.0671795	4
GO:0016407~acetyltransferase activity	0.0676078	7
GO:0009082~branched chain family amino acid biosynthetic process	0.0688517	2
GO:0006880~intracellular sequestering of iron ion	0.0688517	2
GO:0009051~pentose-phosphate shunt, oxidative branch	0.0688517	2
GO:0004084~branched-chain-amino-acid transaminase activity	0.0688661	2
GO:0045454~cell redox homeostasis	0.0693553	6
GO:0010638~positive regulation of organelle organization	0.0708039	7
IPR017933:Glutathione S-transferase/chloride channel, C-terminal	0.0711259	4
lysosome	0.071267	9
phosphotransferase	0.071314	11
carbohydrate metabolism	0.0714376	6
transport	0.0715563	60
GO:0051495~positive regulation of cytoskeleton organization	0.0718642	5
GO:0044451~nucleoplasm part	0.0719495	27
short sequence motif:DEAD box	0.0719924	4
domain:Thioredoxin	0.0719924	4
GO:0016581~NuRD complex	0.0723606	3
GO:0048167~regulation of synaptic plasticity	0.0731786	6
GO:0015908~fatty acid transport	0.073335	4
GO:0006749~glutathione metabolic process	0.073335	4
GO:0007076~mitotic chromosome condensation	0.0740518	3
GO:0045947~negative regulation of translational initiation	0.0740518	3
GO:0030866~cortical actin cytoskeleton organization	0.0740518	3
Hepatocellular carcinoma	0.0741116	2
hsa03040:Spliceosome	0.0744584	11
Protease	0.0747935	21
GO:0048471~perinuclear region of cytoplasm	0.0759201	16
active site:Proton acceptor	0.0768631	27
GO:0005720~nuclear heterochromatin	0.0773239	4
GO:0030133~transport vesicle	0.0776725	6
GO:0006333~chromatin assembly or disassembly	0.0779138	9
calcium-binding region:1	0.0785423	8
GO:0012506~vesicle membrane	0.0786889	10
site:Not acetylated	0.0789325	3
PIRSF006468:BCAT1	0.0792254	2
GO:0019001~guanyl nucleotide binding	0.0795852	20
GO:0032561~guanyl ribonucleotide binding	0.0795852	20
GO:0010557~positive regulation of macromolecule biosynthetic process	0.079683	31
GO:0045182~translation regulator activity	0.0797906	4
IPR000504:RNA recognition motif, RNP-1	0.0805824	12
GO:0005768~endosome	0.0811762	17
GO:0003729~mRNA binding	0.0811988	6
signal transduction	0.0815781	4
GO:0051789~response to protein stimulus	0.0817385	8
PIRSF002359:annexin I	0.082307	3
IPR004161:Translation elongation factor EFTu/EF1A, domain 2	0.0825808	3
IPR002423:Chaperonin Cpn60/TCP-1	0.0825808	3
IPR001494:Importin-beta, N-terminal	0.0825808	3
IPR000629:RNA helicase, ATP-dependent, DEAD-box, conserved site	0.0829569	4
hsa00410:beta-Alanine metabolism	0.0833585	4
GO:0006268~DNA unwinding during replication	0.0844501	3
GO:0046112~nucleobase biosynthetic process	0.0844501	3
GO:0030865~cortical cytoskeleton organization	0.0844501	3
GO:0008565~protein transporter activity	0.0846144	7
neurodegeneration	0.0847891	6
nidogen binding	0.085121	2
pentose shunt	0.085121	2
phospholipase a2 inhibitor	0.085121	2
GO:0016563~transcription activator activity	0.0853242	21
domain:CH 3	0.0856482	2
domain:Actin-binding 2	0.0856482	2
repeat:PAH 1	0.0856482	2
domain:CH 4	0.0856482	2
domain:Actin-binding 1	0.0856482	2
short sequence motif:LD motif 1	0.0856482	2
repeat:PAH 2	0.0856482	2
short sequence motif:LD motif 2	0.0856482	2
binding site:Allosteric activator	0.0856482	2
short sequence motif:LD motif 3	0.0856482	2
pyruvate	0.0868195	3
SM00594:UAS	0.0869103	2
endosome	0.0873591	11
repeat:ARM 3	0.088436	4
h_srcRPTPPathway:Activation of Src by Protein-tyrosine phosphatase alpha	0.0892061	3
GO:0008283~cell proliferation	0.0893753	22
GO:0009295~nucleoid	0.0905149	4
GO:0042645~mitochondrial nucleoid	0.0905149	4
cytoplasmic vesicle	0.0906821	12
IPR012340:Nucleic acid-binding, OB-fold	0.090927	5
GO:0000151~ubiquitin ligase complex	0.0913071	7
GO:0032446~protein modification by small protein conjugation	0.0924767	9
Chaperone	0.0925118	9
Rotamase	0.0928803	4
GO:0016514~SWI/SNF complex	0.0931367	3
GO:0070603~SWI/SNF-type complex	0.0931367	3
compositionally biased region:Gly-rich	0.0935559	12
IPR003822:Paired amphipathic helix	0.0936262	2
IPR001131:Peptidase M24B, X-Pro dipeptidase/aminopeptidase P, conserved site	0.0936262	2
IPR006577:UAS	0.0936262	2
IPR017305:Leupaxin	0.0936262	2
IPR000593:RasGAP protein, C-terminal	0.0936262	2
IPR007185:DNA polymerase alpha/epsilon, subunit B	0.0936262	2
IPR014722:Translation protein SH3-like, subgroup	0.0936262	2
repeat:ARM 2	0.0942376	4
short sequence motif:Q motif	0.0942376	4
GO:0016323~basolateral plasma membrane	0.0944503	12
GO:0055102~lipase inhibitor activity	0.0952877	3
GO:0004033~aldo-keto reductase activity	0.0952877	3
IPR019954:Ubiquitin conserved site	0.0955677	4
IPR001412:Aminoacyl-tRNA synthetase, class I, conserved site	0.0955677	4
h_fasPathway:FAS signaling pathway ( CD95 )	0.0957978	5
IPR013026:Tetratricopeptide region	0.0963794	8
nucleotide phosphate-binding region:GTP	0.0964288	14
domain:PPIase cyclophilin-type	0.0968862	3
GO:0009967~positive regulation of signal transduction	0.0975867	16
EF hand	0.0980748	5
serine/threonine-specific protein kinase	0.0980748	5
GO:0045637~regulation of myeloid cell differentiation	0.0984544	6
magnesium	0.099179	19
GO:0000075~cell cycle checkpoint	0.0997212	7
repeat:LRR 14	0.0998044	5
